# Supplementary material for: Hitting Is Contagious in Baseball: Evidence from Long Hitting Streaks
Source: PLoS One. 2012 Dec 12;7(12):e51367. doi: 10.1371/journal.pone.0051367 (PMC3520861; doi:10.1371/journal.pone.0051367)
Supplement: Dataset S1 — Box score data used in this research. The archive file contains one folder for each of the batting streaks, named according to streak batter, year and length of the streak. Individual game box score filenames indicate date of occurrence relative to the streak (beginning with characters “B” for before streak, “A” for after streak). Raw data were obtained from www.baseball-reference.com. (ZIP) [file pone.0051367.s001.zip]

Archive with 4,496 entries (4,496 files):
- box_scores_PLoS/Albert_Pujols_2003_30/01_Jul12.csv
- box_scores_PLoS/Albert_Pujols_2003_30/02_Jul13.csv
- box_scores_PLoS/Albert_Pujols_2003_30/03_Jul17.csv
- box_scores_PLoS/Albert_Pujols_2003_30/04_Jul18.csv
- box_scores_PLoS/Albert_Pujols_2003_30/05_Jul19.csv
- box_scores_PLoS/Albert_Pujols_2003_30/06_Jul20.csv
- box_scores_PLoS/Albert_Pujols_2003_30/07_Jul21.csv
- box_scores_PLoS/Albert_Pujols_2003_30/08_Jul22.csv
- box_scores_PLoS/Albert_Pujols_2003_30/09_Jul23.csv
- box_scores_PLoS/Albert_Pujols_2003_30/10_Jul25.csv
- box_scores_PLoS/Albert_Pujols_2003_30/11_Jul26.csv
- box_scores_PLoS/Albert_Pujols_2003_30/12_Jul27.csv
- box_scores_PLoS/Albert_Pujols_2003_30/13_Jul28.csv
- box_scores_PLoS/Albert_Pujols_2003_30/14_Jul29.csv
- box_scores_PLoS/Albert_Pujols_2003_30/15_Jul30.csv
- box_scores_PLoS/Albert_Pujols_2003_30/16_Jul31.csv
- box_scores_PLoS/Albert_Pujols_2003_30/17_Aug01.csv
- box_scores_PLoS/Albert_Pujols_2003_30/18_Aug02.csv
- box_scores_PLoS/Albert_Pujols_2003_30/19_Aug03.csv
- box_scores_PLoS/Albert_Pujols_2003_30/20_Aug05.csv
- box_scores_PLoS/Albert_Pujols_2003_30/21_Aug06.csv
- box_scores_PLoS/Albert_Pujols_2003_30/22_Aug07.csv
- box_scores_PLoS/Albert_Pujols_2003_30/23_Aug08.csv
- box_scores_PLoS/Albert_Pujols_2003_30/24_Aug09.csv
- box_scores_PLoS/Albert_Pujols_2003_30/25_Aug10.csv
- box_scores_PLoS/Albert_Pujols_2003_30/26_Aug11.csv
- box_scores_PLoS/Albert_Pujols_2003_30/27_Aug12.csv
- box_scores_PLoS/Albert_Pujols_2003_30/28_Aug13.csv
- box_scores_PLoS/Albert_Pujols_2003_30/29_Aug14.csv
- box_scores_PLoS/Albert_Pujols_2003_30/30_Aug15.csv
- box_scores_PLoS/Albert_Pujols_2003_30/31_Aug16.csv
- box_scores_PLoS/Albert_Pujols_2003_30/32_Aug17.csv
- box_scores_PLoS/Albert_Pujols_2003_30/33_Aug19.csv
- box_scores_PLoS/Albert_Pujols_2003_30/34_Aug20.csv
- box_scores_PLoS/Albert_Pujols_2003_30/35_Aug21.csv
- box_scores_PLoS/Albert_Pujols_2003_30/A10_Sep01.csv
- box_scores_PLoS/Albert_Pujols_2003_30/A11_Sep02.csv
- box_scores_PLoS/Albert_Pujols_2003_30/A12_Sep02.csv
- box_scores_PLoS/Albert_Pujols_2003_30/A13_Sep03.csv
- box_scores_PLoS/Albert_Pujols_2003_30/A14_Sep04.csv
- box_scores_PLoS/Albert_Pujols_2003_30/A15_Sep05.csv
- box_scores_PLoS/Albert_Pujols_2003_30/A16_Sep06.csv
- box_scores_PLoS/Albert_Pujols_2003_30/A17_Sep07.csv
- box_scores_PLoS/Albert_Pujols_2003_30/A18_Sep09.csv
- box_scores_PLoS/Albert_Pujols_2003_30/A19_Sep10.csv
- box_scores_PLoS/Albert_Pujols_2003_30/A1_Aug22.csv
- box_scores_PLoS/Albert_Pujols_2003_30/A20_Sep11.csv
- box_scores_PLoS/Albert_Pujols_2003_30/A21_Sep12.csv
- box_scores_PLoS/Albert_Pujols_2003_30/A22_Sep13.csv
- box_scores_PLoS/Albert_Pujols_2003_30/A23_Sep14.csv
- box_scores_PLoS/Albert_Pujols_2003_30/A24_Sep15.csv
- box_scores_PLoS/Albert_Pujols_2003_30/A25_Sep16.csv
- box_scores_PLoS/Albert_Pujols_2003_30/A26_Sep17.csv
- box_scores_PLoS/Albert_Pujols_2003_30/A27_Sep18.csv
- box_scores_PLoS/Albert_Pujols_2003_30/A28_Sep19.csv
- box_scores_PLoS/Albert_Pujols_2003_30/A29_Sep20.csv
- box_scores_PLoS/Albert_Pujols_2003_30/A2_Aug23.csv
- box_scores_PLoS/Albert_Pujols_2003_30/A30_Sep21.csv
- box_scores_PLoS/Albert_Pujols_2003_30/A31_Sep23.csv
- box_scores_PLoS/Albert_Pujols_2003_30/A32_Sep24.csv
- box_scores_PLoS/Albert_Pujols_2003_30/A33_Sep26.csv
- box_scores_PLoS/Albert_Pujols_2003_30/A34_Sep27.csv
- box_scores_PLoS/Albert_Pujols_2003_30/A35_Sep28.csv
- box_scores_PLoS/Albert_Pujols_2003_30/A3_Aug24.csv
- box_scores_PLoS/Albert_Pujols_2003_30/A4_Aug26.csv
- box_scores_PLoS/Albert_Pujols_2003_30/A5_Aug27.csv
- box_scores_PLoS/Albert_Pujols_2003_30/A6_Aug28.csv
- box_scores_PLoS/Albert_Pujols_2003_30/A7_Aug29.csv
- box_scores_PLoS/Albert_Pujols_2003_30/A8_Aug30.csv
- box_scores_PLoS/Albert_Pujols_2003_30/A9_Aug31.csv
- box_scores_PLoS/Albert_Pujols_2003_30/B10_Jul02.csv
- box_scores_PLoS/Albert_Pujols_2003_30/B11_Jul01.csv
- box_scores_PLoS/Albert_Pujols_2003_30/B12_Jun30.csv
- box_scores_PLoS/Albert_Pujols_2003_30/B13_Jun29.csv
- box_scores_PLoS/Albert_Pujols_2003_30/B14_Jun28.csv
- box_scores_PLoS/Albert_Pujols_2003_30/B15_Jun27.csv
- box_scores_PLoS/Albert_Pujols_2003_30/B16_Jun26.csv
- box_scores_PLoS/Albert_Pujols_2003_30/B17_Jun25.csv
- box_scores_PLoS/Albert_Pujols_2003_30/B18_Jun24.csv
- box_scores_PLoS/Albert_Pujols_2003_30/B19_Jun22.csv
- box_scores_PLoS/Albert_Pujols_2003_30/B1_Jul11.csv
- box_scores_PLoS/Albert_Pujols_2003_30/B20_Jun21.csv
- box_scores_PLoS/Albert_Pujols_2003_30/B21_Jun20.csv
- box_scores_PLoS/Albert_Pujols_2003_30/B22_Jun19.csv
- box_scores_PLoS/Albert_Pujols_2003_30/B23_Jun18.csv
- box_scores_PLoS/Albert_Pujols_2003_30/B24_Jun17.csv
- box_scores_PLoS/Albert_Pujols_2003_30/B25_Jun16.csv
- box_scores_PLoS/Albert_Pujols_2003_30/B26_Jun15.csv
- box_scores_PLoS/Albert_Pujols_2003_30/B27_Jun14.csv
- box_scores_PLoS/Albert_Pujols_2003_30/B28_Jun13.csv
- box_scores_PLoS/Albert_Pujols_2003_30/B29_Jun12.csv
- box_scores_PLoS/Albert_Pujols_2003_30/B2_Jul10.csv
- box_scores_PLoS/Albert_Pujols_2003_30/B30_Jun11.csv
- box_scores_PLoS/Albert_Pujols_2003_30/B31_Jun10.csv
- box_scores_PLoS/Albert_Pujols_2003_30/B32_Jun08.csv
- box_scores_PLoS/Albert_Pujols_2003_30/B33_Jun07.csv
- box_scores_PLoS/Albert_Pujols_2003_30/B34_Jun06.csv
- box_scores_PLoS/Albert_Pujols_2003_30/B35_Jun05.csv
- box_scores_PLoS/Albert_Pujols_2003_30/B36_Jun04.csv
- box_scores_PLoS/Albert_Pujols_2003_30/B37_Jun03.csv
- box_scores_PLoS/Albert_Pujols_2003_30/B38_Jun01.csv
- box_scores_PLoS/Albert_Pujols_2003_30/B39_May31.csv
- box_scores_PLoS/Albert_Pujols_2003_30/B3_Jul09.csv
- box_scores_PLoS/Albert_Pujols_2003_30/B40_May30.csv
- box_scores_PLoS/Albert_Pujols_2003_30/B41_May29.csv
- box_scores_PLoS/Albert_Pujols_2003_30/B42_May28.csv
- box_scores_PLoS/Albert_Pujols_2003_30/B43_May27.csv
- box_scores_PLoS/Albert_Pujols_2003_30/B44_May26.csv
- box_scores_PLoS/Albert_Pujols_2003_30/B45_May25.csv
- box_scores_PLoS/Albert_Pujols_2003_30/B46_May24.csv
- box_scores_PLoS/Albert_Pujols_2003_30/B47_May23.csv
- box_scores_PLoS/Albert_Pujols_2003_30/B48_May22.csv
- box_scores_PLoS/Albert_Pujols_2003_30/B49_May21.csv
- box_scores_PLoS/Albert_Pujols_2003_30/B4_Jul08.csv
- box_scores_PLoS/Albert_Pujols_2003_30/B50_May20.csv
- box_scores_PLoS/Albert_Pujols_2003_30/B51_May19.csv
- box_scores_PLoS/Albert_Pujols_2003_30/B52_May18.csv
- box_scores_PLoS/Albert_Pujols_2003_30/B53_May17.csv
- box_scores_PLoS/Albert_Pujols_2003_30/B54_May16.csv
- box_scores_PLoS/Albert_Pujols_2003_30/B55_May15.csv
- box_scores_PLoS/Albert_Pujols_2003_30/B56_May14.csv
- box_scores_PLoS/Albert_Pujols_2003_30/B57_May13.csv
- box_scores_PLoS/Albert_Pujols_2003_30/B58_May10.csv
- box_scores_PLoS/Albert_Pujols_2003_30/B59_May09.csv
- box_scores_PLoS/Albert_Pujols_2003_30/B5_Jul07.csv
- box_scores_PLoS/Albert_Pujols_2003_30/B60_May08.csv
- box_scores_PLoS/Albert_Pujols_2003_30/B61_May07.csv
- box_scores_PLoS/Albert_Pujols_2003_30/B62_May06.csv
- box_scores_PLoS/Albert_Pujols_2003_30/B63_May05.csv
- box_scores_PLoS/Albert_Pujols_2003_30/B64_May04.csv
- box_scores_PLoS/Albert_Pujols_2003_30/B65_May03.csv
- box_scores_PLoS/Albert_Pujols_2003_30/B66_May02.csv
- box_scores_PLoS/Albert_Pujols_2003_30/B67_May01.csv
- box_scores_PLoS/Albert_Pujols_2003_30/B68_Apr30.csv
- box_scores_PLoS/Albert_Pujols_2003_30/B69_Apr29.csv
- box_scores_PLoS/Albert_Pujols_2003_30/B6_Jul06.csv
- box_scores_PLoS/Albert_Pujols_2003_30/B70_Apr27.csv
- box_scores_PLoS/Albert_Pujols_2003_30/B71_Apr26.csv
- box_scores_PLoS/Albert_Pujols_2003_30/B72_Apr25.csv
- box_scores_PLoS/Albert_Pujols_2003_30/B73_Apr24.csv
- box_scores_PLoS/Albert_Pujols_2003_30/B74_Apr23.csv
- box_scores_PLoS/Albert_Pujols_2003_30/B75_Apr22.csv
- box_scores_PLoS/Albert_Pujols_2003_30/B76_Apr20.csv
- box_scores_PLoS/Albert_Pujols_2003_30/B77_Apr19.csv
- box_scores_PLoS/Albert_Pujols_2003_30/B78_Apr18.csv
- box_scores_PLoS/Albert_Pujols_2003_30/B79_Apr16.csv
- box_scores_PLoS/Albert_Pujols_2003_30/B7_Jul05.csv
- box_scores_PLoS/Albert_Pujols_2003_30/B80_Apr15.csv
- box_scores_PLoS/Albert_Pujols_2003_30/B81_Apr14.csv
- box_scores_PLoS/Albert_Pujols_2003_30/B82_Apr13.csv
- box_scores_PLoS/Albert_Pujols_2003_30/B83_Apr12.csv
- box_scores_PLoS/Albert_Pujols_2003_30/B84_Apr11.csv
- box_scores_PLoS/Albert_Pujols_2003_30/B85_Apr10.csv
- box_scores_PLoS/Albert_Pujols_2003_30/B86_Apr09.csv
- box_scores_PLoS/Albert_Pujols_2003_30/B87_Apr08.csv
- box_scores_PLoS/Albert_Pujols_2003_30/B88_Apr05.csv
- box_scores_PLoS/Albert_Pujols_2003_30/B89_Apr04.csv
- box_scores_PLoS/Albert_Pujols_2003_30/B8_Jul04.csv
- box_scores_PLoS/Albert_Pujols_2003_30/B90_Apr03.csv
- box_scores_PLoS/Albert_Pujols_2003_30/B91_Apr02.csv
- box_scores_PLoS/Albert_Pujols_2003_30/B92_Mar31.csv
- box_scores_PLoS/Albert_Pujols_2003_30/B9_Jul03.csv
- box_scores_PLoS/Andre_Ethier_2011_30/01_LAN201104030.csv
- box_scores_PLoS/Andre_Ethier_2011_30/02_COL201104050.csv
- box_scores_PLoS/Andre_Ethier_2011_30/03_COL201104060.csv
- box_scores_PLoS/Andre_Ethier_2011_30/04_SDN201104080.csv
- box_scores_PLoS/Andre_Ethier_2011_30/05_SDN201104090.csv
- box_scores_PLoS/Andre_Ethier_2011_30/06_SDN201104100.csv
- box_scores_PLoS/Andre_Ethier_2011_30/07_SFN201104110.csv
- box_scores_PLoS/Andre_Ethier_2011_30/08_SFN201104120.csv
- box_scores_PLoS/Andre_Ethier_2011_30/09_SFN201104130.csv
- box_scores_PLoS/Andre_Ethier_2011_30/10_LAN201104140.csv
- box_scores_PLoS/Andre_Ethier_2011_30/11_LAN201104150.csv
- box_scores_PLoS/Andre_Ethier_2011_30/12_LAN201104160.csv
- box_scores_PLoS/Andre_Ethier_2011_30/13_LAN201104170.csv
- box_scores_PLoS/Andre_Ethier_2011_30/14_LAN201104180.csv
- box_scores_PLoS/Andre_Ethier_2011_30/15_LAN201104190.csv
- box_scores_PLoS/Andre_Ethier_2011_30/16_LAN201104200.csv
- box_scores_PLoS/Andre_Ethier_2011_30/17_LAN201104210.csv
- box_scores_PLoS/Andre_Ethier_2011_30/18_CHN201104220.csv
- box_scores_PLoS/Andre_Ethier_2011_30/19_CHN201104230.csv
- box_scores_PLoS/Andre_Ethier_2011_30/20_CHN201104240.csv
- box_scores_PLoS/Andre_Ethier_2011_30/21_FLO201104250.csv
- box_scores_PLoS/Andre_Ethier_2011_30/22_FLO201104260.csv
- box_scores_PLoS/Andre_Ethier_2011_30/23_FLO201104270.csv
- box_scores_PLoS/Andre_Ethier_2011_30/24_LAN201104290.csv
- box_scores_PLoS/Andre_Ethier_2011_30/25_LAN201104300.csv
- box_scores_PLoS/Andre_Ethier_2011_30/26_LAN201105010.csv
- box_scores_PLoS/Andre_Ethier_2011_30/27_LAN201105020.csv
- box_scores_PLoS/Andre_Ethier_2011_30/28_LAN201105030.csv
- box_scores_PLoS/Andre_Ethier_2011_30/29_LAN201105040.csv
- box_scores_PLoS/Andre_Ethier_2011_30/30_NYN201105060.csv
- box_scores_PLoS/Andre_Ethier_2011_30/A100_LAN201108290.csv
- box_scores_PLoS/Andre_Ethier_2011_30/A101_LAN201108300.csv
- box_scores_PLoS/Andre_Ethier_2011_30/A102_LAN201108310.csv
- box_scores_PLoS/Andre_Ethier_2011_30/A103_PIT201109010.csv
- box_scores_PLoS/Andre_Ethier_2011_30/A104_ATL201109020.csv
- box_scores_PLoS/Andre_Ethier_2011_30/A105_ATL201109030.csv
- box_scores_PLoS/Andre_Ethier_2011_30/A106_ATL201109040.csv
- box_scores_PLoS/Andre_Ethier_2011_30/A107_WAS201109050.csv
- box_scores_PLoS/Andre_Ethier_2011_30/A108_WAS201109060.csv
- box_scores_PLoS/Andre_Ethier_2011_30/A109_WAS201109081.csv
- box_scores_PLoS/Andre_Ethier_2011_30/A10_LAN201105170.csv
- box_scores_PLoS/Andre_Ethier_2011_30/A110_SFN201109090.csv
- box_scores_PLoS/Andre_Ethier_2011_30/A111_SFN201109100.csv
- box_scores_PLoS/Andre_Ethier_2011_30/A112_SFN201109110.csv
- box_scores_PLoS/Andre_Ethier_2011_30/A113_LAN201109120.csv
- box_scores_PLoS/Andre_Ethier_2011_30/A114_LAN201109130.csv
- box_scores_PLoS/Andre_Ethier_2011_30/A115_LAN201109140.csv
- box_scores_PLoS/Andre_Ethier_2011_30/A116_LAN201109150.csv
- box_scores_PLoS/Andre_Ethier_2011_30/A117_LAN201109160.csv
- box_scores_PLoS/Andre_Ethier_2011_30/A118_LAN201109170.csv
- box_scores_PLoS/Andre_Ethier_2011_30/A119_LAN201109180.csv
- box_scores_PLoS/Andre_Ethier_2011_30/A11_LAN201105180.csv
- box_scores_PLoS/Andre_Ethier_2011_30/A120_LAN201109200.csv
- box_scores_PLoS/Andre_Ethier_2011_30/A121_LAN201109210.csv
- box_scores_PLoS/Andre_Ethier_2011_30/A122_LAN201109220.csv
- box_scores_PLoS/Andre_Ethier_2011_30/A123_SDN201109230.csv
- box_scores_PLoS/Andre_Ethier_2011_30/A124_SDN201109240.csv
- box_scores_PLoS/Andre_Ethier_2011_30/A125_SDN201109250.csv
- box_scores_PLoS/Andre_Ethier_2011_30/A126_ARI201109260.csv
- box_scores_PLoS/Andre_Ethier_2011_30/A127_ARI201109270.csv
- box_scores_PLoS/Andre_Ethier_2011_30/A128_ARI201109280.csv
- box_scores_PLoS/Andre_Ethier_2011_30/A12_LAN201105190.csv
- box_scores_PLoS/Andre_Ethier_2011_30/A13_CHA201105200.csv
- box_scores_PLoS/Andre_Ethier_2011_30/A14_CHA201105210.csv
- box_scores_PLoS/Andre_Ethier_2011_30/A15_CHA201105220.csv
- box_scores_PLoS/Andre_Ethier_2011_30/A16_HOU201105230.csv
- box_scores_PLoS/Andre_Ethier_2011_30/A17_HOU201105240.csv
- box_scores_PLoS/Andre_Ethier_2011_30/A18_HOU201105250.csv
- box_scores_PLoS/Andre_Ethier_2011_30/A19_LAN201105270.csv
- box_scores_PLoS/Andre_Ethier_2011_30/A1_NYN201105070.csv
- box_scores_PLoS/Andre_Ethier_2011_30/A20_LAN201105280.csv
- box_scores_PLoS/Andre_Ethier_2011_30/A21_LAN201105290.csv
- box_scores_PLoS/Andre_Ethier_2011_30/A22_LAN201105300.csv
- box_scores_PLoS/Andre_Ethier_2011_30/A23_LAN201105310.csv
- box_scores_PLoS/Andre_Ethier_2011_30/A24_LAN201106010.csv
- box_scores_PLoS/Andre_Ethier_2011_30/A25_CIN201106030.csv
- box_scores_PLoS/Andre_Ethier_2011_30/A26_CIN201106040.csv
- box_scores_PLoS/Andre_Ethier_2011_30/A27_CIN201106050.csv
- box_scores_PLoS/Andre_Ethier_2011_30/A28_PHI201106060.csv
- box_scores_PLoS/Andre_Ethier_2011_30/A29_PHI201106070.csv
- box_scores_PLoS/Andre_Ethier_2011_30/A2_NYN201105080.csv
- box_scores_PLoS/Andre_Ethier_2011_30/A30_PHI201106080.csv
- box_scores_PLoS/Andre_Ethier_2011_30/A31_COL201106090.csv
- box_scores_PLoS/Andre_Ethier_2011_30/A32_COL201106100.csv
- box_scores_PLoS/Andre_Ethier_2011_30/A33_COL201106110.csv
- box_scores_PLoS/Andre_Ethier_2011_30/A34_COL201106120.csv
- box_scores_PLoS/Andre_Ethier_2011_30/A35_LAN201106130.csv
- box_scores_PLoS/Andre_Ethier_2011_30/A36_LAN201106140.csv
- box_scores_PLoS/Andre_Ethier_2011_30/A37_LAN201106150.csv
- box_scores_PLoS/Andre_Ethier_2011_30/A38_LAN201106170.csv
- box_scores_PLoS/Andre_Ethier_2011_30/A39_LAN201106180.csv
- box_scores_PLoS/Andre_Ethier_2011_30/A3_PIT201105090.csv
- box_scores_PLoS/Andre_Ethier_2011_30/A40_LAN201106190.csv
- box_scores_PLoS/Andre_Ethier_2011_30/A41_LAN201106200.csv
- box_scores_PLoS/Andre_Ethier_2011_30/A42_LAN201106210.csv
- box_scores_PLoS/Andre_Ethier_2011_30/A43_LAN201106220.csv
- box_scores_PLoS/Andre_Ethier_2011_30/A44_LAN201106240.csv
- box_scores_PLoS/Andre_Ethier_2011_30/A45_LAN201106250.csv
- box_scores_PLoS/Andre_Ethier_2011_30/A46_LAN201106260.csv
- box_scores_PLoS/Andre_Ethier_2011_30/A47_MIN201106270.csv
- box_scores_PLoS/Andre_Ethier_2011_30/A48_MIN201106280.csv
- box_scores_PLoS/Andre_Ethier_2011_30/A49_MIN201106290.csv
- box_scores_PLoS/Andre_Ethier_2011_30/A4_PIT201105100.csv
- box_scores_PLoS/Andre_Ethier_2011_30/A50_ANA201107010.csv
- box_scores_PLoS/Andre_Ethier_2011_30/A51_ANA201107020.csv
- box_scores_PLoS/Andre_Ethier_2011_30/A52_ANA201107030.csv
- box_scores_PLoS/Andre_Ethier_2011_30/A53_LAN201107040.csv
- box_scores_PLoS/Andre_Ethier_2011_30/A54_LAN201107050.csv
- box_scores_PLoS/Andre_Ethier_2011_30/A55_LAN201107060.csv
- box_scores_PLoS/Andre_Ethier_2011_30/A56_LAN201107070.csv
- box_scores_PLoS/Andre_Ethier_2011_30/A57_LAN201107080.csv
- box_scores_PLoS/Andre_Ethier_2011_30/A58_LAN201107090.csv
- box_scores_PLoS/Andre_Ethier_2011_30/A59_LAN201107100.csv
- box_scores_PLoS/Andre_Ethier_2011_30/A5_PIT201105110.csv
- box_scores_PLoS/Andre_Ethier_2011_30/A60_ARI201107150.csv
- box_scores_PLoS/Andre_Ethier_2011_30/A61_ARI201107160.csv
- box_scores_PLoS/Andre_Ethier_2011_30/A62_ARI201107170.csv
- box_scores_PLoS/Andre_Ethier_2011_30/A63_SFN201107180.csv
- box_scores_PLoS/Andre_Ethier_2011_30/A64_SFN201107190.csv
- box_scores_PLoS/Andre_Ethier_2011_30/A65_SFN201107200.csv
- box_scores_PLoS/Andre_Ethier_2011_30/A66_LAN201107220.csv
- box_scores_PLoS/Andre_Ethier_2011_30/A67_LAN201107230.csv
- box_scores_PLoS/Andre_Ethier_2011_30/A68_LAN201107240.csv
- box_scores_PLoS/Andre_Ethier_2011_30/A69_LAN201107250.csv
- box_scores_PLoS/Andre_Ethier_2011_30/A6_LAN201105130.csv
- box_scores_PLoS/Andre_Ethier_2011_30/A70_LAN201107260.csv
- box_scores_PLoS/Andre_Ethier_2011_30/A71_LAN201107270.csv
- box_scores_PLoS/Andre_Ethier_2011_30/A72_LAN201107290.csv
- box_scores_PLoS/Andre_Ethier_2011_30/A73_LAN201107300.csv
- box_scores_PLoS/Andre_Ethier_2011_30/A74_LAN201107310.csv
- box_scores_PLoS/Andre_Ethier_2011_30/A75_SDN201108010.csv
- box_scores_PLoS/Andre_Ethier_2011_30/A76_SDN201108020.csv
- box_scores_PLoS/Andre_Ethier_2011_30/A77_SDN201108030.csv
- box_scores_PLoS/Andre_Ethier_2011_30/A78_ARI201108050.csv
- box_scores_PLoS/Andre_Ethier_2011_30/A79_ARI201108060.csv
- box_scores_PLoS/Andre_Ethier_2011_30/A7_LAN201105140.csv
- box_scores_PLoS/Andre_Ethier_2011_30/A80_ARI201108070.csv
- box_scores_PLoS/Andre_Ethier_2011_30/A81_LAN201108080.csv
[truncated: 4,196 more entries]
