# Supplementary material for: Hitting Is Contagious in Baseball: Evidence from Long Hitting Streaks
Source: PLoS One. 2012 Dec 12;7(12):e51367. doi: 10.1371/journal.pone.0051367 (PMC3520861; doi:10.1371/journal.pone.0051367)
Supplement: Dataset S1 — Box score data used in this research. The archive file contains one folder for each of the batting streaks, named according to streak batter, year and length of the streak. Individual game box score filenames indicate date of occurrence relative to the streak (beginning with characters “B” for before streak, “A” for after streak). Raw data were obtained from www.baseball-reference.com. (ZIP) [file pone.0051367.s001.zip › box_scores_PLoS/Albert_Pujols_2003_30/01_Jul12.csv]

Batting	AB	R	H	RBI	BB	SO	BA	OPS	Pit	Str	WPA	aLI	WPA+	WPA-	RE24	PO	A
Bo Hart 2B	6	2	2	0	0	2	.379	.937	30	21	-0.148	1.74	0.084	-0.232	-0.5	2	6
J.D. Drew CF-RF	5	3	3	1	1	0	.305	.944	22	11	0.339	1.42	0.368	-0.029	2.1	4	1	HR2B
Albert Pujols 1B	5	2	3	4	1	0	.368	1.120	19	9	0.476	1.95	0.510	-0.034	1.7	12	0	HRIW
Scott Rolen 3B	5	0	0	0	0	3	.279	.916	30	20	-0.224	1.84	0.000	-0.224	-1.6	1	3
Eduardo Perez RF	4	2	3	3	0	1	.298	.852	15	12	0.410	1.32	0.420	-0.010	3.1	2	0	HR2BSB
Steve Kline P	0	0	0	0	0	0					0.000	0.00	0.000	0.000	0.0	0	0
Jason Isringhausen P	0	0	0	0	0	0					0.000	0.00	0.000	0.000	0.0	0	0
Tino Martinez PH	1	0	0	0	0	1	.284	.811	7	5	-0.112	4.37	0.000	-0.112	-0.4
Jason Simontacchi P	0	0	0	0	0	0	.125	.281			0.000	0.00	0.000	0.000	0.0	0	0
Edgar Renteria SS	5	0	1	0	0	1	.334	.876	14	11	-0.155	1.43	0.037	-0.192	-1.1	2	2
Chris Widger C	5	0	0	0	0	1	.138	.400	18	10	0.016	1.34	0.132	-0.117	-0.1	6	0
Orlando Palmeiro LF	3	0	0	0	0	2	.272	.690	14	9	-0.072	0.93	0.000	-0.072	-0.7	3	0
Cal Eldred P	0	0	0	0	0	0	.500	1.000			0.000	0.00	0.000	0.000	0.0	0	0
Jim Edmonds CF	0	0	0	0	2	0	.304	1.073	13	5	0.059	2.01	0.059	0.000	0.4	0	0
Garrett Stephenson P	2	0	0	0	0	2	.182	.452	10	8	-0.037	0.68	0.000	-0.037	-0.3	0	1
Jeff Fassero P	0	0	0	0	0	0	.000	.000			0.000	0.00	0.000	0.000	0.0	0	0
Kerry Robinson LF	3	0	1	0	0	0	.204	.447	10	7	0.012	1.22	0.048	-0.036	-0.3	1	0
Team Totals	44	9	13	8	4	13	.295	.900	202	128	0.564	1.57	1.658	-1.095	2.4	33	13
null
