# Supplementary material for: Hitting Is Contagious in Baseball: Evidence from Long Hitting Streaks
Source: PLoS One. 2012 Dec 12;7(12):e51367. doi: 10.1371/journal.pone.0051367 (PMC3520861; doi:10.1371/journal.pone.0051367)
Supplement: Dataset S1 — Box score data used in this research. The archive file contains one folder for each of the batting streaks, named according to streak batter, year and length of the streak. Individual game box score filenames indicate date of occurrence relative to the streak (beginning with characters “B” for before streak, “A” for after streak). Raw data were obtained from www.baseball-reference.com. (ZIP) [file pone.0051367.s001.zip › box_scores_PLoS/Albert_Pujols_2003_30/02_Jul13.csv]

Batting	AB	R	H	RBI	BB	SO	BA	OPS	Pit	Str	WPA	aLI	WPA+	WPA-	RE24	PO	A
Bo Hart 2B	3	0	0	0	1	0	.368	.917	15	8	-0.040	0.64	0.014	-0.054	-0.5	2	3
Jim Edmonds CF	4	1	1	0	0	0	.303	1.066	19	11	-0.038	0.68	0.019	-0.057	-0.2	0	0
Albert Pujols LF	0	0	0	0	0	0	.368	1.121	1	0	0.012	0.40	0.012	0.000	0.1	0	0	HBP
Orlando Palmeiro PR-LF	3	1	1	0	0	0	.273	.689	10	7	0.101	0.96	0.111	-0.011	1.2	2	1	SB
Tino Martinez 1B	3	0	0	0	1	1	.281	.805	16	10	-0.018	1.08	0.035	-0.053	-0.3	9	1
Eduardo Perez 3B	3	0	0	0	0	1	.293	.838	8	6	-0.100	1.23	0.000	-0.100	-1.0	1	1
Wilson Delgado 3B	1	0	0	1	0	0	.176	.431	2	2	0.040	0.91	0.040	0.000	0.8	0	1
Edgar Renteria SS	4	0	0	0	0	1	.331	.867	17	12	0.009	0.98	0.069	-0.060	-0.8	2	5	GDP
Kerry Robinson RF	3	1	1	1	0	0	.208	.474	4	4	0.185	1.63	0.196	-0.011	0.8	1	0	3B
Mike Matheny C	1	0	1	1	1	0	.276	.716	9	4	0.060	1.48	0.060	0.000	0.4	10	0	SFIW
Dan Haren P	2	0	0	0	0	1	.250	.900	5	4	-0.149	2.12	0.000	-0.149	-1.6	0	1	GDP
Jeff Fassero P	0	0	0	0	0	0	.000	.000			0.000	0.00	0.000	0.000	0.0	0	0
Jason Simontacchi P	0	0	0	0	0	0	.125	.281			0.000	0.00	0.000	0.000	0.0	0	0
Scott Rolen PH	1	0	0	0	0	1	.278	.913	6	3	-0.014	0.56	0.000	-0.014	-0.2
Steve Kline P	0	0	0	0	0	0					0.000	0.00	0.000	0.000	0.0	0	0
Jason Isringhausen P	0	0	0	0	0	0					0.000	0.00	0.000	0.000	0.0	0	0
Team Totals	28	3	4	3	3	5	.143	.457	112	71	0.048	1.07	0.556	-0.509	-1.0	27	13
null
