# Supplementary material for: Hitting Is Contagious in Baseball: Evidence from Long Hitting Streaks
Source: PLoS One. 2012 Dec 12;7(12):e51367. doi: 10.1371/journal.pone.0051367 (PMC3520861; doi:10.1371/journal.pone.0051367)
Supplement: Dataset S1 — Box score data used in this research. The archive file contains one folder for each of the batting streaks, named according to streak batter, year and length of the streak. Individual game box score filenames indicate date of occurrence relative to the streak (beginning with characters “B” for before streak, “A” for after streak). Raw data were obtained from www.baseball-reference.com. (ZIP) [file pone.0051367.s001.zip › box_scores_PLoS/Albert_Pujols_2003_30/03_Jul17.csv]

Batting	AB	R	H	RBI	BB	SO	BA	OPS	Pit	Str	WPA	aLI	WPA+	WPA-	RE24	PO	A
Bo Hart 2B	3	1	0	0	0	2	.358	.897	18	12	-0.048	0.47	0.008	-0.056	-0.2	1	1	SBHBP
Orlando Palmeiro CF	4	0	0	0	0	0	.267	.677	14	8	-0.060	0.59	0.000	-0.060	-0.9	1	0
Esteban Yan P	0	0	0	0	0	0	1.000	2.000			0.000	0.00	0.000	0.000	0.0	0	0
Albert Pujols LF	3	0	1	1	1	0	.368	1.122	14	8	-0.004	0.38	0.023	-0.028	1.0	1	1	2B
Scott Rolen 3B	2	1	1	0	2	0	.280	.917	15	6	0.075	0.63	0.086	-0.010	0.7	1	1	SB
Edgar Renteria SS	4	1	1	0	0	0	.330	.863	13	11	-0.006	0.95	0.112	-0.118	-0.2	1	2	CSGDP
Tino Martinez 1B	3	0	0	0	1	1	.278	.799	12	6	-0.012	0.63	0.026	-0.038	-0.3	7	1
Eduardo Perez RF	4	0	0	1	0	2	.286	.819	16	12	-0.097	0.94	0.000	-0.097	-0.6	3	0
Mike Matheny C	4	0	1	0	0	1	.275	.713	9	6	-0.034	0.47	0.008	-0.042	-0.4	8	0
Garrett Stephenson P	1	0	1	0	0	0	.206	.495	3	1	0.014	0.46	0.014	0.000	0.1	1	0
Kerry Robinson PH	1	0	0	0	0	1	.206	.470	3	3	-0.015	0.60	0.000	-0.015	-0.2
Jeff Fassero P	0	0	0	0	0	0	.000	.000			0.000	0.00	0.000	0.000	0.0	0	1
J.D. Drew PH-CF	2	0	0	0	0	0	.301	.933	12	9	-0.018	0.32	0.000	-0.018	-0.5	0	0
Team Totals	31	3	5	2	4	7	.161	.471	129	82	-0.205	0.62	0.277	-0.482	-1.4	24	7
null
