# Supplementary material for: Hitting Is Contagious in Baseball: Evidence from Long Hitting Streaks
Source: PLoS One. 2012 Dec 12;7(12):e51367. doi: 10.1371/journal.pone.0051367 (PMC3520861; doi:10.1371/journal.pone.0051367)
Supplement: Dataset S1 — Box score data used in this research. The archive file contains one folder for each of the batting streaks, named according to streak batter, year and length of the streak. Individual game box score filenames indicate date of occurrence relative to the streak (beginning with characters “B” for before streak, “A” for after streak). Raw data were obtained from www.baseball-reference.com. (ZIP) [file pone.0051367.s001.zip › box_scores_PLoS/Albert_Pujols_2003_30/04_Jul18.csv]

Batting	AB	R	H	RBI	BB	SO	BA	OPS	Pit	Str	WPA	aLI	WPA+	WPA-	RE24	PO	A
Bo Hart 2B	4	1	0	0	1	1	.345	.871	21	15	-0.062	0.90	0.036	-0.097	-0.7	0	3
Jim Edmonds CF	4	1	1	2	0	0	.302	1.069	18	9	0.091	1.01	0.157	-0.065	1.1	1	0	HR
Albert Pujols 1B	4	2	2	1	0	1	.369	1.129	10	9	0.050	0.85	0.103	-0.053	0.9	8	0	HR
Scott Rolen 3B	4	0	1	0	0	2	.279	.912	17	12	0.008	1.01	0.060	-0.052	-0.2	3	0	SB
Eduardo Perez RF	4	0	1	0	0	0	.285	.812	11	8	0.034	1.03	0.120	-0.086	0.4	2	0
Edgar Renteria SS	4	1	1	1	0	1	.329	.867	12	9	0.048	0.92	0.129	-0.081	0.2	1	4	HR
J.D. Drew LF	3	0	1	0	0	0	.302	.929	10	8	0.003	0.73	0.036	-0.033	-0.0	1	0
Cal Eldred P	0	0	0	0	0	0	.500	1.000			0.000	0.00	0.000	0.000	0.0	0	0
Steve Kline P	0	0	0	0	0	0					0.000	0.00	0.000	0.000	0.0	0	1
Esteban Yan P	0	0	0	0	0	0	1.000	2.000			0.000	0.00	0.000	0.000	0.0	0	1
Kerry Robinson PH	1	0	1	0	0	0	.214	.485	3	2	0.043	0.89	0.043	0.000	0.7
Chris Widger C	3	0	1	0	0	1	.156	.425	15	9	-0.060	0.78	0.023	-0.082	-0.6	7	0	GDP
Tino Martinez PH	1	0	0	0	0	1	.277	.797	4	3	-0.036	1.45	0.000	-0.036	-0.4
Brett Tomko P	0	0	0	0	1	0	.323	.755	9	4	-0.004	0.77	0.013	-0.016	-0.1	0	2	SH
Orlando Palmeiro LF	2	0	0	0	0	1	.265	.670	13	11	-0.070	1.34	0.000	-0.070	-0.6	1	0
Team Totals	34	5	9	4	2	8	.265	.835	143	99	0.045	0.94	0.720	-0.671	0.6	24	11
null
