# Supplementary material for: Hitting Is Contagious in Baseball: Evidence from Long Hitting Streaks
Source: PLoS One. 2012 Dec 12;7(12):e51367. doi: 10.1371/journal.pone.0051367 (PMC3520861; doi:10.1371/journal.pone.0051367)
Supplement: Dataset S1 — Box score data used in this research. The archive file contains one folder for each of the batting streaks, named according to streak batter, year and length of the streak. Individual game box score filenames indicate date of occurrence relative to the streak (beginning with characters “B” for before streak, “A” for after streak). Raw data were obtained from www.baseball-reference.com. (ZIP) [file pone.0051367.s001.zip › box_scores_PLoS/Albert_Pujols_2003_30/05_Jul19.csv]

Batting	AB	R	H	RBI	BB	SO	BA	OPS	Pit	Str	WPA	aLI	WPA+	WPA-	RE24	PO	A
Bo Hart 2B	4	0	1	0	0	1	.342	.868	12	9	0.024	0.58	0.060	-0.036	0.2	1	2	2B
J.D. Drew RF-CF	3	1	2	0	1	0	.308	.938	13	6	0.132	0.92	0.146	-0.014	1.3	5	1
Albert Pujols LF	4	0	2	0	0	1	.370	1.127	16	10	-0.100	1.04	0.036	-0.136	-0.9	0	0	GDP
Lance Painter P	0	0	0	0	0	0	.000	.000			0.000	0.00	0.000	0.000	0.0	0	0
Jason Isringhausen P	0	0	0	0	0	0					0.000	0.00	0.000	0.000	0.0	0	1
Jim Edmonds CF	3	0	0	0	0	2	.299	1.059	13	9	-0.074	0.91	0.000	-0.074	-0.8	2	0
Eduardo Perez PH-LF	1	0	0	0	0	0	.283	.807	4	2	-0.023	0.91	0.000	-0.023	-0.4	0	0
Scott Rolen 3B	4	2	2	1	0	2	.282	.925	15	11	0.158	0.77	0.188	-0.030	1.2	0	1	HR2B
Tino Martinez 1B	2	0	0	0	1	0	.275	.793	15	8	-0.036	0.64	0.010	-0.045	-0.3	12	0	SH
Edgar Renteria SS	3	0	0	1	0	1	.326	.860	13	10	-0.004	0.68	0.023	-0.026	-0.3	2	6	SF
Mike Matheny C	4	0	0	0	0	2	.271	.703	19	12	-0.055	0.54	0.000	-0.055	-0.8	5	0
Dan Haren P	2	0	0	0	0	1	.167	.619	8	5	-0.038	0.78	0.000	-0.038	-0.4	0	0
Jason Simontacchi P	0	0	0	0	0	0	.125	.281			0.000	0.00	0.000	0.000	0.0	0	0
Kerry Robinson PH-RF	1	0	0	0	0	0	.212	.480	3	3	-0.012	0.47	0.000	-0.012	-0.2	0	0
Team Totals	31	3	7	2	2	10	.226	.652	131	85	-0.028	0.75	0.463	-0.489	-1.4	27	11
null
