# Supplementary material for: Hitting Is Contagious in Baseball: Evidence from Long Hitting Streaks
Source: PLoS One. 2012 Dec 12;7(12):e51367. doi: 10.1371/journal.pone.0051367 (PMC3520861; doi:10.1371/journal.pone.0051367)
Supplement: Dataset S1 — Box score data used in this research. The archive file contains one folder for each of the batting streaks, named according to streak batter, year and length of the streak. Individual game box score filenames indicate date of occurrence relative to the streak (beginning with characters “B” for before streak, “A” for after streak). Raw data were obtained from www.baseball-reference.com. (ZIP) [file pone.0051367.s001.zip › box_scores_PLoS/Albert_Pujols_2003_30/06_Jul20.csv]

Batting	AB	R	H	RBI	BB	SO	BA	OPS	Pit	Str	WPA	aLI	WPA+	WPA-	RE24	PO	A
Bo Hart 2B	5	1	1	0	0	1	.336	.849	15	12	-0.049	0.50	0.025	-0.073	-2.0	4	6	GDP
J.D. Drew CF-RF	5	0	0	0	0	2	.299	.913	17	10	-0.087	0.69	0.000	-0.087	-1.4	1	0
Albert Pujols 1B	2	3	1	2	2	0	.371	1.139	25	13	0.255	0.64	0.270	-0.015	2.8	10	1	HRSBHBP
Scott Rolen 3B	2	3	2	2	3	0	.286	.945	31	17	0.242	0.69	0.242	0.000	3.2	0	2	HRSB
Edgar Renteria SS	4	1	1	0	1	0	.325	.857	14	8	0.112	0.77	0.137	-0.026	0.6	1	2	SB
Eduardo Perez RF	3	1	1	2	1	0	.284	.825	16	8	0.094	0.69	0.152	-0.058	0.6	2	0	HRSBGDP
Jim Edmonds CF	1	0	0	0	0	1	.298	1.056	6	3	-0.050	1.40	0.000	-0.050	-0.7	0	0
Mike Matheny C	5	0	2	2	0	1	.274	.705	13	9	0.066	0.75	0.124	-0.058	0.9	8	0
Orlando Palmeiro LF	4	0	1	0	0	0	.264	.667	18	11	-0.033	0.56	0.014	-0.046	0.0	1	0
Woody Williams P	4	1	1	1	0	0	.267	.778	16	11	0.129	0.51	0.149	-0.020	1.5	0	0	HR
Lance Painter P	0	0	0	0	0	0	.000	.000			0.000	0.00	0.000	0.000	0.0	0	0
Cal Eldred P	0	0	0	0	0	0	.500	1.000			0.000	0.00	0.000	0.000	0.0	0	0
Jason Isringhausen P	0	0	0	0	0	0					0.000	0.00	0.000	0.000	0.0	0	0
Team Totals	35	10	10	9	7	5	.286	1.047	171	102	0.679	0.65	1.113	-0.433	5.6	27	11
null
