# Supplementary material for: Hitting Is Contagious in Baseball: Evidence from Long Hitting Streaks
Source: PLoS One. 2012 Dec 12;7(12):e51367. doi: 10.1371/journal.pone.0051367 (PMC3520861; doi:10.1371/journal.pone.0051367)
Supplement: Dataset S1 — Box score data used in this research. The archive file contains one folder for each of the batting streaks, named according to streak batter, year and length of the streak. Individual game box score filenames indicate date of occurrence relative to the streak (beginning with characters “B” for before streak, “A” for after streak). Raw data were obtained from www.baseball-reference.com. (ZIP) [file pone.0051367.s001.zip › box_scores_PLoS/Albert_Pujols_2003_30/07_Jul21.csv]

Batting	AB	R	H	RBI	BB	SO	BA	OPS	Pit	Str	WPA	aLI	WPA+	WPA-	RE24	PO	A
Bo Hart 2B	4	0	0	0	0	0	.325	.823	10	9	-0.146	1.46	0.000	-0.146	-1.4	0	3	SH
J.D. Drew RF-CF	4	0	1	0	1	0	.298	.907	21	11	-0.012	1.51	0.109	-0.122	-0.0	3	0
Albert Pujols LF	4	1	1	1	1	0	.370	1.134	17	9	0.078	1.60	0.164	-0.086	0.5	0	0
Jim Edmonds CF	2	1	0	0	2	0	.297	1.053	21	10	0.098	1.27	0.131	-0.033	0.9	2	0
Steve Kline P	0	0	0	0	0	0					0.000	0.00	0.000	0.000	0.0	0	0
Eduardo Perez RF	1	0	0	0	0	0	.282	.821	4	2	-0.032	1.27	0.000	-0.032	-0.1	0	0
Scott Rolen 3B	5	0	0	0	0	2	.282	.931	12	9	-0.257	1.94	0.000	-0.257	-2.0	1	1
Tino Martinez 1B	5	1	2	1	0	0	.277	.793	23	14	0.141	1.76	0.280	-0.139	1.2	9	2
Edgar Renteria SS	3	0	0	0	2	2	.323	.854	17	8	-0.066	1.17	0.041	-0.108	-0.5	1	1	GDP
Mike Matheny C	3	0	0	0	1	1	.271	.700	14	10	-0.089	1.32	0.043	-0.133	-0.7	10	0
Matt Morris P	0	0	0	0	0	0	.189	.528			0.000	0.00	0.000	0.000	0.0	0	1
Jason Simontacchi P	1	0	1	0	0	0	.152	.333	2	1	-0.021	1.77	0.000	-0.021	-0.2	1	1
Kerry Robinson PH	1	0	1	1	0	0	.220	.495	2	2	0.123	2.21	0.123	0.000	0.9
Esteban Yan P	0	0	0	0	0	0	1.000	2.000			0.000	0.00	0.000	0.000	0.0	0	0
Orlando Palmeiro PH-RF	2	1	2	0	0	0	.271	.679	2	2	0.071	0.98	0.071	0.000	0.5	1	0
Cal Eldred P	0	0	0	0	0	0	.500	1.000			0.000	0.00	0.000	0.000	0.0	0	0
Lance Painter P	0	0	0	0	0	0	.000	.000			0.000	0.00	0.000	0.000	0.0	0	0
Team Totals	35	4	8	3	7	5	.229	.586	145	87	-0.112	1.51	0.962	-1.077	-0.7	28	9
null
