# Supplementary material for: Hitting Is Contagious in Baseball: Evidence from Long Hitting Streaks
Source: PLoS One. 2012 Dec 12;7(12):e51367. doi: 10.1371/journal.pone.0051367 (PMC3520861; doi:10.1371/journal.pone.0051367)
Supplement: Dataset S1 — Box score data used in this research. The archive file contains one folder for each of the batting streaks, named according to streak batter, year and length of the streak. Individual game box score filenames indicate date of occurrence relative to the streak (beginning with characters “B” for before streak, “A” for after streak). Raw data were obtained from www.baseball-reference.com. (ZIP) [file pone.0051367.s001.zip › box_scores_PLoS/Albert_Pujols_2003_30/08_Jul22.csv]

Batting	AB	R	H	RBI	BB	SO	BA	OPS	Pit	Str	WPA	aLI	WPA+	WPA-	RE24	PO	A
Bo Hart 2B	5	0	2	0	0	2	.328	.822	16	13	-0.091	1.46	0.061	-0.152	-0.2	3	3
Orlando Palmeiro CF	5	1	2	0	0	0	.274	.682	20	13	-0.118	1.72	0.070	-0.187	-0.2	3	0
Albert Pujols LF-1B	4	1	2	0	0	0	.371	1.135	14	8	0.145	1.58	0.205	-0.060	0.9	2	0	2B
Scott Rolen 3B	2	0	1	1	1	0	.283	.932	21	11	0.100	1.87	0.149	-0.049	0.6	0	2	SF
Edgar Renteria SS	4	0	2	1	0	0	.325	.855	13	10	0.170	2.23	0.240	-0.070	0.8	0	1
Eduardo Perez RF	3	0	0	0	1	1	.278	.811	13	6	-0.404	2.10	0.040	-0.445	-1.9	2	0
Tino Martinez 1B	4	0	0	0	0	0	.274	.784	12	9	-0.208	1.98	0.000	-0.208	-1.1	7	0
Steve Kline P	0	0	0	0	0	0					0.000	0.00	0.000	0.000	0.0	0	1
Mike Matheny C	3	0	0	0	0	3	.268	.694	16	11	-0.105	1.43	0.000	-0.105	-0.7	7	1
Jim Edmonds PH	0	0	0	0	1	0	.297	1.054	4	0	0.115	2.82	0.115	0.000	0.4
Jeff Fassero P	1	0	0	0	0	0	.000	.000	3	2	-0.024	0.86	0.000	-0.024	-0.2	0	0
Wilson Delgado PH	1	0	0	0	0	1	.173	.426	7	4	-0.022	0.90	0.000	-0.022	-0.2
Garrett Stephenson P	0	0	0	0	0	0	.206	.495			0.000	0.00	0.000	0.000	0.0	0	1
J.D. Drew PH	1	0	0	0	0	1	.297	.902	3	3	-0.030	1.23	0.000	-0.030	-0.2
Mike Crudale P	0	0	0	0	0	0					0.000	0.00	0.000	0.000	0.0	0	0
Kerry Robinson LF	0	0	0	0	0	0	.220	.495	2	2	-0.049	4.63	0.000	-0.049	-0.2	0	0	SH
Team Totals	33	2	9	2	3	8	.273	.627	144	92	-0.521	1.83	0.880	-1.401	-2.2	24	9
null
