# Supplementary material for: Hitting Is Contagious in Baseball: Evidence from Long Hitting Streaks
Source: PLoS One. 2012 Dec 12;7(12):e51367. doi: 10.1371/journal.pone.0051367 (PMC3520861; doi:10.1371/journal.pone.0051367)
Supplement: Dataset S1 — Box score data used in this research. The archive file contains one folder for each of the batting streaks, named according to streak batter, year and length of the streak. Individual game box score filenames indicate date of occurrence relative to the streak (beginning with characters “B” for before streak, “A” for after streak). Raw data were obtained from www.baseball-reference.com. (ZIP) [file pone.0051367.s001.zip › box_scores_PLoS/Albert_Pujols_2003_30/09_Jul23.csv]

Batting	AB	R	H	RBI	BB	SO	BA	OPS	Pit	Str	WPA	aLI	WPA+	WPA-	RE24	PO	A
Bo Hart 2B	6	1	1	0	0	3	.321	.801	20	15	-0.078	0.53	0.004	-0.082	-0.7	4	6
J.D. Drew CF	5	0	1	0	0	1	.294	.889	19	12	-0.087	0.86	0.041	-0.128	-1.2	1	1	CS
Albert Pujols LF	4	2	2	1	1	1	.373	1.137	18	11	0.007	0.44	0.045	-0.038	1.3	2	0	2B
Tino Martinez 1B	5	3	3	0	0	0	.279	.790	8	6	0.155	0.53	0.172	-0.017	1.4	10	1
Scott Rolen 3B	3	0	2	2	1	0	.287	.936	16	9	0.111	0.92	0.145	-0.033	1.2	0	2	SF
Edgar Renteria SS	5	1	3	2	0	0	.328	.862	26	15	0.175	0.84	0.195	-0.020	1.5	1	4	2B
Kerry Robinson RF	5	1	3	0	0	0	.238	.538	20	14	0.074	0.90	0.135	-0.061	0.9	1	0	2B
Chris Widger C	4	0	1	1	1	0	.167	.453	17	9	0.024	0.89	0.052	-0.028	-0.2	7	0	IW
Brett Tomko P	2	0	0	0	0	1	.303	.712	10	6	-0.035	0.93	0.000	-0.035	-0.3	0	0
Orlando Palmeiro PH	1	0	1	1	0	0	.278	.688	7	5	0.113	1.58	0.113	0.000	0.9
Esteban Yan P	0	0	0	0	0	0	1.000	2.000			0.000	0.00	0.000	0.000	0.0	0	0
Steve Kline P	0	0	0	0	0	0					0.000	0.00	0.000	0.000	0.0	0	0
Eduardo Perez PH	1	0	0	0	0	1	.276	.807	8	6	-0.014	0.57	0.000	-0.014	-0.7
Lance Painter P	0	0	0	0	0	0	.000	.000			0.000	0.00	0.000	0.000	0.0	0	0
Cal Eldred P	0	0	0	0	0	0	.500	1.000			0.000	0.00	0.000	0.000	0.0	0	0
Wilson Delgado PH	1	0	0	0	0	0	.171	.420	1	1	-0.001	0.03	0.000	-0.001	-0.3
Mike Crudale P	0	0	0	0	0	0					0.000	0.00	0.000	0.000	0.0	1	0
Team Totals	42	8	17	7	3	7	.405	.911	170	109	0.444	0.74	0.902	-0.457	3.8	27	14
null
