# Supplementary material for: Hitting Is Contagious in Baseball: Evidence from Long Hitting Streaks
Source: PLoS One. 2012 Dec 12;7(12):e51367. doi: 10.1371/journal.pone.0051367 (PMC3520861; doi:10.1371/journal.pone.0051367)
Supplement: Dataset S1 — Box score data used in this research. The archive file contains one folder for each of the batting streaks, named according to streak batter, year and length of the streak. Individual game box score filenames indicate date of occurrence relative to the streak (beginning with characters “B” for before streak, “A” for after streak). Raw data were obtained from www.baseball-reference.com. (ZIP) [file pone.0051367.s001.zip › box_scores_PLoS/Albert_Pujols_2003_30/10_Jul25.csv]

Batting	AB	R	H	RBI	BB	SO	BA	OPS	Pit	Str	WPA	aLI	WPA+	WPA-	RE24	PO	A
Bo Hart 2B	4	1	0	0	0	0	.312	.783	19	14	-0.058	1.11	0.021	-0.079	-0.8	3	5	HBP
J.D. Drew RF	5	1	2	2	0	0	.297	.903	17	11	0.275	0.89	0.309	-0.034	1.4	0	0	HR
Albert Pujols LF-1B	5	1	1	0	0	2	.370	1.131	18	13	-0.060	0.46	0.000	-0.060	-0.4	2	0	2B
Jim Edmonds CF	3	0	1	0	1	1	.297	1.053	22	12	-0.008	0.98	0.054	-0.062	0.0	2	0
Eduardo Perez PH	1	0	1	1	0	0	.280	.813	4	2	0.001	0.03	0.001	0.000	0.9
Scott Rolen 3B	4	0	1	0	1	0	.286	.933	22	12	0.002	0.88	0.066	-0.064	-0.3	0	2
Tino Martinez 1B	2	1	0	0	2	0	.277	.789	15	6	-0.028	1.51	0.096	-0.124	-0.0	9	0	GDP
Mike Crudale P	0	0	0	0	0	0					0.000	0.00	0.000	0.000	0.0	0	0
Wilson Delgado SS	0	0	0	0	0	0	.171	.420			0.000	0.00	0.000	0.000	0.0	0	1
Edgar Renteria SS	4	1	2	0	0	0	.330	.863	9	8	0.250	1.75	0.283	-0.033	1.1	1	1
Garrett Stephenson P	0	0	0	0	0	0	.206	.495			0.000	0.00	0.000	0.000	0.0	0	0
Mike Matheny C	1	0	0	0	2	1	.267	.695	16	7	0.032	1.85	0.048	-0.016	0.3	10	1	SHIW
Dan Haren P	2	0	0	0	0	2	.125	.472	10	7	-0.161	3.21	0.000	-0.161	-1.5	0	1
Esteban Yan P	0	0	0	0	0	0	1.000	2.000			0.000	0.00	0.000	0.000	0.0	0	0
Orlando Palmeiro PH	0	0	0	1	0	0	.278	.686	5	5	-0.021	2.64	0.000	-0.021	-0.0			SF
Lance Painter P	0	0	0	0	0	0	.000	.000			0.000	0.00	0.000	0.000	0.0	0	1
Cal Eldred P	0	0	0	0	0	0	.500	1.000			0.000	0.00	0.000	0.000	0.0	0	0
Steve Kline P	0	0	0	0	0	0					0.000	0.00	0.000	0.000	0.0	0	0
Kerry Robinson LF	1	0	0	0	0	0	.236	.533	3	3	-0.001	0.03	0.000	-0.001	-0.1	0	0
Team Totals	32	5	8	4	6	6	.250	.750	160	100	0.223	1.24	0.878	-0.655	0.5	27	12
null
