# Supplementary material for: Hitting Is Contagious in Baseball: Evidence from Long Hitting Streaks
Source: PLoS One. 2012 Dec 12;7(12):e51367. doi: 10.1371/journal.pone.0051367 (PMC3520861; doi:10.1371/journal.pone.0051367)
Supplement: Dataset S1 — Box score data used in this research. The archive file contains one folder for each of the batting streaks, named according to streak batter, year and length of the streak. Individual game box score filenames indicate date of occurrence relative to the streak (beginning with characters “B” for before streak, “A” for after streak). Raw data were obtained from www.baseball-reference.com. (ZIP) [file pone.0051367.s001.zip › box_scores_PLoS/Albert_Pujols_2003_30/11_Jul26.csv]

Batting	AB	R	H	RBI	BB	SO	BA	OPS	Pit	Str	WPA	aLI	WPA+	WPA-	RE24	PO	A
Bo Hart 2B	6	2	2	0	0	0	.313	.778	23	14	0.039	0.40	0.076	-0.037	-1.2	3	0	GDP
J.D. Drew CF	4	3	2	0	1	0	.301	.907	18	10	0.039	0.65	0.058	-0.019	0.6	0	0
Albert Pujols LF	5	3	4	4	0	0	.376	1.141	12	8	0.320	0.99	0.339	-0.019	3.8	1	0	2�2B
Tino Martinez 1B	5	1	4	2	0	1	.285	.804	18	12	0.196	0.66	0.200	-0.004	2.3	10	0	2B
Scott Rolen 3B	3	2	1	3	1	0	.287	.942	19	11	0.157	0.85	0.187	-0.030	2.7	0	3	HRHBP
Edgar Renteria SS	5	1	3	1	0	0	.333	.872	10	8	-0.010	0.72	0.065	-0.074	1.6	3	2	2�2B
Eduardo Perez RF	2	0	1	0	0	0	.283	.820	5	4	-0.069	1.25	0.009	-0.078	-0.3	1	0	2BSH
Orlando Palmeiro PH-RF	2	0	0	0	0	0	.275	.680	5	4	-0.013	0.26	0.000	-0.013	-1.3	2	0
Mike Matheny C	4	1	1	0	1	1	.267	.695	22	10	-0.067	0.53	0.009	-0.076	-0.4	7	0	IW
Woody Williams P	3	0	0	0	0	2	.250	.731	9	8	-0.053	0.67	0.000	-0.053	-1.2	0	2
Steve Kline P	0	0	0	0	0	0					0.000	0.00	0.000	0.000	0.0	0	0
Jason Simontacchi P	1	0	0	0	0	0	.147	.324	1	1	-0.005	0.21	0.000	-0.005	-0.2	0	1
Jason Isringhausen P	1	0	1	3	0	0	1.000	4.000	2	1	0.010	0.10	0.010	0.000	2.6	0	0	3B
Team Totals	41	13	19	13	3	4	.463	1.243	144	91	0.544	0.68	0.953	-0.408	9.0	27	8
null
