# Supplementary material for: Hitting Is Contagious in Baseball: Evidence from Long Hitting Streaks
Source: PLoS One. 2012 Dec 12;7(12):e51367. doi: 10.1371/journal.pone.0051367 (PMC3520861; doi:10.1371/journal.pone.0051367)
Supplement: Dataset S1 — Box score data used in this research. The archive file contains one folder for each of the batting streaks, named according to streak batter, year and length of the streak. Individual game box score filenames indicate date of occurrence relative to the streak (beginning with characters “B” for before streak, “A” for after streak). Raw data were obtained from www.baseball-reference.com. (ZIP) [file pone.0051367.s001.zip › box_scores_PLoS/Albert_Pujols_2003_30/12_Jul27.csv]

Batting	AB	R	H	RBI	BB	SO	BA	OPS	Pit	Str	WPA	aLI	WPA+	WPA-	RE24	PO	A
Bo Hart 2B	4	0	1	0	1	1	.311	.775	15	10	0.038	1.31	0.111	-0.073	0.0	3	2
J.D. Drew CF	3	0	0	0	0	1	.296	.894	10	6	-0.102	1.42	0.000	-0.102	-0.8	1	0
Jason Simontacchi P	0	0	0	0	0	0	.147	.324			0.000	0.00	0.000	0.000	0.0	0	0
Wilson Delgado PH	1	0	0	0	0	0	.169	.415	5	3	-0.043	1.71	0.000	-0.043	-0.2
Cal Eldred P	0	0	0	0	0	0	.500	1.000			0.000	0.00	0.000	0.000	0.0	0	0
Mike Matheny PH	1	0	1	0	0	0	.269	.699	1	1	0.047	4.37	0.047	0.000	0.3
Albert Pujols LF	4	0	2	1	1	1	.377	1.141	15	10	0.394	2.17	0.433	-0.039	0.4	1	0
Tino Martinez 1B	4	0	2	0	0	0	.288	.806	15	8	0.051	1.60	0.115	-0.065	0.6	8	0
Scott Rolen 3B	3	0	0	0	1	0	.284	.936	14	7	-0.238	2.30	0.056	-0.294	-1.4	1	2	GDP
Edgar Renteria SS	4	2	2	0	0	0	.335	.874	10	8	0.065	2.01	0.201	-0.136	-0.2	3	2	SBGDP
Kerry Robinson RF-CF	4	1	3	0	0	0	.255	.568	9	7	0.170	1.71	0.209	-0.039	0.9	2	0	SB
Chris Widger C	3	0	0	0	0	0	.154	.419	12	8	-0.116	1.85	0.000	-0.116	-0.8	7	0
Eduardo Perez PH	1	0	0	0	0	0	.281	.816	5	3	-0.144	4.74	0.000	-0.144	-0.8
Jeff Fassero P	2	0	0	0	0	2	.000	.000	9	7	-0.049	0.92	0.000	-0.049	-0.4	0	2
Esteban Yan P	0	0	0	0	0	0	1.000	2.000			0.000	0.00	0.000	0.000	0.0	0	0
Lance Painter P	0	0	0	0	0	0	.000	.000			0.000	0.00	0.000	0.000	0.0	0	1
Orlando Palmeiro RF	1	1	1	3	0	0	.279	.685	8	5	0.389	3.71	0.419	-0.030	1.7	1	0	SF
Team Totals	35	4	12	4	3	5	.343	.727	128	83	0.462	2.00	1.591	-1.130	-0.7	27	9
null
