# Supplementary material for: Hitting Is Contagious in Baseball: Evidence from Long Hitting Streaks
Source: PLoS One. 2012 Dec 12;7(12):e51367. doi: 10.1371/journal.pone.0051367 (PMC3520861; doi:10.1371/journal.pone.0051367)
Supplement: Dataset S1 — Box score data used in this research. The archive file contains one folder for each of the batting streaks, named according to streak batter, year and length of the streak. Individual game box score filenames indicate date of occurrence relative to the streak (beginning with characters “B” for before streak, “A” for after streak). Raw data were obtained from www.baseball-reference.com. (ZIP) [file pone.0051367.s001.zip › box_scores_PLoS/Albert_Pujols_2003_30/13_Jul28.csv]

Batting	AB	R	H	RBI	BB	SO	BA	OPS	Pit	Str	WPA	aLI	WPA+	WPA-	RE24	PO	A
Bo Hart 2B	4	0	2	0	0	0	.316	.781	12	8	0.015	0.90	0.066	-0.051	0.2	2	1
J.D. Drew CF	4	0	0	0	0	2	.291	.877	15	10	-0.103	1.02	0.000	-0.103	-1.0	4	0
Albert Pujols LF	4	0	1	0	0	0	.376	1.135	10	6	-0.043	1.02	0.035	-0.077	-0.3	2	0
Tino Martinez 1B	4	0	1	0	0	1	.287	.802	16	9	-0.034	1.08	0.047	-0.081	-0.4	6	2
Scott Rolen 3B	4	0	1	0	0	0	.284	.931	17	11	-0.119	1.09	0.016	-0.135	-1.2	0	2	GDP
Edgar Renteria SS	3	0	1	0	1	0	.335	.874	18	10	-0.006	0.77	0.046	-0.052	0.0	2	3
Kerry Robinson RF	4	0	0	0	0	0	.246	.548	13	9	-0.113	1.04	0.000	-0.113	-1.1	5	0
Mike Matheny C	3	0	0	0	0	0	.267	.692	7	4	-0.046	0.61	0.000	-0.046	-0.4	5	2
Brett Tomko P	2	0	1	0	0	1	.314	.727	8	5	0.003	0.86	0.029	-0.027	0.0	1	1
Esteban Yan P	0	0	0	0	0	0	1.000	2.000			0.000	0.00	0.000	0.000	0.0	0	0
Orlando Palmeiro PH	1	0	0	0	0	1	.277	.682	5	4	-0.027	1.05	0.000	-0.027	-0.2
Pedro Borbon P	0	0	0	0	0	0					0.000	0.00	0.000	0.000	0.0	0	0
Team Totals	33	0	7	0	1	5	.212	.447	121	76	-0.473	0.94	0.239	-0.712	-4.5	27	11
null
