# Supplementary material for: Hitting Is Contagious in Baseball: Evidence from Long Hitting Streaks
Source: PLoS One. 2012 Dec 12;7(12):e51367. doi: 10.1371/journal.pone.0051367 (PMC3520861; doi:10.1371/journal.pone.0051367)
Supplement: Dataset S1 — Box score data used in this research. The archive file contains one folder for each of the batting streaks, named according to streak batter, year and length of the streak. Individual game box score filenames indicate date of occurrence relative to the streak (beginning with characters “B” for before streak, “A” for after streak). Raw data were obtained from www.baseball-reference.com. (ZIP) [file pone.0051367.s001.zip › box_scores_PLoS/Albert_Pujols_2003_30/14_Jul29.csv]

Batting	AB	R	H	RBI	BB	SO	BA	OPS	Pit	Str	WPA	aLI	WPA+	WPA-	RE24	PO	A
Bo Hart 2B	4	0	0	0	0	0	.308	.762	13	8	-0.086	0.83	0.000	-0.086	-0.7	4	2
Orlando Palmeiro RF	4	0	0	0	0	0	.272	.670	22	14	-0.124	1.19	0.000	-0.124	-0.8	0	0
Albert Pujols LF	4	1	1	0	0	2	.375	1.129	15	9	-0.010	1.16	0.061	-0.071	-0.3	4	0
Tino Martinez 1B	4	0	1	0	0	2	.287	.799	17	11	0.114	1.43	0.181	-0.067	0.1	10	0
Scott Rolen 3B	3	1	2	2	0	1	.287	.945	21	13	0.238	1.92	0.269	-0.031	1.0	0	4	HR2BSF
Edgar Renteria SS	3	0	1	0	1	1	.335	.873	13	6	0.071	1.08	0.091	-0.020	0.6	2	1	IW
Kerry Robinson CF	3	0	0	0	0	0	.239	.534	9	5	-0.172	1.87	0.000	-0.172	-1.4	3	0
Chris Widger C	2	0	0	0	0	0	.146	.400	5	3	-0.068	1.22	0.000	-0.068	-0.6	3	1
J.D. Drew PH	1	0	0	0	0	0	.289	.873	4	2	-0.049	1.87	0.000	-0.049	-0.3
Mike Matheny C	0	0	0	0	0	0	.267	.692			0.000	0.00	0.000	0.000	0.0	1	0
Garrett Stephenson P	3	0	0	0	0	2	.189	.457	9	7	-0.088	1.14	0.000	-0.088	-0.6	0	0
Team Totals	31	2	5	2	1	8	.161	.472	128	78	-0.174	1.33	0.602	-0.776	-2.9	27	8
null
