# Supplementary material for: Hitting Is Contagious in Baseball: Evidence from Long Hitting Streaks
Source: PLoS One. 2012 Dec 12;7(12):e51367. doi: 10.1371/journal.pone.0051367 (PMC3520861; doi:10.1371/journal.pone.0051367)
Supplement: Dataset S1 — Box score data used in this research. The archive file contains one folder for each of the batting streaks, named according to streak batter, year and length of the streak. Individual game box score filenames indicate date of occurrence relative to the streak (beginning with characters “B” for before streak, “A” for after streak). Raw data were obtained from www.baseball-reference.com. (ZIP) [file pone.0051367.s001.zip › box_scores_PLoS/Albert_Pujols_2003_30/15_Jul30.csv]

Batting	AB	R	H	RBI	BB	SO	BA	OPS	Pit	Str	WPA	aLI	WPA+	WPA-	RE24	PO	A
Bo Hart 2B	5	1	1	1	0	0	.305	.757	21	14	-0.033	0.25	0.001	-0.033	0.1	3	6	2B
J.D. Drew CF	4	2	2	0	1	0	.293	.888	22	12	0.018	0.19	0.026	-0.009	1.0	2	0	2�2B
Albert Pujols LF-1B	4	1	1	1	1	0	.373	1.124	18	10	0.028	0.28	0.035	-0.007	0.5	5	0
Tino Martinez 1B	4	1	1	2	0	0	.287	.795	14	10	0.083	0.43	0.090	-0.007	-0.1	9	0	SF
Josh Pearce P	0	0	0	0	0	0					0.000	0.00	0.000	0.000	0.0	0	0
Scott Rolen 3B	2	1	0	0	2	1	.285	.942	23	10	0.051	0.46	0.053	-0.002	0.4	1	1
Orlando Palmeiro PH-LF	1	0	1	0	0	0	.276	.676	5	3	0.000	0.00	0.000	0.000	0.4	1	0
Edgar Renteria SS	4	2	2	3	0	0	.337	.884	8	6	0.130	0.59	0.135	-0.005	2.5	2	4	HR2B
Eduardo Perez PH-3B	1	0	0	0	0	0	.280	.812	2	1	0.000	0.00	0.000	0.000	-0.5	0	0
Kerry Robinson RF	4	1	0	0	0	1	.231	.523	13	8	0.000	0.22	0.005	-0.005	-1.0	1	0	HBP
Mike Matheny C	4	1	1	3	0	0	.267	.693	14	11	0.096	0.41	0.100	-0.004	1.6	3	0	2B
Dan Haren P	3	0	1	1	0	1	.182	.614	8	5	0.024	0.14	0.027	-0.003	0.8	0	1	2B
Jason Simontacchi P	0	0	0	0	0	0	.147	.324			0.000	0.00	0.000	0.000	0.0	0	0
Miguel Cairo PH-SS	1	1	1	0	0	0	.259	.688	1	1	0.000	0.00	0.000	0.000	0.4	0	0
Team Totals	37	11	11	11	4	3	.297	.913	149	91	0.397	0.30	0.472	-0.075	6.1	27	12
null
