# Supplementary material for: Hitting Is Contagious in Baseball: Evidence from Long Hitting Streaks
Source: PLoS One. 2012 Dec 12;7(12):e51367. doi: 10.1371/journal.pone.0051367 (PMC3520861; doi:10.1371/journal.pone.0051367)
Supplement: Dataset S1 — Box score data used in this research. The archive file contains one folder for each of the batting streaks, named according to streak batter, year and length of the streak. Individual game box score filenames indicate date of occurrence relative to the streak (beginning with characters “B” for before streak, “A” for after streak). Raw data were obtained from www.baseball-reference.com. (ZIP) [file pone.0051367.s001.zip › box_scores_PLoS/Albert_Pujols_2003_30/16_Jul31.csv]

Batting	AB	R	H	RBI	BB	SO	BA	OPS	Pit	Str	WPA	aLI	WPA+	WPA-	RE24	PO	A
Bo Hart 2B	3	1	2	1	1	0	.311	.771	16	9	0.180	1.25	0.212	-0.032	1.5	0	0
J.D. Drew CF	4	0	1	0	0	0	.292	.881	12	7	-0.096	1.62	0.029	-0.125	-0.7	1	0
Albert Pujols LF	4	0	1	0	0	0	.372	1.118	19	12	-0.023	1.60	0.095	-0.118	-0.4	6	0
Tino Martinez 1B	3	0	0	1	0	0	.284	.787	11	7	-0.134	1.64	0.000	-0.134	-0.8	5	2	SF
Scott Rolen 3B	4	0	1	0	0	0	.285	.941	9	8	-0.075	1.06	0.028	-0.103	-0.4	0	1	2B
Edgar Renteria SS	4	0	0	0	0	0	.333	.876	15	8	-0.147	1.37	0.000	-0.147	-0.9	2	3
Kerry Robinson RF	4	0	0	0	0	0	.224	.506	14	10	-0.133	1.28	0.000	-0.133	-0.8	2	0
Mike Matheny C	4	1	1	0	0	0	.266	.691	15	9	-0.056	1.05	0.033	-0.089	-0.3	7	0
Woody Williams P	1	0	1	0	0	0	.265	.756	8	6	0.000	1.12	0.028	-0.027	0.1	1	0	SH
Orlando Palmeiro PH	1	0	0	0	0	0	.274	.673	2	2	-0.015	0.55	0.000	-0.015	-0.1
Cal Eldred P	0	0	0	0	0	0	.500	1.000			0.000	0.00	0.000	0.000	0.0	0	0
Steve Kline P	0	0	0	0	0	0					0.000	0.00	0.000	0.000	0.0	0	1
Team Totals	32	2	7	2	1	0	.219	.485	121	78	-0.499	1.32	0.425	-0.923	-2.9	24	7
null
