# Supplementary material for: Hitting Is Contagious in Baseball: Evidence from Long Hitting Streaks
Source: PLoS One. 2012 Dec 12;7(12):e51367. doi: 10.1371/journal.pone.0051367 (PMC3520861; doi:10.1371/journal.pone.0051367)
Supplement: Dataset S1 — Box score data used in this research. The archive file contains one folder for each of the batting streaks, named according to streak batter, year and length of the streak. Individual game box score filenames indicate date of occurrence relative to the streak (beginning with characters “B” for before streak, “A” for after streak). Raw data were obtained from www.baseball-reference.com. (ZIP) [file pone.0051367.s001.zip › box_scores_PLoS/Albert_Pujols_2003_30/17_Aug01.csv]

Batting	AB	R	H	RBI	BB	SO	BA	OPS	Pit	Str	WPA	aLI	WPA+	WPA-	RE24	PO	A
Orlando Palmeiro CF	3	0	0	0	0	1	.271	.665	15	10	-0.071	0.93	0.000	-0.071	-0.6	0	0
Bo Hart PH-2B	2	1	2	0	0	0	.320	.785	3	3	0.088	1.09	0.088	0.000	0.6	2	1
Eduardo Perez RF	3	0	0	0	0	2	.275	.800	14	10	-0.069	0.91	0.000	-0.069	-0.6	1	0
Kerry Robinson PH-CF	2	1	1	1	0	0	.228	.530	6	3	0.370	1.82	0.374	-0.004	1.0	1	0	3B
Albert Pujols LF	3	1	1	0	2	0	.372	1.117	24	11	0.077	0.76	0.088	-0.011	0.5	4	0
Edgar Renteria SS	4	3	3	1	1	0	.337	.893	19	10	0.142	1.19	0.177	-0.034	1.8	0	1	HR2B
Scott Rolen 3B	4	0	2	2	0	0	.287	.946	21	13	-0.018	1.50	0.073	-0.091	0.9	0	2	3BSF
Tino Martinez 1B	4	1	0	0	1	1	.281	.780	14	7	-0.109	1.18	0.003	-0.112	-1.2	9	0	IW
Miguel Cairo 2B-RF	5	1	2	2	0	0	.263	.697	21	16	0.127	1.04	0.168	-0.041	1.4	2	1	2B
Mike Matheny C	4	0	0	0	0	0	.263	.683	22	15	-0.107	1.16	0.000	-0.107	-1.4	8	0
Jeff Fassero P	2	0	0	0	0	0	.000	.000	10	6	-0.032	0.65	0.000	-0.032	-0.3	0	2
J.D. Drew PH	1	0	0	0	0	1	.291	.877	7	4	-0.064	2.27	0.000	-0.064	-0.3
Cal Eldred P	0	0	0	0	0	0	.500	1.000			0.000	0.00	0.000	0.000	0.0	0	0
Steve Kline P	1	0	1	2	0	0	1.000	3.000	1	1	0.049	0.58	0.049	0.000	1.7	0	0	2B
Jason Simontacchi P	0	0	0	0	0	0	.147	.324			0.000	0.00	0.000	0.000	0.0	0	1
Team Totals	38	8	12	8	4	5	.316	.951	177	109	0.383	1.13	1.020	-0.636	3.5	27	8
null
