# Supplementary material for: Hitting Is Contagious in Baseball: Evidence from Long Hitting Streaks
Source: PLoS One. 2012 Dec 12;7(12):e51367. doi: 10.1371/journal.pone.0051367 (PMC3520861; doi:10.1371/journal.pone.0051367)
Supplement: Dataset S1 — Box score data used in this research. The archive file contains one folder for each of the batting streaks, named according to streak batter, year and length of the streak. Individual game box score filenames indicate date of occurrence relative to the streak (beginning with characters “B” for before streak, “A” for after streak). Raw data were obtained from www.baseball-reference.com. (ZIP) [file pone.0051367.s001.zip › box_scores_PLoS/Albert_Pujols_2003_30/18_Aug02.csv]

Batting	AB	R	H	RBI	BB	SO	BA	OPS	Pit	Str	WPA	aLI	WPA+	WPA-	RE24	PO	A
Bo Hart 2B	5	1	2	4	0	3	.322	.802	20	15	0.227	0.90	0.268	-0.040	2.7	2	4	HR
J.D. Drew CF	4	1	2	1	0	1	.295	.892	13	8	0.034	0.36	0.052	-0.018	0.9	1	0	HR
Orlando Palmeiro PH-CF	1	0	0	0	0	0	.270	.662	7	5	0.000	0.01	0.000	0.000	-0.2	0	0
Albert Pujols LF-1B	4	1	1	1	1	0	.371	1.120	15	8	0.085	0.32	0.109	-0.024	0.9	6	1	HR
Edgar Renteria SS	5	0	0	0	0	0	.333	.883	20	15	-0.038	0.29	0.000	-0.038	-1.2	1	4
Scott Rolen 3B	4	2	2	0	1	1	.290	.947	24	14	0.032	0.42	0.055	-0.023	1.1	0	1
Tino Martinez 1B	1	1	1	0	1	0	.283	.785	9	4	0.075	1.00	0.075	0.000	0.9	4	1
Eduardo Perez PH-RF	1	1	0	0	2	0	.274	.802	9	1	-0.003	0.16	0.001	-0.004	0.0	2	0	IW
Miguel Cairo RF-LF	5	2	1	0	0	1	.262	.695	14	9	0.063	0.71	0.086	-0.023	-0.5	4	0	2B
Mike Matheny C	3	1	1	4	1	0	.264	.688	12	7	0.057	0.91	0.059	-0.002	2.4	5	0	2BIW
Brett Tomko P	3	0	0	0	0	1	.289	.673	9	6	-0.105	1.20	0.000	-0.105	-1.3	1	1
Steve Kline P	1	0	0	0	0	0	.500	1.500	4	3	-0.001	0.05	0.000	-0.001	-0.3	0	0
Josh Pearce P	0	0	0	0	0	0					0.000	0.00	0.000	0.000	0.0	1	0
Jason Isringhausen P	0	0	0	0	0	0	1.000	4.000			0.000	0.00	0.000	0.000	0.0	0	0
Pedro Borbon P	0	0	0	0	0	0					0.000	0.00	0.000	0.000	0.0	0	0
Esteban Yan P	0	0	0	0	0	0	1.000	2.000			0.000	0.00	0.000	0.000	0.0	0	0
Team Totals	37	10	10	10	6	7	.270	.940	156	95	0.426	0.57	0.705	-0.278	5.5	27	12
null
