# Supplementary material for: Hitting Is Contagious in Baseball: Evidence from Long Hitting Streaks
Source: PLoS One. 2012 Dec 12;7(12):e51367. doi: 10.1371/journal.pone.0051367 (PMC3520861; doi:10.1371/journal.pone.0051367)
Supplement: Dataset S1 — Box score data used in this research. The archive file contains one folder for each of the batting streaks, named according to streak batter, year and length of the streak. Individual game box score filenames indicate date of occurrence relative to the streak (beginning with characters “B” for before streak, “A” for after streak). Raw data were obtained from www.baseball-reference.com. (ZIP) [file pone.0051367.s001.zip › box_scores_PLoS/Albert_Pujols_2003_30/19_Aug03.csv]

Batting	AB	R	H	RBI	BB	SO	BA	OPS	Pit	Str	WPA	aLI	WPA+	WPA-	RE24	PO	A
Bo Hart 2B	5	2	1	1	0	0	.318	.808	21	15	0.032	0.99	0.127	-0.095	0.3	3	3	HR
J.D. Drew CF	4	0	0	0	0	1	.290	.877	16	10	-0.097	0.97	0.000	-0.097	-0.9	3	0
Jason Simontacchi P	0	0	0	0	0	0	.147	.324			0.000	0.00	0.000	0.000	0.0	0	0
Esteban Yan P	0	0	0	0	0	0	1.000	2.000			0.000	0.00	0.000	0.000	0.0	1	0
Mike Matheny C	1	0	0	0	0	1	.263	.686	4	3	0.000	0.00	0.000	0.000	-0.2	1	0
Albert Pujols LF	4	1	2	0	1	0	.372	1.122	16	10	-0.004	0.50	0.031	-0.036	0.6	4	0	2B
Tino Martinez 1B	4	1	2	1	1	1	.285	.792	16	10	0.101	0.63	0.125	-0.024	1.5	9	1	2B
Scott Rolen 3B	3	0	0	0	0	1	.287	.940	10	8	-0.109	1.43	0.000	-0.109	-0.9	0	2
Miguel Cairo PH-3B	2	0	0	0	0	0	.259	.687	10	7	-0.011	0.28	0.000	-0.011	-0.9	0	0
Edgar Renteria SS	3	1	1	0	1	0	.333	.882	19	10	0.009	0.79	0.054	-0.044	0.3	1	2
Kerry Robinson RF-CF	4	0	2	1	0	0	.237	.544	15	8	-0.014	0.97	0.043	-0.058	0.1	0	0
Chris Widger C	3	0	1	0	0	0	.159	.417	7	6	-0.019	1.21	0.043	-0.062	-0.1	2	1
Eduardo Perez PH-RF	1	0	1	2	0	0	.277	.807	3	2	0.026	0.42	0.026	0.000	1.6	0	0
Garrett Stephenson P	1	0	0	0	0	1	.184	.446	6	4	-0.060	1.69	0.000	-0.060	-0.5	0	1	SH
Orlando Palmeiro PH-CF	2	0	0	0	0	0	.267	.657	7	5	-0.052	0.97	0.000	-0.052	-0.5	0	0
Pedro Borbon P	0	0	0	0	0	0					0.000	0.00	0.000	0.000	0.0	0	1
Team Totals	37	5	10	5	3	5	.270	.730	150	98	-0.198	0.87	0.449	-0.648	0.5	24	11
null
