# Supplementary material for: Hitting Is Contagious in Baseball: Evidence from Long Hitting Streaks
Source: PLoS One. 2012 Dec 12;7(12):e51367. doi: 10.1371/journal.pone.0051367 (PMC3520861; doi:10.1371/journal.pone.0051367)
Supplement: Dataset S1 — Box score data used in this research. The archive file contains one folder for each of the batting streaks, named according to streak batter, year and length of the streak. Individual game box score filenames indicate date of occurrence relative to the streak (beginning with characters “B” for before streak, “A” for after streak). Raw data were obtained from www.baseball-reference.com. (ZIP) [file pone.0051367.s001.zip › box_scores_PLoS/Albert_Pujols_2003_30/20_Aug05.csv]

Batting	AB	R	H	RBI	BB	SO	BA	OPS	Pit	Str	WPA	aLI	WPA+	WPA-	RE24	PO	A
Bo Hart 2B	4	0	0	0	0	0	.311	.791	12	9	-0.066	0.62	0.000	-0.066	-0.8	2	0
Jim Edmonds CF	3	0	0	0	1	1	.294	1.045	21	12	-0.023	0.62	0.024	-0.048	-0.3	2	0
Albert Pujols LF	4	0	2	0	0	1	.373	1.123	19	13	0.024	0.68	0.064	-0.040	0.3	2	0	2B
Tino Martinez 1B	3	0	1	0	1	0	.286	.792	14	7	-0.006	0.82	0.038	-0.044	-0.2	6	1
Scott Rolen 3B	3	0	0	0	1	0	.285	.935	10	5	-0.038	1.06	0.037	-0.075	-0.6	2	2
J.D. Drew RF	4	0	1	0	0	2	.289	.870	17	12	-0.059	1.06	0.032	-0.091	-0.7	1	0
Edgar Renteria SS	3	0	1	0	0	0	.333	.881	8	6	-0.080	1.09	0.034	-0.114	-0.9	0	3	2�GDP
Mike Matheny C	3	0	0	0	0	0	.261	.680	10	6	-0.062	0.85	0.000	-0.062	-0.7	11	0
Woody Williams P	1	0	0	0	0	1	.260	.741	6	4	-0.037	0.86	0.000	-0.037	-0.4	1	2	SH
Esteban Yan P	0	0	0	0	0	0	1.000	2.000			0.000	0.00	0.000	0.000	0.0	0	0
Kerry Robinson PH	1	0	0	0	0	0	.235	.540	1	1	-0.015	0.60	0.000	-0.015	-0.2
Jason Isringhausen P	0	0	0	0	0	0	1.000	4.000			0.000	0.00	0.000	0.000	0.0	0	1
Team Totals	29	0	5	0	3	5	.172	.457	118	75	-0.362	0.84	0.229	-0.592	-4.5	27	9
null
