# Supplementary material for: Hitting Is Contagious in Baseball: Evidence from Long Hitting Streaks
Source: PLoS One. 2012 Dec 12;7(12):e51367. doi: 10.1371/journal.pone.0051367 (PMC3520861; doi:10.1371/journal.pone.0051367)
Supplement: Dataset S1 — Box score data used in this research. The archive file contains one folder for each of the batting streaks, named according to streak batter, year and length of the streak. Individual game box score filenames indicate date of occurrence relative to the streak (beginning with characters “B” for before streak, “A” for after streak). Raw data were obtained from www.baseball-reference.com. (ZIP) [file pone.0051367.s001.zip › box_scores_PLoS/Albert_Pujols_2003_30/21_Aug06.csv]

Batting	AB	R	H	RBI	BB	SO	BA	OPS	Pit	Str	WPA	aLI	WPA+	WPA-	RE24	PO	A
Bo Hart 2B	3	1	0	0	1	1	.306	.782	12	6	0.030	0.97	0.082	-0.052	0.2	4	3
Eduardo Perez RF	4	2	2	1	0	0	.282	.826	12	8	-0.007	1.19	0.119	-0.126	1.1	0	0	HRGDP
Albert Pujols 1B	4	0	1	0	0	1	.372	1.120	15	9	-0.011	0.79	0.061	-0.072	-0.4	11	2	2B
Scott Rolen 3B	4	0	1	2	0	0	.285	.933	25	15	0.037	1.29	0.127	-0.090	0.5	1	3	2B
Edgar Renteria SS	4	0	0	0	0	1	.330	.873	13	10	-0.108	0.99	0.000	-0.108	-1.0	1	4
Jim Edmonds CF	4	0	1	0	0	1	.294	1.042	12	8	-0.049	0.51	0.004	-0.053	-0.4	2	0	2B
Mike Matheny C	4	0	0	0	0	1	.257	.672	12	9	-0.063	0.62	0.000	-0.063	-1.0	7	0
Miguel Cairo LF	3	0	1	0	0	0	.260	.687	9	7	0.069	0.81	0.087	-0.017	0.4	0	0
Dan Haren P	2	0	0	0	0	1	.154	.522	13	7	-0.085	1.07	0.000	-0.085	-0.7	1	0
Cal Eldred P	0	0	0	0	0	0	.500	1.000			0.000	0.00	0.000	0.000	0.0	0	0
Steve Kline P	0	0	0	0	0	0	.500	1.500			0.000	0.00	0.000	0.000	0.0	0	1
Chris Widger PH	1	0	0	0	0	0	.156	.408	5	3	-0.008	0.33	0.000	-0.008	-0.2
Esteban Yan P	0	0	0	0	0	0	1.000	2.000			0.000	0.00	0.000	0.000	0.0	0	0
Team Totals	33	3	6	3	1	6	.182	.570	128	82	-0.195	0.89	0.480	-0.674	-1.5	27	13
null
