# Supplementary material for: Hitting Is Contagious in Baseball: Evidence from Long Hitting Streaks
Source: PLoS One. 2012 Dec 12;7(12):e51367. doi: 10.1371/journal.pone.0051367 (PMC3520861; doi:10.1371/journal.pone.0051367)
Supplement: Dataset S1 — Box score data used in this research. The archive file contains one folder for each of the batting streaks, named according to streak batter, year and length of the streak. Individual game box score filenames indicate date of occurrence relative to the streak (beginning with characters “B” for before streak, “A” for after streak). Raw data were obtained from www.baseball-reference.com. (ZIP) [file pone.0051367.s001.zip › box_scores_PLoS/Albert_Pujols_2003_30/22_Aug07.csv]

Batting	AB	R	H	RBI	BB	SO	BA	OPS	Pit	Str	WPA	aLI	WPA+	WPA-	RE24	PO	A
Bo Hart 2B	4	1	1	0	0	1	.305	.776	12	9	-0.023	0.78	0.032	-0.055	-0.3	2	3
Jim Edmonds CF	2	1	0	0	2	2	.292	1.039	24	13	0.023	0.77	0.056	-0.033	0.1	2	0
Albert Pujols LF-1B	3	1	1	1	1	0	.372	1.120	15	8	0.063	1.02	0.144	-0.081	0.5	3	0	2BGDP
Tino Martinez 1B	4	0	0	0	0	1	.282	.784	15	10	0.012	0.92	0.064	-0.052	-0.3	10	0
Kerry Robinson LF	0	0	0	0	0	0	.235	.540			0.000	0.00	0.000	0.000	0.0	0	0
Scott Rolen 3B	3	0	2	1	0	0	.288	.936	11	6	0.060	0.78	0.088	-0.028	0.8	1	1
J.D. Drew RF	2	0	0	0	1	0	.286	.866	13	7	-0.062	0.72	0.007	-0.069	-0.6	2	0	GDP
Edgar Renteria SS	3	0	1	0	0	0	.330	.872	12	7	-0.050	0.83	0.033	-0.083	-0.8	0	1	CS
Chris Widger C	3	0	0	0	0	0	.146	.384	10	6	-0.031	0.40	0.000	-0.031	-0.5	7	0
Brett Tomko P	3	0	1	0	0	0	.293	.673	9	7	0.017	0.46	0.032	-0.015	0.1	0	2
Jason Isringhausen P	0	0	0	0	0	0	1.000	4.000			0.000	0.00	0.000	0.000	0.0	0	0
Team Totals	27	3	6	2	4	4	.222	.582	121	73	0.009	0.76	0.456	-0.447	-1.0	27	7
null
