# Supplementary material for: Hitting Is Contagious in Baseball: Evidence from Long Hitting Streaks
Source: PLoS One. 2012 Dec 12;7(12):e51367. doi: 10.1371/journal.pone.0051367 (PMC3520861; doi:10.1371/journal.pone.0051367)
Supplement: Dataset S1 — Box score data used in this research. The archive file contains one folder for each of the batting streaks, named according to streak batter, year and length of the streak. Individual game box score filenames indicate date of occurrence relative to the streak (beginning with characters “B” for before streak, “A” for after streak). Raw data were obtained from www.baseball-reference.com. (ZIP) [file pone.0051367.s001.zip › box_scores_PLoS/Albert_Pujols_2003_30/23_Aug08.csv]

Batting	AB	R	H	RBI	BB	SO	BA	OPS	Pit	Str	WPA	aLI	WPA+	WPA-	RE24	PO	A
Bo Hart 2B	4	0	0	0	0	2	.299	.761	15	11	-0.128	1.24	0.000	-0.128	-0.9	3	3
Jim Edmonds CF	4	0	0	0	0	1	.288	1.027	13	9	-0.069	0.69	0.000	-0.069	-0.7	2	0
Albert Pujols LF	4	0	1	0	0	0	.371	1.117	16	10	0.027	0.58	0.061	-0.035	-0.1	2	1	2B
Tino Martinez 1B	3	1	1	0	1	0	.283	.784	9	4	0.050	1.06	0.100	-0.050	0.7	9	0
Scott Rolen 3B	2	1	1	0	2	1	.289	.939	21	10	0.055	1.20	0.106	-0.051	1.0	1	4
Edgar Renteria SS	3	0	1	2	1	0	.330	.874	17	10	0.072	1.45	0.181	-0.109	0.6	0	3	2B
J.D. Drew RF	4	0	0	0	0	0	.281	.851	7	6	-0.154	1.35	0.000	-0.154	-1.5	4	0
Mike Matheny C	3	0	0	0	0	2	.255	.666	14	9	-0.136	1.77	0.000	-0.136	-1.0	6	0
Kerry Robinson PH	1	0	0	0	0	1	.233	.536	3	3	-0.002	0.07	0.000	-0.002	-0.3
Jeff Fassero P	1	0	0	0	0	0	.000	.000	5	3	-0.023	0.91	0.000	-0.023	-0.2	0	0
Jason Simontacchi P	1	0	0	0	0	0	.143	.314	3	2	-0.022	0.87	0.000	-0.022	-0.2	0	0
Orlando Palmeiro PH	1	0	1	0	0	0	.270	.662	3	2	0.036	1.36	0.036	0.000	0.2
Esteban Yan P	0	0	0	0	0	0	1.000	2.000			0.000	0.00	0.000	0.000	0.0	0	0
Team Totals	31	2	5	2	4	7	.161	.483	126	79	-0.294	1.12	0.484	-0.779	-2.5	27	11
null
