# Supplementary material for: Hitting Is Contagious in Baseball: Evidence from Long Hitting Streaks
Source: PLoS One. 2012 Dec 12;7(12):e51367. doi: 10.1371/journal.pone.0051367 (PMC3520861; doi:10.1371/journal.pone.0051367)
Supplement: Dataset S1 — Box score data used in this research. The archive file contains one folder for each of the batting streaks, named according to streak batter, year and length of the streak. Individual game box score filenames indicate date of occurrence relative to the streak (beginning with characters “B” for before streak, “A” for after streak). Raw data were obtained from www.baseball-reference.com. (ZIP) [file pone.0051367.s001.zip › box_scores_PLoS/Albert_Pujols_2003_30/24_Aug09.csv]

Batting	AB	R	H	RBI	BB	SO	BA	OPS	Pit	Str	WPA	aLI	WPA+	WPA-	RE24	PO	A
Bo Hart 2B	4	0	1	0	0	0	.298	.755	12	10	-0.028	0.72	0.035	-0.063	-0.5	2	5
Jim Edmonds CF	3	0	0	0	1	0	.286	1.020	17	10	-0.068	0.84	0.032	-0.100	-0.8	4	0	GDP
Albert Pujols LF-1B	4	0	1	0	0	0	.370	1.112	15	10	-0.011	0.66	0.033	-0.044	-0.2	4	0
Scott Rolen 3B	2	1	0	0	1	0	.287	.935	11	6	-0.058	1.11	0.037	-0.095	-0.7	0	0
Edgar Renteria SS	2	0	0	0	0	0	.329	.870	4	3	-0.051	0.90	0.000	-0.051	-0.5	0	3	SH
Tino Martinez 1B	2	0	0	0	1	0	.281	.782	11	5	-0.059	1.14	0.020	-0.078	-0.7	10	0	CS
Jason Isringhausen P	0	0	0	0	0	0	1.000	4.000			0.000	0.00	0.000	0.000	0.0	0	0
Eduardo Perez RF	3	1	2	1	0	0	.288	.839	8	5	0.126	1.07	0.140	-0.014	1.3	2	0	2B
Kerry Robinson RF	0	0	0	0	0	0	.233	.536			0.000	0.00	0.000	0.000	0.0	1	0
Chris Widger C	3	0	1	1	0	2	.157	.400	12	7	0.038	1.09	0.087	-0.049	0.3	4	0
Garrett Stephenson P	1	0	0	0	0	0	.179	.435	5	3	-0.031	0.78	0.000	-0.031	-0.4	0	2	SH
Steve Kline P	0	0	0	0	0	0	.500	1.500			0.000	0.00	0.000	0.000	0.0	0	0
Miguel Cairo LF	1	1	1	0	0	0	.264	.694	3	1	0.104	0.76	0.104	0.000	1.4	0	0
Team Totals	25	3	6	2	3	2	.240	.601	98	60	-0.038	0.88	0.488	-0.525	-1.0	27	10
null
