# Supplementary material for: Hitting Is Contagious in Baseball: Evidence from Long Hitting Streaks
Source: PLoS One. 2012 Dec 12;7(12):e51367. doi: 10.1371/journal.pone.0051367 (PMC3520861; doi:10.1371/journal.pone.0051367)
Supplement: Dataset S1 — Box score data used in this research. The archive file contains one folder for each of the batting streaks, named according to streak batter, year and length of the streak. Individual game box score filenames indicate date of occurrence relative to the streak (beginning with characters “B” for before streak, “A” for after streak). Raw data were obtained from www.baseball-reference.com. (ZIP) [file pone.0051367.s001.zip › box_scores_PLoS/Albert_Pujols_2003_30/25_Aug10.csv]

Batting	AB	R	H	RBI	BB	SO	BA	OPS	Pit	Str	WPA	aLI	WPA+	WPA-	RE24	PO	A
Bo Hart 2B	4	0	1	0	0	1	.297	.750	16	11	-0.032	1.16	0.051	-0.083	-0.2	3	4
Eduardo Perez RF	3	1	1	1	1	1	.289	.854	14	7	0.307	1.02	0.366	-0.058	0.9	3	0	HRSB
Jason Isringhausen P	0	0	0	0	0	0	1.000	4.000			0.000	0.00	0.000	0.000	0.0	0	0
Albert Pujols 1B	4	1	1	1	0	2	.368	1.113	13	9	0.222	1.25	0.319	-0.097	0.2	11	1	HR
Scott Rolen 3B	4	0	1	0	0	0	.287	.931	8	7	-0.019	0.87	0.040	-0.059	-0.3	0	1
Edgar Renteria SS	1	0	0	0	2	0	.328	.871	12	4	-0.024	1.39	0.052	-0.076	0.0	0	3
Miguel Cairo LF	3	0	0	0	0	0	.260	.683	7	7	-0.154	1.47	0.000	-0.154	-1.2	2	0	GDP
Mike Matheny C	3	1	2	1	0	0	.259	.681	8	6	0.123	1.00	0.158	-0.035	1.2	5	1	HR
Orlando Palmeiro CF	2	0	0	0	0	0	.268	.657	7	6	0.035	1.06	0.068	-0.034	0.4	1	0	SH
Cal Eldred P	0	0	0	0	0	0	.500	1.000			0.000	0.00	0.000	0.000	0.0	1	0
Kerry Robinson RF	0	0	0	0	0	0	.233	.536			0.000	0.00	0.000	0.000	0.0	0	0
Woody Williams P	2	0	0	0	0	0	.250	.714	4	3	-0.201	1.54	0.000	-0.201	-1.7	0	2
Jim Edmonds CF	1	0	0	0	0	0	.285	1.017	5	3	-0.063	2.48	0.000	-0.063	-0.2	1	0
Team Totals	27	3	6	3	3	4	.222	.856	94	63	0.194	1.21	1.054	-0.860	-1.0	27	12
null
