# Supplementary material for: Hitting Is Contagious in Baseball: Evidence from Long Hitting Streaks
Source: PLoS One. 2012 Dec 12;7(12):e51367. doi: 10.1371/journal.pone.0051367 (PMC3520861; doi:10.1371/journal.pone.0051367)
Supplement: Dataset S1 — Box score data used in this research. The archive file contains one folder for each of the batting streaks, named according to streak batter, year and length of the streak. Individual game box score filenames indicate date of occurrence relative to the streak (beginning with characters “B” for before streak, “A” for after streak). Raw data were obtained from www.baseball-reference.com. (ZIP) [file pone.0051367.s001.zip › box_scores_PLoS/Albert_Pujols_2003_30/26_Aug11.csv]

Batting	AB	R	H	RBI	BB	SO	BA	OPS	Pit	Str	WPA	aLI	WPA+	WPA-	RE24	PO	A
Bo Hart 2B	4	1	1	1	0	2	.296	.760	21	14	0.065	0.45	0.095	-0.030	0.2	2	2	HRSH
Kerry Robinson RF	4	0	2	1	0	0	.241	.549	17	11	0.013	0.42	0.038	-0.025	0.8	1	0
Jason Simontacchi P	0	0	0	0	0	0	.143	.314			0.000	0.00	0.000	0.000	0.0	0	0
Pedro Borbon P	0	0	0	0	0	0					0.000	0.00	0.000	0.000	0.0	0	0
Cal Eldred P	0	0	0	0	0	0	.500	1.000			0.000	0.00	0.000	0.000	0.0	0	0
Eduardo Perez PH	1	0	0	0	0	0	.287	.850	6	3	-0.005	0.18	0.000	-0.005	-0.1
Jason Isringhausen P	0	0	0	0	0	0	1.000	4.000			0.000	0.00	0.000	0.000	0.0	0	0
Albert Pujols LF	4	1	1	1	0	1	.367	1.115	14	8	0.043	0.47	0.091	-0.048	-0.1	1	0	HRGDP
Jim Edmonds CF	2	1	0	0	2	2	.283	1.014	26	14	-0.011	0.36	0.015	-0.026	0.1	4	2
Scott Rolen 3B	4	1	2	1	0	0	.289	.939	20	12	0.085	0.38	0.100	-0.015	1.1	1	4	HR
Tino Martinez 1B	4	0	1	0	0	0	.281	.779	9	6	-0.055	0.60	0.010	-0.065	-0.9	11	0
Miguel Cairo SS	3	1	2	2	0	0	.266	.709	7	6	0.127	0.64	0.139	-0.012	1.7	0	1	HR
Steve Kline P	0	0	0	0	0	0	.500	1.500			0.000	0.00	0.000	0.000	0.0	0	0
Orlando Palmeiro RF	1	0	0	0	0	0	.267	.654	2	1	-0.010	0.41	0.000	-0.010	-0.2	1	0
Mike Matheny C	4	0	0	0	0	1	.256	.673	18	13	-0.044	0.40	0.000	-0.044	-1.0	6	0
Dan Haren P	2	0	0	0	0	0	.133	.454	6	4	-0.016	0.30	0.000	-0.016	-0.4	0	1
Edgar Renteria SS	2	1	1	0	0	0	.329	.871	8	6	0.000	0.27	0.008	-0.008	0.1	0	0
Team Totals	35	6	10	6	2	6	.286	.953	154	98	0.192	0.43	0.496	-0.304	1.2	27	10
null
