# Supplementary material for: Hitting Is Contagious in Baseball: Evidence from Long Hitting Streaks
Source: PLoS One. 2012 Dec 12;7(12):e51367. doi: 10.1371/journal.pone.0051367 (PMC3520861; doi:10.1371/journal.pone.0051367)
Supplement: Dataset S1 — Box score data used in this research. The archive file contains one folder for each of the batting streaks, named according to streak batter, year and length of the streak. Individual game box score filenames indicate date of occurrence relative to the streak (beginning with characters “B” for before streak, “A” for after streak). Raw data were obtained from www.baseball-reference.com. (ZIP) [file pone.0051367.s001.zip › box_scores_PLoS/Albert_Pujols_2003_30/27_Aug12.csv]

Batting	AB	R	H	RBI	BB	SO	BA	OPS	Pit	Str	WPA	aLI	WPA+	WPA-	RE24	PO	A
Bo Hart 2B	5	2	2	0	0	2	.299	.771	13	9	0.061	0.35	0.075	-0.014	0.4	5	4	3B
Kerry Robinson RF-CF	4	2	2	1	1	1	.248	.567	19	12	0.092	0.50	0.096	-0.004	1.2	2	0
Albert Pujols LF	5	3	3	3	0	0	.370	1.122	14	10	0.188	0.58	0.193	-0.005	3.7	3	0	HR
Jim Edmonds CF	2	1	1	0	2	1	.284	1.020	20	7	0.059	0.45	0.062	-0.003	1.2	0	0	2BIW
Eduardo Perez PH-RF	1	0	0	0	0	0	.286	.846	3	2	-0.001	0.05	0.000	-0.001	-0.4	0	0
Scott Rolen 3B	1	1	0	1	3	0	.288	.940	21	8	0.029	0.42	0.032	-0.002	0.3	0	2	SFGDP
Tino Martinez 1B	4	1	1	5	0	0	.281	.783	13	10	0.038	0.49	0.106	-0.067	0.3	9	0	HRSFGDP
Edgar Renteria SS	5	0	1	0	0	0	.327	.868	19	12	0.001	0.16	0.016	-0.015	-0.4	2	2	2B
Chris Widger C	4	0	1	0	1	1	.164	.439	27	18	-0.014	0.15	0.006	-0.020	-0.1	5	0	2B
Brett Tomko P	4	0	1	0	0	0	.289	.658	10	7	-0.018	0.20	0.002	-0.020	-0.8	1	0
Jimmy Journell P	0	0	0	0	0	0					0.000	0.00	0.000	0.000	0.0	0	0
Orlando Palmeiro PH	1	0	0	0	0	0	.266	.652	3	2	-0.001	0.03	0.000	-0.001	-0.2
Steve Kline P	0	0	0	0	0	0	.500	1.500			0.000	0.00	0.000	0.000	0.0	0	0
Esteban Yan P	0	0	0	0	0	0	1.000	2.000			0.000	0.00	0.000	0.000	0.0	0	0
Pedro Borbon P	0	0	0	0	0	0					0.000	0.00	0.000	0.000	0.0	0	0
Jason Simontacchi P	0	0	0	0	0	0	.143	.314			0.000	0.00	0.000	0.000	0.0	0	0
Team Totals	36	10	12	10	7	5	.333	1.061	162	97	0.434	0.36	0.588	-0.152	5.2	27	8
null
