# Supplementary material for: Hitting Is Contagious in Baseball: Evidence from Long Hitting Streaks
Source: PLoS One. 2012 Dec 12;7(12):e51367. doi: 10.1371/journal.pone.0051367 (PMC3520861; doi:10.1371/journal.pone.0051367)
Supplement: Dataset S1 — Box score data used in this research. The archive file contains one folder for each of the batting streaks, named according to streak batter, year and length of the streak. Individual game box score filenames indicate date of occurrence relative to the streak (beginning with characters “B” for before streak, “A” for after streak). Raw data were obtained from www.baseball-reference.com. (ZIP) [file pone.0051367.s001.zip › box_scores_PLoS/Albert_Pujols_2003_30/28_Aug13.csv]

Batting	AB	R	H	RBI	BB	SO	BA	OPS	Pit	Str	WPA	aLI	WPA+	WPA-	RE24	PO	A
Miguel Cairo 2B	5	1	2	1	0	0	.270	.717	15	11	-0.009	1.99	0.197	-0.206	0.4	2	1	2BGDP
Eduardo Perez RF	4	1	2	0	0	1	.290	.848	19	13	0.037	1.29	0.135	-0.097	-0.1	3	0	GDP
Albert Pujols LF-1B	4	1	1	3	0	0	.369	1.123	7	6	0.180	1.29	0.234	-0.054	1.2	6	2	HR
Jim Edmonds CF	4	0	1	0	0	2	.284	1.014	15	8	-0.052	0.88	0.026	-0.078	-0.3	2	0
Scott Rolen 3B	4	0	0	0	0	0	.285	.931	13	9	-0.182	1.47	0.000	-0.182	-1.5	0	3	GDP
Tino Martinez 1B	2	0	1	0	1	0	.282	.786	11	5	0.034	0.56	0.045	-0.011	0.3	3	1
Esteban Yan P	0	0	0	0	0	0	1.000	2.000			0.000	0.00	0.000	0.000	0.0	0	0
Steve Kline P	0	0	0	0	0	0	.500	1.500			0.000	0.00	0.000	0.000	0.0	1	1
Cal Eldred P	0	0	0	0	0	0	.500	1.000			0.000	0.00	0.000	0.000	0.0	0	0
Orlando Palmeiro PH-LF	1	1	1	0	0	0	.269	.661	1	1	0.136	2.17	0.136	0.000	0.4	0	0	2B
Edgar Renteria SS	4	0	1	1	0	0	.327	.865	7	6	0.184	1.85	0.270	-0.086	0.1	0	4
Mike Matheny C	3	0	0	0	0	0	.254	.668	10	8	-0.115	1.49	0.000	-0.115	-0.9	8	1	SH
Jeff Fassero P	1	0	0	0	0	0	.000	.000	3	3	-0.012	0.47	0.000	-0.012	-0.1	1	0
Kerry Robinson PH-LF	2	1	2	0	1	0	.259	.591	9	3	0.092	1.89	0.092	0.000	0.8	0	0	IW
Pedro Borbon P	0	0	0	0	0	0					0.000	0.00	0.000	0.000	0.0	0	0
Team Totals	34	5	11	5	2	3	.324	.832	110	73	0.293	1.43	1.135	-0.841	0.2	26	13
null
