# Supplementary material for: Hitting Is Contagious in Baseball: Evidence from Long Hitting Streaks
Source: PLoS One. 2012 Dec 12;7(12):e51367. doi: 10.1371/journal.pone.0051367 (PMC3520861; doi:10.1371/journal.pone.0051367)
Supplement: Dataset S1 — Box score data used in this research. The archive file contains one folder for each of the batting streaks, named according to streak batter, year and length of the streak. Individual game box score filenames indicate date of occurrence relative to the streak (beginning with characters “B” for before streak, “A” for after streak). Raw data were obtained from www.baseball-reference.com. (ZIP) [file pone.0051367.s001.zip › box_scores_PLoS/Albert_Pujols_2003_30/29_Aug14.csv]

Batting	AB	R	H	RBI	BB	SO	BA	OPS	Pit	Str	WPA	aLI	WPA+	WPA-	RE24	PO	A
Bo Hart 2B	5	0	2	1	0	1	.301	.771	11	8	0.064	0.59	0.099	-0.035	0.4	1	5
Eduardo Perez RF	3	0	0	0	0	0	.286	.837	14	7	-0.060	0.75	0.000	-0.060	-0.9	3	0
Kerry Robinson PH-RF	2	0	0	0	0	2	.255	.583	13	9	-0.014	0.26	0.000	-0.014	-0.5	1	0
Jason Isringhausen P	0	0	0	0	0	0	1.000	4.000			0.000	0.00	0.000	0.000	0.0	0	0
Albert Pujols LF	4	1	1	0	0	2	.368	1.118	13	9	-0.024	0.45	0.012	-0.036	-0.5	2	0
Jim Edmonds CF	3	0	0	0	1	2	.282	1.008	21	12	-0.011	0.49	0.019	-0.030	-0.4	2	0
Scott Rolen 3B	4	0	2	1	0	1	.287	.932	20	15	0.105	0.54	0.121	-0.016	1.3	0	1	SB
Tino Martinez 1B	4	2	2	1	0	0	.284	.796	14	9	0.050	0.88	0.112	-0.061	0.5	11	0	HR
Edgar Renteria SS	4	0	2	0	0	1	.328	.866	12	8	-0.004	0.70	0.041	-0.045	-0.2	3	3
Chris Widger C	4	1	1	0	0	0	.169	.443	10	8	-0.068	0.61	0.023	-0.091	-1.3	4	0	GDP
Garrett Stephenson P	2	0	1	1	0	0	.195	.462	8	5	0.054	0.82	0.077	-0.024	0.5	0	0	SH
Orlando Palmeiro PH-RF	0	0	0	0	1	0	.269	.664	5	1	0.004	0.12	0.004	0.000	0.3	0	0
Team Totals	35	4	11	4	2	9	.314	.751	141	91	0.096	0.60	0.508	-0.412	-0.8	27	9
null
