# Supplementary material for: Hitting Is Contagious in Baseball: Evidence from Long Hitting Streaks
Source: PLoS One. 2012 Dec 12;7(12):e51367. doi: 10.1371/journal.pone.0051367 (PMC3520861; doi:10.1371/journal.pone.0051367)
Supplement: Dataset S1 — Box score data used in this research. The archive file contains one folder for each of the batting streaks, named according to streak batter, year and length of the streak. Individual game box score filenames indicate date of occurrence relative to the streak (beginning with characters “B” for before streak, “A” for after streak). Raw data were obtained from www.baseball-reference.com. (ZIP) [file pone.0051367.s001.zip › box_scores_PLoS/Albert_Pujols_2003_30/30_Aug15.csv]

Batting	AB	R	H	RBI	BB	SO	BA	OPS	Pit	Str	WPA	aLI	WPA+	WPA-	RE24	PO	A
Bo Hart 2B	4	1	0	0	0	0	.295	.760	13	9	-0.145	1.34	0.026	-0.170	-1.2	3	3	HBP
Jim Edmonds CF	5	1	1	2	0	1	.280	1.008	26	16	0.105	0.72	0.166	-0.061	1.0	4	0	HR
Albert Pujols LF	5	1	3	0	0	0	.370	1.125	13	10	0.062	0.54	0.094	-0.032	1.1	1	0	3B2B
Tino Martinez 1B	4	1	2	1	1	1	.286	.802	21	13	0.036	0.70	0.092	-0.057	0.5	8	1	2B
Scott Rolen 3B	4	0	0	0	0	1	.285	.923	12	9	-0.112	1.14	0.000	-0.112	-1.0	0	0
Esteban Yan P	0	0	0	0	0	0	1.000	2.000			0.000	0.00	0.000	0.000	0.0	1	0
Orlando Palmeiro RF	4	0	3	1	0	0	.277	.677	10	7	0.128	0.93	0.141	-0.013	1.1	2	0
Edgar Renteria SS	3	0	3	0	1	0	.333	.875	14	7	0.220	1.39	0.220	0.000	1.8	2	3
Mike Matheny C	3	0	0	0	0	0	.251	.662	16	11	-0.185	2.16	0.000	-0.185	-2.1	2	1	SH2�GDP
Woody Williams P	2	0	0	0	0	2	.241	.689	7	6	-0.035	0.69	0.000	-0.035	-0.5	0	2
Kerry Robinson PH	1	0	0	0	0	1	.253	.580	6	4	-0.127	2.59	0.000	-0.127	-0.8
Pedro Borbon P	0	0	0	0	0	0					0.000	0.00	0.000	0.000	0.0	1	0
Miguel Cairo 3B	1	0	0	0	0	0	.268	.713	2	1	-0.047	2.28	0.000	-0.047	-0.4	0	1
Team Totals	36	4	12	4	2	6	.333	.912	140	93	-0.100	1.13	0.739	-0.839	-0.3	24	11
null
