# Supplementary material for: Hitting Is Contagious in Baseball: Evidence from Long Hitting Streaks
Source: PLoS One. 2012 Dec 12;7(12):e51367. doi: 10.1371/journal.pone.0051367 (PMC3520861; doi:10.1371/journal.pone.0051367)
Supplement: Dataset S1 — Box score data used in this research. The archive file contains one folder for each of the batting streaks, named according to streak batter, year and length of the streak. Individual game box score filenames indicate date of occurrence relative to the streak (beginning with characters “B” for before streak, “A” for after streak). Raw data were obtained from www.baseball-reference.com. (ZIP) [file pone.0051367.s001.zip › box_scores_PLoS/Albert_Pujols_2003_30/31_Aug16.csv]

Batting	AB	R	H	RBI	BB	SO	BA	OPS	Pit	Str	WPA	aLI	WPA+	WPA-	RE24	PO	A
Miguel Cairo 2B	4	1	1	0	1	0	.268	.712	20	12	0.002	1.33	0.074	-0.072	-0.1	1	3
Cal Eldred P	0	0	0	0	0	0	.500	1.000			0.000	0.00	0.000	0.000	0.0	0	0
Jim Edmonds CF	2	1	1	1	3	0	.282	1.018	22	8	0.034	1.62	0.245	-0.211	1.2	1	0	3BGDP
Albert Pujols LF	2	0	1	0	3	0	.371	1.128	19	6	0.165	1.65	0.232	-0.067	0.8	2	0
Tino Martinez 1B	5	0	0	0	0	2	.283	.792	20	14	-0.307	2.61	0.000	-0.307	-2.1	11	0
Scott Rolen 3B	4	2	2	1	0	2	.287	.935	18	12	0.119	2.00	0.251	-0.132	1.2	1	4	HR2BHBP
Orlando Palmeiro RF	2	0	0	1	1	0	.275	.674	15	7	0.067	1.95	0.123	-0.056	0.4	2	0	SH
Jason Simontacchi P	0	0	0	0	0	0	.143	.314			0.000	0.00	0.000	0.000	0.0	0	0
Steve Kline P	0	0	0	0	0	0	.500	1.500			0.000	0.00	0.000	0.000	0.0	0	0
Bo Hart 2B	1	0	0	0	0	1	.294	.757	6	5	-0.077	2.77	0.000	-0.077	-0.2	2	0
Edgar Renteria SS	4	0	1	1	0	0	.332	.874	10	7	-0.071	1.92	0.103	-0.174	-0.1	0	4	2B
Mike Matheny C	3	0	0	0	0	1	.249	.657	11	7	-0.081	0.65	0.000	-0.081	-0.9	4	1
Kerry Robinson PH-RF	1	0	0	0	0	0	.252	.576	5	4	-0.054	2.15	0.000	-0.054	-0.2	0	0
Dan Haren P	3	0	0	0	0	2	.111	.380	10	9	-0.066	0.86	0.000	-0.066	-0.7	0	1
Eduardo Perez RF	1	0	1	0	0	0	.289	.847	2	2	0.102	1.55	0.102	0.000	0.4	0	0	2B
Chris Widger C	0	0	0	0	0	0	.169	.443			0.000	0.00	0.000	0.000	0.0	0	0
Team Totals	32	4	7	4	8	8	.219	.859	158	93	-0.167	1.73	1.130	-1.297	-0.3	24	13
null
