# Supplementary material for: Hitting Is Contagious in Baseball: Evidence from Long Hitting Streaks
Source: PLoS One. 2012 Dec 12;7(12):e51367. doi: 10.1371/journal.pone.0051367 (PMC3520861; doi:10.1371/journal.pone.0051367)
Supplement: Dataset S1 — Box score data used in this research. The archive file contains one folder for each of the batting streaks, named according to streak batter, year and length of the streak. Individual game box score filenames indicate date of occurrence relative to the streak (beginning with characters “B” for before streak, “A” for after streak). Raw data were obtained from www.baseball-reference.com. (ZIP) [file pone.0051367.s001.zip › box_scores_PLoS/Albert_Pujols_2003_30/32_Aug17.csv]

Batting	AB	R	H	RBI	BB	SO	BA	OPS	Pit	Str	WPA	aLI	WPA+	WPA-	RE24	PO	A
Bo Hart 2B	3	0	0	0	0	0	.290	.750	9	7	-0.042	0.63	0.015	-0.057	-0.3	0	2	HBP
Kerry Robinson PH	1	0	0	0	0	1	.250	.572	5	3	-0.071	2.82	0.000	-0.071	-0.4
Orlando Palmeiro RF	4	1	2	1	0	1	.278	.691	19	12	0.117	0.81	0.138	-0.021	0.9	4	0	HR
Jim Edmonds CF	4	0	1	0	0	1	.281	1.012	15	10	0.001	0.71	0.040	-0.039	-0.3	1	0
Scott Rolen 3B	4	0	0	0	0	2	.284	.927	15	11	-0.077	0.82	0.000	-0.077	-0.9	0	4
Tino Martinez 1B	4	2	2	1	0	1	.285	.805	15	9	0.014	0.81	0.074	-0.060	1.0	14	0	HR2B
Edgar Renteria SS	3	1	0	0	0	0	.330	.869	15	7	-0.023	0.78	0.025	-0.048	-0.2	1	4	HBP
Miguel Cairo LF	4	0	1	2	0	0	.268	.708	19	14	0.047	0.88	0.066	-0.019	0.8	1	0
Chris Widger C	1	0	0	0	0	1	.167	.447	8	5	0.007	0.33	0.013	-0.006	0.0	0	0	HBP
Jimmy Journell P	0	0	0	0	0	0					0.000	0.00	0.000	0.000	0.0	0	0
Jason Pearson P	0	0	0	0	0	0					0.000	0.00	0.000	0.000	0.0	0	0
So Taguchi PH	1	0	0	0	0	1	.250	.900	5	4	-0.004	0.16	0.000	-0.004	-0.1
Jason Simontacchi P	0	0	0	0	0	0	.143	.314			0.000	0.00	0.000	0.000	0.0	0	0
Eduardo Perez PH	1	0	0	0	0	1	.288	.843	3	3	-0.048	2.05	0.000	-0.048	-0.3
Brett Tomko P	1	0	0	0	0	1	.283	.644	4	4	-0.024	0.84	0.000	-0.024	-0.2	0	1
Mike Matheny C	2	0	0	0	1	0	.248	.655	17	9	0.007	0.79	0.035	-0.028	-0.3	3	0
Team Totals	33	4	6	4	1	10	.182	.664	149	98	-0.096	0.83	0.406	-0.502	-0.3	24	11
null
