# Supplementary material for: Hitting Is Contagious in Baseball: Evidence from Long Hitting Streaks
Source: PLoS One. 2012 Dec 12;7(12):e51367. doi: 10.1371/journal.pone.0051367 (PMC3520861; doi:10.1371/journal.pone.0051367)
Supplement: Dataset S1 — Box score data used in this research. The archive file contains one folder for each of the batting streaks, named according to streak batter, year and length of the streak. Individual game box score filenames indicate date of occurrence relative to the streak (beginning with characters “B” for before streak, “A” for after streak). Raw data were obtained from www.baseball-reference.com. (ZIP) [file pone.0051367.s001.zip › box_scores_PLoS/Albert_Pujols_2003_30/33_Aug19.csv]

Batting	AB	R	H	RBI	BB	SO	BA	OPS	Pit	Str	WPA	aLI	WPA+	WPA-	RE24	PO	A
Bo Hart 2B	5	1	1	1	0	1	.288	.747	20	12	-0.085	0.77	0.011	-0.096	0.4	3	1	2B
Miguel Cairo LF	3	1	1	0	0	0	.269	.707	10	7	-0.013	0.72	0.026	-0.039	-0.1	0	0
Esteban Yan P	0	0	0	0	0	0	1.000	2.000			0.000	0.00	0.000	0.000	0.0	1	0
Orlando Palmeiro LF	1	2	1	0	1	0	.281	.698	8	2	0.079	0.85	0.079	0.000	0.6	1	0	IW
Edgar Renteria SS	5	3	4	2	0	0	.335	.881	11	9	0.252	1.30	0.270	-0.018	3.6	1	5	2�2B
Jim Edmonds CF	3	1	0	0	2	2	.279	1.007	25	11	0.159	1.71	0.212	-0.053	-0.1	2	0
Scott Rolen 3B	5	1	3	6	0	0	.288	.932	10	8	0.382	2.18	0.492	-0.110	3.5	1	4	2B
Tino Martinez 1B	4	2	1	2	1	0	.285	.811	17	9	0.087	1.11	0.143	-0.056	0.8	10	2	HRIW
Eduardo Perez RF	2	1	0	0	2	0	.285	.841	15	6	-0.013	1.02	0.057	-0.070	0.5	1	0
Steve Kline P	0	0	0	0	0	0	.500	1.500			0.000	0.00	0.000	0.000	0.0	0	1
Mike Matheny C	4	0	1	0	0	1	.248	.653	13	10	-0.092	1.03	0.026	-0.118	-1.3	6	0	GDP
Jeff Fassero P	0	0	0	0	0	0	.000	.000	1	1	-0.019	1.22	0.000	-0.019	-0.2	1	0	SH
Kerry Robinson PH-LF	2	0	0	0	0	0	.247	.564	4	2	-0.058	1.16	0.000	-0.058	-0.4	0	0
Cal Eldred P	0	0	0	0	0	0	.500	1.000			0.000	0.00	0.000	0.000	0.0	0	1
So Taguchi PH-RF	1	1	1	2	0	0	.400	1.100	2	1	0.062	1.37	0.062	0.000	1.6	0	0
Team Totals	35	13	13	13	6	4	.371	1.035	136	78	0.741	1.24	1.378	-0.637	9.0	27	14
null
