# Supplementary material for: Hitting Is Contagious in Baseball: Evidence from Long Hitting Streaks
Source: PLoS One. 2012 Dec 12;7(12):e51367. doi: 10.1371/journal.pone.0051367 (PMC3520861; doi:10.1371/journal.pone.0051367)
Supplement: Dataset S1 — Box score data used in this research. The archive file contains one folder for each of the batting streaks, named according to streak batter, year and length of the streak. Individual game box score filenames indicate date of occurrence relative to the streak (beginning with characters “B” for before streak, “A” for after streak). Raw data were obtained from www.baseball-reference.com. (ZIP) [file pone.0051367.s001.zip › box_scores_PLoS/Albert_Pujols_2003_30/34_Aug20.csv]

Batting	AB	R	H	RBI	BB	SO	BA	OPS	Pit	Str	WPA	aLI	WPA+	WPA-	RE24	PO	A
Bo Hart 2B	3	0	0	0	1	1	.284	.740	18	10	-0.034	0.34	0.001	-0.035	-0.3	1	5
Orlando Palmeiro LF	4	0	0	0	0	0	.277	.688	15	11	-0.041	0.40	0.000	-0.041	-0.9	2	0
Edgar Renteria SS	3	0	0	0	0	0	.333	.876	9	7	-0.027	0.35	0.000	-0.027	-0.5	1	0
Jason Isringhausen P	0	0	0	0	0	0	1.000	4.000			0.000	0.00	0.000	0.000	0.0	0	0
Kerry Robinson CF	1	0	0	0	0	0	.245	.561	3	3	0.000	0.00	0.000	0.000	-0.2	0	0
Jim Edmonds CF	3	0	0	0	0	0	.277	.999	10	6	-0.034	0.44	0.000	-0.034	-0.6	3	0
Jason Simontacchi P	0	0	0	0	0	0	.143	.314			0.000	0.00	0.000	0.000	0.0	0	0
Mike Matheny 1B	1	0	0	0	0	0	.247	.651	1	1	0.000	0.00	0.000	0.000	-0.1	3	0
Scott Rolen 3B	2	0	0	0	0	0	.286	.928	4	3	-0.017	0.34	0.000	-0.017	-0.4	0	0
So Taguchi RF	1	0	0	0	0	0	.333	.929	2	2	0.000	0.00	0.000	0.000	-0.2	1	0
Tino Martinez 1B	3	0	2	0	0	0	.288	.815	14	12	0.014	0.15	0.014	0.000	0.3	5	2
Steve Kline P	0	0	0	0	0	0	.500	1.500			0.000	0.00	0.000	0.000	0.0	0	0
Eduardo Perez RF-3B	3	0	0	0	0	0	.281	.830	9	6	-0.025	0.29	0.000	-0.025	-0.8	3	1
Chris Widger C	3	0	0	0	0	0	.159	.427	10	7	-0.028	0.37	0.000	-0.028	-0.6	5	0
Garrett Stephenson P	1	0	0	0	0	0	.190	.451	1	1	-0.019	0.77	0.000	-0.019	-0.2	2	0
Jason Pearson P	0	0	0	0	0	0					0.000	0.00	0.000	0.000	0.0	0	0
Esteban Yan P	0	0	0	0	0	0	1.000	2.000			0.000	0.00	0.000	0.000	0.0	0	0
Miguel Cairo PH-SS	2	0	1	0	0	0	.271	.710	5	3	-0.001	0.01	0.000	-0.001	-0.1	1	2
Team Totals	30	0	3	0	1	1	.100	.229	101	72	-0.212	0.30	0.015	-0.227	-4.5	27	10
null
