# Supplementary material for: Hitting Is Contagious in Baseball: Evidence from Long Hitting Streaks
Source: PLoS One. 2012 Dec 12;7(12):e51367. doi: 10.1371/journal.pone.0051367 (PMC3520861; doi:10.1371/journal.pone.0051367)
Supplement: Dataset S1 — Box score data used in this research. The archive file contains one folder for each of the batting streaks, named according to streak batter, year and length of the streak. Individual game box score filenames indicate date of occurrence relative to the streak (beginning with characters “B” for before streak, “A” for after streak). Raw data were obtained from www.baseball-reference.com. (ZIP) [file pone.0051367.s001.zip › box_scores_PLoS/Albert_Pujols_2003_30/35_Aug21.csv]

Batting	AB	R	H	RBI	BB	SO	BA	OPS	Pit	Str	WPA	aLI	WPA+	WPA-	RE24	PO	A
Kerry Robinson LF	4	1	2	0	1	0	.252	.583	18	7	0.052	1.49	0.115	-0.064	-0.0	3	0	2B
Miguel Cairo 2B	3	2	1	1	2	1	.272	.730	21	11	-0.029	1.57	0.145	-0.174	0.2	2	2	HR
Jim Edmonds CF	5	2	2	4	0	1	.278	1.013	19	13	0.333	1.55	0.397	-0.064	0.2	1	0	2�HR
Scott Rolen 3B	4	0	2	1	0	0	.288	.931	20	12	0.106	0.60	0.129	-0.022	0.9	0	1	2B
Tino Martinez 1B	4	0	0	0	0	0	.285	.807	10	7	-0.083	0.79	0.000	-0.083	-1.0	8	0
Edgar Renteria SS	4	0	1	0	0	0	.332	.873	12	8	-0.041	0.93	0.033	-0.073	-0.2	1	2
Orlando Palmeiro RF	3	0	2	0	1	0	.281	.697	16	9	0.019	1.23	0.114	-0.095	0.7	1	0	CS
Cal Eldred P	0	0	0	0	0	0	.500	1.000			0.000	0.00	0.000	0.000	0.0	0	0
Mike Matheny C	2	0	0	0	1	0	.246	.650	16	8	-0.023	0.95	0.011	-0.034	-0.3	11	0	SH
Woody Williams P	3	0	0	0	0	3	.228	.654	15	11	-0.113	0.95	0.000	-0.113	-1.4	0	2
Steve Kline P	0	0	0	0	0	0	.500	1.500			0.000	0.00	0.000	0.000	0.0	0	0
Jason Simontacchi P	0	0	0	0	0	0	.143	.314			0.000	0.00	0.000	0.000	0.0	0	0
So Taguchi RF	1	1	1	0	0	0	.429	1.071	1	1	0.074	2.26	0.074	0.000	0.4	0	0
Team Totals	33	6	11	6	5	5	.333	1.088	148	87	0.295	1.19	1.018	-0.722	-0.6	27	7
null
