# Supplementary material for: Hitting Is Contagious in Baseball: Evidence from Long Hitting Streaks
Source: PLoS One. 2012 Dec 12;7(12):e51367. doi: 10.1371/journal.pone.0051367 (PMC3520861; doi:10.1371/journal.pone.0051367)
Supplement: Dataset S1 — Box score data used in this research. The archive file contains one folder for each of the batting streaks, named according to streak batter, year and length of the streak. Individual game box score filenames indicate date of occurrence relative to the streak (beginning with characters “B” for before streak, “A” for after streak). Raw data were obtained from www.baseball-reference.com. (ZIP) [file pone.0051367.s001.zip › box_scores_PLoS/Albert_Pujols_2003_30/A10_Sep01.csv]

Batting	AB	R	H	RBI	BB	SO	BA	OPS	Pit	Str	WPA	aLI	WPA+	WPA-	RE24	PO	A
Fernando Vina 2B	4	0	2	0	0	1	.265	.742	11	8	-0.022	0.82	0.037	-0.059	0.2	4	2
Orlando Palmeiro RF	3	0	1	0	1	0	.274	.684	20	13	-0.052	0.95	0.017	-0.069	-0.1	3	0
Albert Pujols LF	3	0	0	0	0	1	.366	1.119	16	10	-0.067	0.79	0.000	-0.067	-0.9	2	0
Kerry Robinson PH-LF	1	0	0	0	0	1	.265	.630	4	3	-0.004	0.16	0.000	-0.004	-0.5	0	0
Jim Edmonds CF	1	0	0	0	2	1	.284	1.021	21	11	0.019	0.81	0.050	-0.032	0.3	4	0
So Taguchi PH-CF	1	0	0	0	0	1	.350	.881	6	4	-0.002	0.09	0.000	-0.002	-0.5	1	0
Scott Rolen 3B	3	0	1	0	0	1	.288	.929	10	9	0.007	1.00	0.062	-0.055	-0.3	1	0	2BGDP
Garrett Stephenson P	0	0	0	0	0	0	.190	.451			0.000	0.00	0.000	0.000	0.0	0	1
Eduardo Perez PH	1	0	0	0	0	0	.274	.808	1	1	-0.001	0.03	0.000	-0.001	-0.2
Tino Martinez 1B	3	0	0	0	0	0	.279	.791	7	4	-0.082	0.94	0.000	-0.082	-1.0	3	2
Eli Marrero PH	1	0	1	0	0	0	.237	.671	3	2	0.001	0.01	0.001	0.000	0.3
Edgar Renteria SS	3	0	0	0	0	1	.332	.874	11	8	-0.066	0.78	0.000	-0.066	-0.8	0	1
Bo Hart SS	1	0	0	0	0	1	.275	.710	3	3	-0.001	0.03	0.000	-0.001	-0.3	0	0
Mike Matheny C	3	0	1	0	0	1	.241	.641	14	10	0.012	0.80	0.047	-0.035	-0.1	5	0
Joe Girardi C	1	0	0	0	0	1	.056	.206	4	4	0.000	0.01	0.000	0.000	-0.2	0	0
Woody Williams P	1	0	0	0	0	0	.233	.655	8	6	-0.048	1.45	0.000	-0.048	-0.5	1	1	SH
Jeff Fassero P	0	0	0	0	0	0	.000	.000			0.000	0.00	0.000	0.000	0.0	0	0
Miguel Cairo 3B	1	0	0	0	0	0	.270	.721	3	2	-0.002	0.07	0.000	-0.002	-0.2	0	1
Team Totals	31	0	6	0	3	10	.194	.491	142	98	-0.308	0.73	0.214	-0.523	-4.7	24	8
null
