# Supplementary material for: Hitting Is Contagious in Baseball: Evidence from Long Hitting Streaks
Source: PLoS One. 2012 Dec 12;7(12):e51367. doi: 10.1371/journal.pone.0051367 (PMC3520861; doi:10.1371/journal.pone.0051367)
Supplement: Dataset S1 — Box score data used in this research. The archive file contains one folder for each of the batting streaks, named according to streak batter, year and length of the streak. Individual game box score filenames indicate date of occurrence relative to the streak (beginning with characters “B” for before streak, “A” for after streak). Raw data were obtained from www.baseball-reference.com. (ZIP) [file pone.0051367.s001.zip › box_scores_PLoS/Albert_Pujols_2003_30/A11_Sep02.csv]

Batting	AB	R	H	RBI	BB	SO	BA	OPS	Pit	Str	WPA	aLI	WPA+	WPA-	RE24	PO	A
Kerry Robinson RF	7	0	0	0	0	0	.255	.608	24	16	-0.372	1.79	0.000	-0.372	-2.0	2	0	GDP
Miguel Cairo 2B	4	0	0	0	0	1	.265	.709	16	14	-0.114	1.11	0.000	-0.114	-0.8	1	2
Mike DeJean P	0	0	0	0	0	0					0.000	0.00	0.000	0.000	0.0	0	0
Eli Marrero PH	1	0	0	0	0	1	.234	.662	4	3	-0.046	1.84	0.000	-0.046	-0.2
Jason Isringhausen P	0	0	0	0	0	0	.500	2.000			0.000	0.00	0.000	0.000	0.0	0	0
Steve Kline P	0	0	0	0	0	0	.500	1.500			0.000	0.00	0.000	0.000	0.0	0	0
Bo Hart PH	1	0	0	0	0	0	.274	.707	6	4	-0.061	2.35	0.000	-0.061	-0.2
Jeff Fassero P	1	0	0	0	0	1	.000	.000	6	3	-0.046	1.84	0.000	-0.046	-0.2	0	0
Albert Pujols LF-1B	5	0	0	0	2	2	.362	1.111	37	18	-0.030	1.11	0.097	-0.127	-0.1	6	0
Jim Edmonds CF	5	2	2	1	1	2	.286	1.027	30	17	0.033	1.67	0.194	-0.162	1.1	3	0	HR
Scott Rolen 3B	6	0	0	0	0	0	.285	.918	20	13	-0.139	1.93	0.082	-0.221	-1.1	2	2
Tino Martinez 1B	1	0	0	0	1	1	.279	.791	11	5	-0.002	1.49	0.031	-0.033	-0.1	5	0	SH
Cal Eldred P	0	0	0	0	0	0	.500	1.000			0.000	0.00	0.000	0.000	0.0	0	0
Fernando Vina 2B	2	0	1	0	0	1	.268	.750	7	5	0.111	2.38	0.171	-0.060	0.3	1	2	2BSH
Edgar Renteria SS	3	0	0	0	3	2	.330	.872	26	11	-0.076	2.33	0.154	-0.230	-0.5	1	2	SB2�IW
Chris Widger C	3	0	2	1	0	0	.167	.426	15	10	0.143	1.32	0.162	-0.018	1.1	12	2
Orlando Palmeiro PH-LF	3	0	0	0	0	0	.271	.677	16	11	-0.232	3.77	0.000	-0.232	-1.0	3	1
Jason Simontacchi P	2	0	0	0	0	0	.135	.297	6	5	-0.053	1.03	0.000	-0.053	-0.6	0	0
So Taguchi LF	2	0	0	0	0	1	.318	.802	8	5	-0.205	3.71	0.000	-0.205	-1.0	1	0
Mike Matheny C	2	0	0	0	0	0	.240	.638	5	3	-0.197	3.74	0.000	-0.197	-0.7	6	0
Team Totals	48	2	5	2	7	12	.104	.406	237	143	-1.286	1.94	0.891	-2.177	-5.9	43	11
null
