# Supplementary material for: Hitting Is Contagious in Baseball: Evidence from Long Hitting Streaks
Source: PLoS One. 2012 Dec 12;7(12):e51367. doi: 10.1371/journal.pone.0051367 (PMC3520861; doi:10.1371/journal.pone.0051367)
Supplement: Dataset S1 — Box score data used in this research. The archive file contains one folder for each of the batting streaks, named according to streak batter, year and length of the streak. Individual game box score filenames indicate date of occurrence relative to the streak (beginning with characters “B” for before streak, “A” for after streak). Raw data were obtained from www.baseball-reference.com. (ZIP) [file pone.0051367.s001.zip › box_scores_PLoS/Albert_Pujols_2003_30/A12_Sep02.csv]

Batting	AB	R	H	RBI	BB	SO	BA	OPS	Pit	Str	WPA	aLI	WPA+	WPA-	RE24	PO	A
Fernando Vina 2B	3	0	0	0	0	1	.263	.742	14	8	-0.112	1.10	0.005	-0.117	-1.0	3	2	HBP
Orlando Palmeiro RF	4	0	0	0	0	1	.267	.667	18	11	-0.110	1.03	0.000	-0.110	-1.2	2	1
Albert Pujols LF	4	0	1	0	0	1	.361	1.106	15	11	0.000	0.77	0.047	-0.047	-0.2	2	0
Jim Edmonds CF	3	1	1	1	0	2	.286	1.032	14	9	0.047	0.99	0.102	-0.056	0.5	3	0	HR
So Taguchi PH-CF	1	0	1	0	0	0	.348	.940	5	2	0.046	0.40	0.046	0.000	0.7	0	0	3B
Scott Rolen 3B	4	0	1	0	0	2	.285	.917	18	10	-0.075	0.88	0.023	-0.099	-0.9	0	2	2B
Tino Martinez 1B	3	1	0	0	1	1	.277	.787	14	7	-0.037	0.93	0.038	-0.075	-0.5	10	0
Edgar Renteria SS	4	0	0	0	0	3	.328	.865	14	10	-0.079	0.80	0.000	-0.079	-1.0	1	3
Mike Matheny C	3	0	1	0	1	2	.240	.642	18	11	0.047	0.79	0.085	-0.038	0.4	5	0	2B
Matt Morris P	1	0	0	0	0	0	.214	.583	16	9	0.111	1.13	0.143	-0.032	0.7	1	2	2�SH
Steve Kline P	0	0	0	0	0	0	.500	1.500			0.000	0.00	0.000	0.000	0.0	0	0
Mike DeJean P	0	0	0	0	0	0					0.000	0.00	0.000	0.000	0.0	0	0
Eli Marrero PH	1	0	0	0	0	0	.231	.654	1	1	-0.004	0.17	0.000	-0.004	-0.1
Jason Isringhausen P	0	0	0	0	0	0	.500	2.000			0.000	0.00	0.000	0.000	0.0	0	0
Team Totals	31	2	5	1	2	13	.161	.622	147	89	-0.166	0.89	0.489	-0.657	-2.7	27	10
null
