# Supplementary material for: Hitting Is Contagious in Baseball: Evidence from Long Hitting Streaks
Source: PLoS One. 2012 Dec 12;7(12):e51367. doi: 10.1371/journal.pone.0051367 (PMC3520861; doi:10.1371/journal.pone.0051367)
Supplement: Dataset S1 — Box score data used in this research. The archive file contains one folder for each of the batting streaks, named according to streak batter, year and length of the streak. Individual game box score filenames indicate date of occurrence relative to the streak (beginning with characters “B” for before streak, “A” for after streak). Raw data were obtained from www.baseball-reference.com. (ZIP) [file pone.0051367.s001.zip › box_scores_PLoS/Albert_Pujols_2003_30/A13_Sep03.csv]

Batting	AB	R	H	RBI	BB	SO	BA	OPS	Pit	Str	WPA	aLI	WPA+	WPA-	RE24	PO	A
Fernando Vina 2B	3	2	2	0	2	0	.270	.768	16	5	0.089	1.04	0.166	-0.077	0.6	3	1	3BGDP
J.D. Drew CF	5	2	3	4	0	0	.288	.875	19	15	0.228	1.29	0.303	-0.076	4.0	2	0	HR2B
Albert Pujols LF-1B	3	0	1	0	2	0	.361	1.105	17	6	-0.084	1.04	0.013	-0.097	-0.9	4	1	IW
Tino Martinez 1B	4	0	1	2	1	0	.276	.786	16	9	0.032	1.10	0.118	-0.086	0.3	5	1
Woody Williams P	0	0	0	0	0	0	.233	.655			0.000	0.00	0.000	0.000	0.0	0	0
Scott Rolen 3B	5	1	1	0	0	1	.284	.914	13	11	-0.115	1.15	0.026	-0.141	-1.1	1	1	2B
Orlando Palmeiro RF	4	1	2	0	1	0	.271	.674	33	19	-0.010	1.08	0.069	-0.078	0.6	3	0
Edgar Renteria SS	5	0	1	1	0	1	.326	.861	19	13	-0.114	1.25	0.025	-0.139	-0.8	3	2
Mike Matheny C	4	1	2	0	0	0	.243	.645	13	7	0.004	0.70	0.053	-0.049	-0.1	2	1	GDP
Jim Edmonds PH	1	0	0	0	0	1	.285	1.030	4	3	-0.038	1.44	0.000	-0.038	-0.1
Dan Haren P	1	0	0	0	0	0	.083	.321	9	4	0.001	1.07	0.041	-0.039	0.1	0	0	HBPSH
Jeff Fassero P	0	0	0	0	0	0	.000	.000			0.000	0.00	0.000	0.000	0.0	0	0
Russ Springer P	1	0	0	0	0	1	.000	.000	5	3	-0.006	0.21	0.000	-0.006	-0.2	0	0
Steve Kline P	0	0	0	0	0	0	.500	1.500			0.000	0.00	0.000	0.000	0.0	0	0
So Taguchi LF	0	0	0	0	0	0	.348	.940			0.000	0.00	0.000	0.000	0.0	1	0
Team Totals	36	7	13	7	6	4	.361	1.021	164	95	-0.013	1.08	0.814	-0.826	2.3	24	7
null
