# Supplementary material for: Hitting Is Contagious in Baseball: Evidence from Long Hitting Streaks
Source: PLoS One. 2012 Dec 12;7(12):e51367. doi: 10.1371/journal.pone.0051367 (PMC3520861; doi:10.1371/journal.pone.0051367)
Supplement: Dataset S1 — Box score data used in this research. The archive file contains one folder for each of the batting streaks, named according to streak batter, year and length of the streak. Individual game box score filenames indicate date of occurrence relative to the streak (beginning with characters “B” for before streak, “A” for after streak). Raw data were obtained from www.baseball-reference.com. (ZIP) [file pone.0051367.s001.zip › box_scores_PLoS/Albert_Pujols_2003_30/A14_Sep04.csv]

Batting	AB	R	H	RBI	BB	SO	BA	OPS	Pit	Str	WPA	aLI	WPA+	WPA-	RE24	PO	A
Bo Hart 2B	5	1	2	0	0	0	.277	.717	31	18	-0.138	1.53	0.076	-0.214	-0.7	1	2	2�2BGDP
J.D. Drew CF	4	1	2	0	0	1	.292	.877	21	15	-0.025	1.24	0.072	-0.097	-0.2	3	0	SH
Albert Pujols 1B	4	2	2	1	1	0	.362	1.107	14	9	0.201	1.50	0.268	-0.067	2.0	7	0	2BSB
Scott Rolen 3B	4	0	2	0	1	1	.285	.915	26	15	-0.076	1.57	0.078	-0.154	-0.5	0	1	SB
Edgar Renteria SS	2	1	0	0	3	1	.325	.861	23	6	0.033	1.80	0.125	-0.092	0.4	2	1
Miguel Cairo LF	5	1	0	2	0	0	.260	.694	19	12	-0.128	2.29	0.011	-0.139	-0.8	3	0	SB
Chris Widger C	3	0	1	2	0	1	.173	.449	14	9	0.162	1.68	0.237	-0.074	1.0	3	1	2B
Tino Martinez PH	0	0	0	0	1	0	.276	.787	5	1	0.038	2.38	0.038	0.000	0.2
Jason Simontacchi PR	0	0	0	0	0	0	.135	.297			0.000	0.00	0.000	0.000	0.0
Mike DeJean P	0	0	0	0	0	0					0.000	0.00	0.000	0.000	0.0	0	0
Steve Kline P	0	0	0	0	0	0	.500	1.500			0.000	0.00	0.000	0.000	0.0	0	0
Fernando Vina PH	0	0	0	0	0	0	.270	.771	4	2	0.083	2.16	0.083	0.000	0.3			HBP
So Taguchi RF	3	0	1	0	0	0	.346	.909	12	8	-0.014	0.83	0.032	-0.046	-0.3	2	0
Josh Pearce P	0	0	0	0	0	0					0.000	0.00	0.000	0.000	0.0	0	1
Mike Matheny PH-C	1	0	1	1	0	0	.245	.649	3	1	0.177	3.73	0.177	0.000	1.0	2	0
Kerry Robinson PH	1	0	0	0	0	1	.254	.605	4	3	-0.094	3.90	0.000	-0.094	-0.3
Brett Tomko P	2	0	1	0	0	1	.269	.610	7	6	0.033	1.00	0.046	-0.013	0.2	0	0
Orlando Palmeiro RF	3	0	0	0	0	2	.268	.667	14	8	-0.192	2.50	0.000	-0.192	-1.0	1	0
Team Totals	37	6	12	6	6	8	.324	.864	197	113	0.060	1.79	1.243	-1.182	1.3	24	6
null
