# Supplementary material for: Hitting Is Contagious in Baseball: Evidence from Long Hitting Streaks
Source: PLoS One. 2012 Dec 12;7(12):e51367. doi: 10.1371/journal.pone.0051367 (PMC3520861; doi:10.1371/journal.pone.0051367)
Supplement: Dataset S1 — Box score data used in this research. The archive file contains one folder for each of the batting streaks, named according to streak batter, year and length of the streak. Individual game box score filenames indicate date of occurrence relative to the streak (beginning with characters “B” for before streak, “A” for after streak). Raw data were obtained from www.baseball-reference.com. (ZIP) [file pone.0051367.s001.zip › box_scores_PLoS/Albert_Pujols_2003_30/A15_Sep05.csv]

Batting	AB	R	H	RBI	BB	SO	BA	OPS	Pit	Str	WPA	aLI	WPA+	WPA-	RE24	PO	A
Fernando Vina 2B	5	1	1	0	0	0	.268	.762	16	11	-0.078	1.00	0.035	-0.113	-0.6	2	3
J.D. Drew CF	3	0	0	0	0	2	.288	.866	17	12	-0.065	0.90	0.000	-0.065	-0.8	1	0
So Taguchi PH-CF	2	0	0	0	0	1	.321	.845	7	4	-0.065	1.27	0.000	-0.065	-0.3	2	1
Albert Pujols LF	5	1	2	2	0	1	.362	1.110	24	12	0.082	1.23	0.192	-0.110	1.5	4	0	HR
Tino Martinez 1B	4	0	0	0	0	1	.274	.781	14	10	-0.105	1.06	0.017	-0.122	-0.5	9	2	HBP
Scott Rolen 3B	5	0	1	0	0	1	.285	.912	22	14	-0.027	1.05	0.072	-0.100	-0.7	0	1	2B
Orlando Palmeiro RF	4	0	0	0	0	0	.264	.658	21	13	-0.151	1.36	0.000	-0.151	-0.9	3	0
Jason Simontacchi P	0	0	0	0	0	0	.135	.297			0.000	0.00	0.000	0.000	0.0	1	0
Bo Hart PH	1	0	0	0	0	1	.275	.714	3	3	-0.030	1.19	0.000	-0.030	-0.2
Miguel Cairo SS	5	0	0	0	0	1	.254	.680	15	12	-0.117	0.91	0.000	-0.117	-1.0	2	3
Chris Widger C	3	0	1	0	0	1	.179	.457	11	10	-0.006	0.42	0.016	-0.022	-0.0	10	1
Jim Edmonds PH	1	0	0	0	0	0	.285	1.027	3	2	-0.045	1.80	0.000	-0.045	-0.2
Mike Matheny C	0	0	0	0	0	0	.245	.649			0.000	0.00	0.000	0.000	0.0	2	0
Sterling Hitchcock P	1	0	0	0	0	0	.250	.500	4	3	-0.018	0.53	0.000	-0.018	-0.3	0	0	SH
Cal Eldred P	0	0	0	0	0	0	.500	1.000			0.000	0.00	0.000	0.000	0.0	0	0
Eli Marrero PH	1	0	0	0	0	0	.228	.646	3	1	-0.014	0.53	0.000	-0.014	-0.2
Jason Isringhausen P	0	0	0	0	0	0	.500	2.000			0.000	0.00	0.000	0.000	0.0	0	0
Kerry Robinson RF	1	0	1	0	0	0	.258	.612	1	1	0.029	1.38	0.029	0.000	0.1	0	0
Team Totals	41	2	6	2	0	9	.146	.411	161	108	-0.610	1.03	0.361	-0.972	-4.0	36	11
null
