# Supplementary material for: Hitting Is Contagious in Baseball: Evidence from Long Hitting Streaks
Source: PLoS One. 2012 Dec 12;7(12):e51367. doi: 10.1371/journal.pone.0051367 (PMC3520861; doi:10.1371/journal.pone.0051367)
Supplement: Dataset S1 — Box score data used in this research. The archive file contains one folder for each of the batting streaks, named according to streak batter, year and length of the streak. Individual game box score filenames indicate date of occurrence relative to the streak (beginning with characters “B” for before streak, “A” for after streak). Raw data were obtained from www.baseball-reference.com. (ZIP) [file pone.0051367.s001.zip › box_scores_PLoS/Albert_Pujols_2003_30/A16_Sep06.csv]

Batting	AB	R	H	RBI	BB	SO	BA	OPS	Pit	Str	WPA	aLI	WPA+	WPA-	RE24	PO	A
Bo Hart 2B	5	2	4	3	0	0	.285	.741	16	11	0.229	0.68	0.250	-0.021	4.1	1	0	3B2B
Miguel Cairo LF	4	1	1	2	0	0	.254	.676	12	9	0.028	0.54	0.050	-0.021	-0.4	3	0	SFGDP
Albert Pujols 1B	2	2	2	1	3	0	.365	1.122	24	8	0.095	0.22	0.095	0.000	1.9	5	2	HRIW
Scott Rolen 3B	3	2	1	1	2	0	.285	.913	20	10	0.018	0.54	0.047	-0.029	0.8	2	0
Edgar Renteria SS	4	1	2	1	1	0	.326	.863	19	10	0.001	0.45	0.047	-0.046	0.6	0	3	CS
Eli Marrero RF	4	1	2	3	0	2	.241	.683	15	13	0.190	0.52	0.194	-0.003	1.3	2	0	3BSF
Mike Matheny C	5	1	0	0	0	0	.242	.641	18	9	-0.015	0.45	0.024	-0.039	-0.5	9	0
Joe Girardi C	0	0	0	0	0	0	.056	.206			0.000	0.00	0.000	0.000	0.0	0	0
So Taguchi CF	5	1	1	1	0	1	.303	.778	22	14	0.047	0.47	0.072	-0.024	1.1	3	0
Woody Williams P	2	2	2	0	0	0	.258	.712	8	6	0.028	0.61	0.041	-0.014	0.6	1	1	2BSH
Steve Kline P	0	0	0	0	0	0	.500	1.500			0.000	0.00	0.000	0.000	0.0	0	0
Jim Edmonds PH	1	0	0	0	0	1	.284	1.025	6	4	-0.003	0.10	0.000	-0.003	-0.4
Mike DeJean P	0	0	0	0	0	0					0.000	0.00	0.000	0.000	0.0	0	0
Garrett Stephenson P	0	0	0	0	0	0	.190	.451			0.000	0.00	0.000	0.000	0.0	1	0
Team Totals	35	13	15	12	6	4	.429	1.174	160	94	0.618	0.48	0.820	-0.200	9.0	27	6
null
