# Supplementary material for: Hitting Is Contagious in Baseball: Evidence from Long Hitting Streaks
Source: PLoS One. 2012 Dec 12;7(12):e51367. doi: 10.1371/journal.pone.0051367 (PMC3520861; doi:10.1371/journal.pone.0051367)
Supplement: Dataset S1 — Box score data used in this research. The archive file contains one folder for each of the batting streaks, named according to streak batter, year and length of the streak. Individual game box score filenames indicate date of occurrence relative to the streak (beginning with characters “B” for before streak, “A” for after streak). Raw data were obtained from www.baseball-reference.com. (ZIP) [file pone.0051367.s001.zip › box_scores_PLoS/Albert_Pujols_2003_30/A17_Sep07.csv]

Batting	AB	R	H	RBI	BB	SO	BA	OPS	Pit	Str	WPA	aLI	WPA+	WPA-	RE24	PO	A
Fernando Vina 2B	6	2	4	0	0	0	.280	.783	23	14	0.067	0.31	0.073	-0.006	0.4	0	1	2B
J.D. Drew CF	3	1	2	1	1	0	.293	.874	16	10	0.061	0.71	0.100	-0.038	1.1	1	0	GDP
So Taguchi PR-CF	1	0	0	0	0	0	.294	.755	5	3	-0.001	0.03	0.000	-0.001	-0.2	0	0
Albert Pujols LF	3	2	1	0	1	0	.365	1.121	23	10	0.083	0.51	0.087	-0.003	1.4	2	0	HBP
Scott Rolen 3B	4	0	0	0	0	1	.283	.907	30	19	-0.085	0.63	0.003	-0.089	-1.4	1	3	HBP
Tino Martinez 1B	4	1	2	2	1	0	.276	.787	13	7	0.086	0.72	0.104	-0.017	1.9	12	1	2B
Edgar Renteria SS	5	1	2	3	0	1	.327	.864	18	13	0.100	0.64	0.127	-0.027	1.4	1	5	2B
Orlando Palmeiro RF	5	1	2	2	0	1	.266	.674	23	16	-0.026	0.33	0.031	-0.057	0.8	1	0	HR2B
Mike Matheny C	4	1	3	1	1	0	.247	.660	12	5	0.009	0.32	0.021	-0.012	1.9	8	1	HR2BIW
Matt Morris P	5	0	0	0	0	0	.191	.522	15	12	-0.053	0.42	0.000	-0.053	-2.2	1	0
Team Totals	40	9	16	9	4	3	.400	1.153	178	109	0.241	0.49	0.546	-0.303	5.0	27	11
null
