# Supplementary material for: Hitting Is Contagious in Baseball: Evidence from Long Hitting Streaks
Source: PLoS One. 2012 Dec 12;7(12):e51367. doi: 10.1371/journal.pone.0051367 (PMC3520861; doi:10.1371/journal.pone.0051367)
Supplement: Dataset S1 — Box score data used in this research. The archive file contains one folder for each of the batting streaks, named according to streak batter, year and length of the streak. Individual game box score filenames indicate date of occurrence relative to the streak (beginning with characters “B” for before streak, “A” for after streak). Raw data were obtained from www.baseball-reference.com. (ZIP) [file pone.0051367.s001.zip › box_scores_PLoS/Albert_Pujols_2003_30/A18_Sep09.csv]

Batting	AB	R	H	RBI	BB	SO	BA	OPS	Pit	Str	WPA	aLI	WPA+	WPA-	RE24	PO	A
Fernando Vina 2B	5	0	0	0	0	0	.273	.765	21	12	-0.148	0.75	0.000	-0.148	-2.3	2	2	GDP
J.D. Drew RF	2	0	1	0	1	0	.294	.877	9	4	0.023	0.69	0.039	-0.015	0.4	3	0
So Taguchi PH-RF	2	0	0	0	0	0	.278	.714	5	3	-0.006	0.12	0.000	-0.006	-0.6	1	0
Albert Pujols LF	4	0	2	0	0	0	.366	1.122	8	6	-0.002	0.72	0.047	-0.049	0.6	3	0	2B
Jim Edmonds CF	4	0	0	0	0	2	.281	1.016	17	13	-0.086	0.83	0.000	-0.086	-1.5	1	0
Scott Rolen 3B	3	0	1	0	1	1	.283	.907	19	10	0.013	0.63	0.046	-0.033	-0.3	1	2
Tino Martinez 1B	4	0	1	0	0	0	.276	.784	9	7	-0.019	0.79	0.035	-0.055	-0.7	8	0
Edgar Renteria SS	3	1	1	0	0	0	.327	.863	8	5	-0.039	1.03	0.024	-0.063	-0.3	1	4
Kerry Robinson PH	1	0	1	0	0	0	.262	.619	2	2	0.002	0.04	0.002	0.000	0.4
Mike Matheny C	3	0	0	0	0	1	.245	.656	14	11	0.007	1.00	0.060	-0.053	0.3	6	1
Orlando Palmeiro PH	1	0	0	0	0	0	.266	.672	2	2	-0.002	0.07	0.000	-0.002	-0.4
Dan Haren P	0	0	0	0	0	0	.083	.321			0.000	0.00	0.000	0.000	0.0	0	0
Eli Marrero PH	1	0	0	0	0	0	.238	.675	6	4	-0.013	0.51	0.000	-0.013	-0.2
Josh Pearce P	0	0	0	0	0	0					0.000	0.00	0.000	0.000	0.0	0	0
Miguel Cairo PH	1	0	1	1	0	0	.257	.681	2	1	0.053	1.53	0.053	0.000	0.6
Garrett Stephenson P	0	0	0	0	0	0	.190	.451			0.000	0.00	0.000	0.000	0.0	0	0
Bo Hart PH	1	0	0	0	0	0	.284	.738	2	2	-0.018	0.69	0.000	-0.018	-0.2
Lance Painter P	0	0	0	0	0	0	.000	.000			0.000	0.00	0.000	0.000	0.0	0	0
Russ Springer P	0	0	0	0	0	0	.000	.000			0.000	0.00	0.000	0.000	0.0	1	0
Jimmy Journell P	0	0	0	0	0	0					0.000	0.00	0.000	0.000	0.0	0	0
Eduardo Perez PH	1	0	1	0	0	0	.277	.813	3	2	0.002	0.05	0.002	0.000	0.7
Team Totals	36	1	9	1	2	4	.250	.567	127	84	-0.233	0.71	0.308	-0.541	-3.5	27	9
null
