# Supplementary material for: Hitting Is Contagious in Baseball: Evidence from Long Hitting Streaks
Source: PLoS One. 2012 Dec 12;7(12):e51367. doi: 10.1371/journal.pone.0051367 (PMC3520861; doi:10.1371/journal.pone.0051367)
Supplement: Dataset S1 — Box score data used in this research. The archive file contains one folder for each of the batting streaks, named according to streak batter, year and length of the streak. Individual game box score filenames indicate date of occurrence relative to the streak (beginning with characters “B” for before streak, “A” for after streak). Raw data were obtained from www.baseball-reference.com. (ZIP) [file pone.0051367.s001.zip › box_scores_PLoS/Albert_Pujols_2003_30/A19_Sep10.csv]

Batting	AB	R	H	RBI	BB	SO	BA	OPS	Pit	Str	WPA	aLI	WPA+	WPA-	RE24	PO	A
Fernando Vina 2B	5	2	1	1	0	0	.271	.756	18	12	0.062	0.49	0.087	-0.026	0.3	0	1	SB
Bo Hart 2B	0	0	0	0	0	0	.284	.738			0.000	0.00	0.000	0.000	0.0	0	1
Jim Edmonds CF	4	0	0	0	0	0	.279	1.007	16	10	-0.069	0.70	0.000	-0.069	-1.4	2	0	GDP
So Taguchi PH-CF	0	0	0	0	1	0	.278	.732	6	2	0.000	0.00	0.000	0.000	0.5	1	0
Albert Pujols LF	4	2	2	3	0	0	.367	1.134	21	14	0.043	0.43	0.074	-0.032	2.3	2	0	2�HRHBP
Eli Marrero LF	0	0	0	0	0	0	.238	.675			0.000	0.00	0.000	0.000	0.0	0	0
Scott Rolen 3B	3	2	2	2	1	0	.285	.916	27	17	0.233	0.45	0.235	-0.001	2.4	0	1	HR
Miguel Cairo PH-3B	1	0	0	0	0	0	.256	.679	7	4	0.000	0.00	0.000	0.000	-0.4	0	0
Edgar Renteria SS	4	1	1	0	1	0	.327	.862	25	13	-0.039	0.39	0.010	-0.050	0.4	1	5	SB
Tino Martinez 1B	3	1	1	0	1	1	.276	.785	15	8	0.005	0.51	0.034	-0.030	0.5	11	1
Mike Matheny 1B	0	0	0	0	0	0	.245	.656			0.000	0.00	0.000	0.000	0.0	1	0
J.D. Drew RF	2	1	1	2	2	1	.296	.895	18	7	0.169	0.53	0.171	-0.002	1.3	0	0	HR
Orlando Palmeiro RF	0	0	0	0	0	0	.266	.672			0.000	0.00	0.000	0.000	0.0	1	0
Chris Widger C	3	1	1	1	0	0	.185	.462	9	7	-0.025	0.47	0.017	-0.042	-1.0	8	0	SF
Brett Tomko P	3	0	2	1	0	0	.291	.648	7	6	-0.025	0.40	0.005	-0.031	1.0	0	2	SH
Team Totals	32	10	11	10	6	2	.344	1.169	169	100	0.354	0.45	0.633	-0.283	6.0	27	11
null
