# Supplementary material for: Hitting Is Contagious in Baseball: Evidence from Long Hitting Streaks
Source: PLoS One. 2012 Dec 12;7(12):e51367. doi: 10.1371/journal.pone.0051367 (PMC3520861; doi:10.1371/journal.pone.0051367)
Supplement: Dataset S1 — Box score data used in this research. The archive file contains one folder for each of the batting streaks, named according to streak batter, year and length of the streak. Individual game box score filenames indicate date of occurrence relative to the streak (beginning with characters “B” for before streak, “A” for after streak). Raw data were obtained from www.baseball-reference.com. (ZIP) [file pone.0051367.s001.zip › box_scores_PLoS/Albert_Pujols_2003_30/A1_Aug22.csv]

Batting	AB	R	H	RBI	BB	SO	BA	OPS	Pit	Str	WPA	aLI	WPA+	WPA-	RE24	PO	A
Bo Hart 2B	4	0	1	0	0	1	.284	.739	23	15	-0.004	0.64	0.044	-0.048	-0.1	1	3	HBP
Kerry Robinson RF	4	0	2	0	0	0	.258	.593	15	10	0.074	0.95	0.115	-0.041	0.7	2	0	2�SB
Jeff Fassero P	0	0	0	0	0	0	.000	.000			0.000	0.00	0.000	0.000	0.0	0	0
Jason Simontacchi P	0	0	0	0	0	0	.143	.314			0.000	0.00	0.000	0.000	0.0	0	0
So Taguchi LF	1	0	0	0	0	0	.375	.944	1	1	-0.002	0.09	0.000	-0.002	-0.2	0	0
Albert Pujols LF-1B	5	0	0	0	0	2	.367	1.116	19	10	-0.176	0.82	0.000	-0.176	-2.2	7	0	GDP
Jim Edmonds CF	2	1	0	0	2	0	.277	1.011	16	7	-0.016	1.04	0.057	-0.074	-0.1	0	0
Scott Rolen 3B	4	1	2	0	0	1	.290	.933	18	12	0.073	1.22	0.130	-0.057	0.7	1	0	2B
Tino Martinez 1B	3	1	0	0	1	0	.283	.802	9	5	-0.104	1.27	0.036	-0.140	-1.3	5	1	GDP
Steve Kline P	0	0	0	0	0	0	.500	1.500			0.000	0.00	0.000	0.000	0.0	0	0
Esteban Yan P	0	0	0	0	0	0	1.000	2.000			0.000	0.00	0.000	0.000	0.0	0	0
Edgar Renteria SS	4	1	2	1	0	0	.333	.876	12	8	0.129	1.48	0.229	-0.100	1.0	5	2	2B
Mike Matheny C	3	0	2	2	1	0	.249	.657	13	6	0.211	1.41	0.227	-0.016	1.6	5	0	IW
Dan Haren P	2	0	0	0	0	0	.100	.343	6	4	-0.060	1.13	0.000	-0.060	-0.7	1	0
Orlando Palmeiro PH-RF	1	0	0	1	0	0	.280	.693	9	4	0.018	1.04	0.027	-0.008	-0.1	0	0	SF
Team Totals	33	4	9	4	4	4	.273	.692	141	82	0.143	1.05	0.865	-0.722	-0.5	27	6
null
