# Supplementary material for: Hitting Is Contagious in Baseball: Evidence from Long Hitting Streaks
Source: PLoS One. 2012 Dec 12;7(12):e51367. doi: 10.1371/journal.pone.0051367 (PMC3520861; doi:10.1371/journal.pone.0051367)
Supplement: Dataset S1 — Box score data used in this research. The archive file contains one folder for each of the batting streaks, named according to streak batter, year and length of the streak. Individual game box score filenames indicate date of occurrence relative to the streak (beginning with characters “B” for before streak, “A” for after streak). Raw data were obtained from www.baseball-reference.com. (ZIP) [file pone.0051367.s001.zip › box_scores_PLoS/Albert_Pujols_2003_30/A20_Sep11.csv]

Batting	AB	R	H	RBI	BB	SO	BA	OPS	Pit	Str	WPA	aLI	WPA+	WPA-	RE24	PO	A
Fernando Vina 2B	4	1	1	1	0	1	.271	.754	12	9	-0.018	0.45	0.023	-0.041	0.3	4	5	HBP
Miguel Cairo LF	5	1	2	2	0	1	.259	.693	19	13	0.168	0.53	0.205	-0.037	1.1	1	0	HR
Albert Pujols 1B	3	0	1	0	1	1	.367	1.132	11	5	-0.038	0.49	0.017	-0.055	-0.5	6	2	GDP
Scott Rolen 3B	4	0	0	0	0	1	.283	.909	16	10	-0.054	0.51	0.000	-0.054	-1.1	0	1	GDP
Edgar Renteria SS	2	2	1	0	2	1	.327	.864	16	5	0.014	0.36	0.039	-0.025	1.2	2	4	3�SB
Eli Marrero RF	4	0	0	0	0	1	.227	.646	16	13	-0.053	0.54	0.000	-0.053	-1.3	0	0
Mike Matheny C	3	0	1	0	0	0	.246	.656	7	3	-0.029	0.48	0.006	-0.035	-0.0	9	0
Steve Kline P	0	0	0	0	0	0	.500	1.500			0.000	0.00	0.000	0.000	0.0	0	0
Jason Isringhausen P	0	0	0	0	0	0	.500	2.000			0.000	0.00	0.000	0.000	0.0	0	0
Kerry Robinson PH	0	0	0	0	1	0	.262	.622	5	1	0.003	0.09	0.003	0.000	0.2
So Taguchi CF	3	0	0	0	0	1	.256	.677	10	7	-0.050	0.67	0.000	-0.050	-0.9	1	0
J.D. Drew PH	0	0	0	0	0	0	.296	.895			0.000	0.00	0.000	0.000	0.0
Bo Hart PH	1	0	0	0	0	0	.283	.736	2	2	-0.004	0.22	0.000	-0.004	-0.5
Sterling Hitchcock P	1	0	0	0	0	0	.200	.400	2	2	-0.016	0.63	0.000	-0.016	-0.2	1	0
Jason Simontacchi P	0	0	0	0	0	0	.135	.297			0.000	0.00	0.000	0.000	0.0	0	1
Orlando Palmeiro PH	1	0	0	0	0	0	.265	.670	4	3	-0.013	0.50	0.000	-0.013	-0.2
Cal Eldred P	0	0	0	0	0	0	.500	1.000			0.000	0.00	0.000	0.000	0.0	0	0
Mike DeJean P	0	0	0	0	0	0					0.000	0.00	0.000	0.000	0.0	0	0
Eduardo Perez PH	1	0	1	1	0	0	.280	.818	5	2	0.009	0.22	0.009	0.000	1.0
Chris Widger C	0	0	0	0	1	0	.185	.471	5	1	0.004	0.11	0.004	0.000	0.3	3	0
Team Totals	32	4	7	4	5	7	.219	.655	130	76	-0.077	0.46	0.306	-0.383	-0.5	27	13
null
