# Supplementary material for: Hitting Is Contagious in Baseball: Evidence from Long Hitting Streaks
Source: PLoS One. 2012 Dec 12;7(12):e51367. doi: 10.1371/journal.pone.0051367 (PMC3520861; doi:10.1371/journal.pone.0051367)
Supplement: Dataset S1 — Box score data used in this research. The archive file contains one folder for each of the batting streaks, named according to streak batter, year and length of the streak. Individual game box score filenames indicate date of occurrence relative to the streak (beginning with characters “B” for before streak, “A” for after streak). Raw data were obtained from www.baseball-reference.com. (ZIP) [file pone.0051367.s001.zip › box_scores_PLoS/Albert_Pujols_2003_30/A21_Sep12.csv]

Batting	AB	R	H	RBI	BB	SO	BA	OPS	Pit	Str	WPA	aLI	WPA+	WPA-	RE24	PO	A
Fernando Vina 2B	3	1	0	0	1	0	.267	.747	17	11	-0.038	0.36	0.001	-0.039	-0.2	6	0
Jeff Fassero P	0	0	0	0	0	0	.000	.000			0.000	0.00	0.000	0.000	0.0	0	0
Jim Edmonds CF	2	0	0	0	1	1	.277	1.003	15	9	-0.024	0.35	0.002	-0.025	0.2	2	0
Chris Widger C	1	1	1	0	0	0	.195	.501	1	1	0.000	0.01	0.000	0.000	0.6	3	0	2B
Albert Pujols LF	3	0	1	0	0	1	.366	1.131	17	11	0.003	0.23	0.014	-0.012	-0.0	0	1	2B
Jimmy Journell P	0	0	0	0	0	0					0.000	0.00	0.000	0.000	0.0	0	0
Orlando Palmeiro CF	1	0	0	0	0	0	.264	.668	5	4	0.000	0.02	0.000	0.000	-0.5	1	0
Scott Rolen 3B	2	0	0	0	0	0	.282	.906	3	3	-0.038	0.71	0.000	-0.038	-0.6	0	3
Bo Hart PH-SS	1	0	0	1	0	0	.282	.732	3	2	-0.001	0.02	0.000	-0.001	-0.3	0	3	SF
Edgar Renteria SS	1	0	0	0	1	0	.327	.864	7	3	0.017	0.52	0.027	-0.010	-0.1	0	3
Josh Pearce P	0	0	0	0	0	0					0.000	0.00	0.000	0.000	0.0	0	0
Kerry Robinson PH-LF	2	0	1	1	0	0	.264	.636	10	7	0.000	0.01	0.000	0.000	0.8	1	0	3B
Tino Martinez 1B	2	0	0	0	0	0	.275	.782	9	6	-0.056	0.65	0.000	-0.056	-0.8	3	1	GDP
Eli Marrero 1B	2	0	0	0	0	0	.222	.632	3	2	-0.001	0.01	0.000	-0.001	-0.6	4	0
J.D. Drew RF	2	1	0	0	2	1	.294	.893	22	10	0.029	0.18	0.030	-0.001	0.2	1	1
Mike Matheny C	2	1	1	1	0	1	.247	.665	7	6	-0.027	0.60	0.001	-0.028	0.6	2	0	HR
So Taguchi CF-2B	2	1	1	2	0	0	.268	.766	4	4	0.000	0.00	0.000	0.000	1.6	0	0	HR
Woody Williams P	1	0	0	0	0	1	.254	.701	3	3	-0.022	0.90	0.000	-0.022	-0.3	1	0
Russ Springer P	0	0	0	0	0	0	.000	.000			0.000	0.00	0.000	0.000	0.0	0	0
Miguel Cairo SS-3B	3	0	0	0	0	1	.256	.685	7	7	-0.001	0.01	0.000	-0.001	-0.4	0	0
Team Totals	30	5	5	5	5	6	.167	.778	133	89	-0.159	0.28	0.075	-0.234	0.2	24	12
null
