# Supplementary material for: Hitting Is Contagious in Baseball: Evidence from Long Hitting Streaks
Source: PLoS One. 2012 Dec 12;7(12):e51367. doi: 10.1371/journal.pone.0051367 (PMC3520861; doi:10.1371/journal.pone.0051367)
Supplement: Dataset S1 — Box score data used in this research. The archive file contains one folder for each of the batting streaks, named according to streak batter, year and length of the streak. Individual game box score filenames indicate date of occurrence relative to the streak (beginning with characters “B” for before streak, “A” for after streak). Raw data were obtained from www.baseball-reference.com. (ZIP) [file pone.0051367.s001.zip › box_scores_PLoS/Albert_Pujols_2003_30/A22_Sep13.csv]

Batting	AB	R	H	RBI	BB	SO	BA	OPS	Pit	Str	WPA	aLI	WPA+	WPA-	RE24	PO	A
Fernando Vina 2B	4	0	1	0	0	0	.267	.743	15	9	-0.010	0.89	0.053	-0.063	-0.2	3	2
Jim Edmonds CF	4	0	1	0	0	3	.277	.999	21	15	-0.016	1.34	0.077	-0.093	-0.4	3	0
Albert Pujols LF	4	0	0	0	0	0	.364	1.123	10	9	-0.204	1.44	0.000	-0.204	-1.3	2	0	GDP
Scott Rolen 3B	4	0	1	0	0	2	.282	.905	17	11	-0.051	0.83	0.027	-0.078	-0.5	1	0	2B
Edgar Renteria SS	3	0	0	0	0	1	.325	.859	9	6	-0.093	1.14	0.000	-0.093	-0.8	0	2
Tino Martinez 1B	3	0	0	0	0	1	.273	.777	14	9	-0.068	0.88	0.000	-0.068	-0.5	6	1
J.D. Drew RF	3	0	1	0	0	0	.294	.890	4	3	0.002	0.82	0.040	-0.037	0.1	2	0
Mike Matheny C	1	0	0	0	0	0	.246	.663	3	1	-0.038	1.59	0.000	-0.038	-0.4	3	0
Chris Widger C	1	0	1	0	0	0	.205	.518	6	4	0.018	0.58	0.018	0.000	0.1	3	0
Kerry Robinson PH	1	0	0	0	0	1	.263	.633	7	4	-0.039	1.49	0.000	-0.039	-0.2
Mike DeJean P	0	0	0	0	0	0					0.000	0.00	0.000	0.000	0.0	0	0
Matt Morris P	2	0	0	0	0	2	.184	.501	8	7	-0.065	1.23	0.000	-0.065	-0.6	1	1
Orlando Palmeiro PH	1	0	0	0	0	0	.263	.666	6	3	-0.025	1.01	0.000	-0.025	-0.2
Joe Girardi C	0	0	0	0	0	0	.056	.206			0.000	0.00	0.000	0.000	0.0	0	0
Team Totals	31	0	5	0	0	10	.161	.355	120	81	-0.589	1.09	0.215	-0.803	-4.8	24	6
null
