# Supplementary material for: Hitting Is Contagious in Baseball: Evidence from Long Hitting Streaks
Source: PLoS One. 2012 Dec 12;7(12):e51367. doi: 10.1371/journal.pone.0051367 (PMC3520861; doi:10.1371/journal.pone.0051367)
Supplement: Dataset S1 — Box score data used in this research. The archive file contains one folder for each of the batting streaks, named according to streak batter, year and length of the streak. Individual game box score filenames indicate date of occurrence relative to the streak (beginning with characters “B” for before streak, “A” for after streak). Raw data were obtained from www.baseball-reference.com. (ZIP) [file pone.0051367.s001.zip › box_scores_PLoS/Albert_Pujols_2003_30/A23_Sep14.csv]

Batting	AB	R	H	RBI	BB	SO	BA	OPS	Pit	Str	WPA	aLI	WPA+	WPA-	RE24	PO	A
Fernando Vina 2B	4	0	0	0	0	0	.262	.730	20	13	-0.101	0.90	0.000	-0.101	-1.1	6	3
Jim Edmonds CF	3	1	0	0	1	2	.275	.993	19	11	-0.017	0.84	0.044	-0.061	-0.3	4	0
Albert Pujols LF	4	0	2	0	0	0	.365	1.124	16	9	0.102	0.87	0.134	-0.032	0.9	0	0	2B
Scott Rolen 3B	4	0	0	0	0	1	.279	.898	10	9	-0.162	1.15	0.000	-0.162	-1.6	0	5	GDP
Edgar Renteria SS	3	0	0	0	0	0	.323	.855	17	10	-0.054	0.69	0.000	-0.054	-0.5	1	3
Tino Martinez 1B	3	0	0	0	0	0	.271	.772	10	5	-0.050	0.64	0.000	-0.050	-0.5	6	0
Kerry Robinson RF	3	0	0	0	0	0	.259	.624	10	7	-0.051	0.66	0.000	-0.051	-0.5	2	0
Mike Matheny C	2	0	0	0	0	0	.245	.660	9	5	-0.037	0.69	0.000	-0.037	-0.4	4	0
Orlando Palmeiro PH	1	0	0	0	0	0	.262	.664	3	2	-0.015	0.57	0.000	-0.015	-0.2
Mike DeJean P	0	0	0	0	0	0					0.000	0.00	0.000	0.000	0.0	0	0
Dan Haren P	1	0	0	0	0	0	.080	.308	3	2	-0.019	0.74	0.000	-0.019	-0.2	0	0
Jason Simontacchi P	0	0	0	0	0	0	.135	.297			0.000	0.00	0.000	0.000	0.0	0	1
Eli Marrero PH	1	0	1	0	0	0	.231	.657	4	2	0.060	0.95	0.060	0.000	0.6			2B
Cal Eldred P	0	0	0	0	0	0	.500	1.000			0.000	0.00	0.000	0.000	0.0	0	1
J.D. Drew PH	1	0	0	0	0	0	.293	.887	5	3	-0.007	0.27	0.000	-0.007	-0.1
Chris Widger C	0	0	0	0	0	0	.205	.518			0.000	0.00	0.000	0.000	0.0	1	0
Team Totals	30	1	3	0	1	3	.100	.296	126	78	-0.351	0.81	0.238	-0.589	-3.8	24	13
null
