# Supplementary material for: Hitting Is Contagious in Baseball: Evidence from Long Hitting Streaks
Source: PLoS One. 2012 Dec 12;7(12):e51367. doi: 10.1371/journal.pone.0051367 (PMC3520861; doi:10.1371/journal.pone.0051367)
Supplement: Dataset S1 — Box score data used in this research. The archive file contains one folder for each of the batting streaks, named according to streak batter, year and length of the streak. Individual game box score filenames indicate date of occurrence relative to the streak (beginning with characters “B” for before streak, “A” for after streak). Raw data were obtained from www.baseball-reference.com. (ZIP) [file pone.0051367.s001.zip › box_scores_PLoS/Albert_Pujols_2003_30/A24_Sep15.csv]

Batting	AB	R	H	RBI	BB	SO	BA	OPS	Pit	Str	WPA	aLI	WPA+	WPA-	RE24	PO	A
Bo Hart 2B	6	0	1	1	0	2	.280	.724	17	14	0.042	0.40	0.071	-0.029	-0.7	2	5
Orlando Palmeiro RF	4	0	2	1	0	0	.265	.668	10	6	0.016	0.44	0.032	-0.016	1.2	3	1
So Taguchi PH-CF	1	0	0	0	1	1	.262	.763	15	9	0.000	0.00	0.000	0.000	-0.2	1	0
Albert Pujols LF	4	1	1	1	1	0	.364	1.126	13	8	-0.040	0.42	0.007	-0.047	-0.0	1	0	HRIW
Miguel Cairo 3B	0	0	0	0	0	0	.256	.685			0.000	0.00	0.000	0.000	0.0	0	0
Jim Edmonds CF	3	2	1	1	1	1	.275	.999	21	13	0.111	0.62	0.118	-0.006	0.7	3	0	HR
Eli Marrero PH-RF	1	0	1	0	0	0	.239	.671	1	1	0.000	0.00	0.000	0.000	0.2	0	0
Scott Rolen 3B	3	1	1	0	1	0	.280	.898	23	15	-0.029	0.42	0.015	-0.044	0.1	0	2
Eduardo Perez PH-1B	1	0	0	0	0	0	.279	.815	7	5	0.000	0.01	0.000	0.000	-0.4	1	0
Tino Martinez 1B	4	1	2	0	0	1	.273	.776	16	12	0.007	0.50	0.043	-0.036	1.5	9	2	2B
Kerry Robinson LF	1	1	0	0	0	0	.257	.621	3	2	0.000	0.00	0.000	0.000	0.6	0	0
Edgar Renteria SS	4	3	3	1	1	0	.326	.862	20	12	0.002	0.36	0.018	-0.016	1.5	2	4	2BIW
Chris Widger C	4	2	1	1	1	1	.207	.525	24	14	0.054	0.49	0.058	-0.004	0.7	4	0
Brett Tomko P	4	0	2	3	0	0	.305	.671	13	11	0.181	0.93	0.190	-0.008	1.0	1	1	GDP
Joe Girardi PH	1	0	1	1	0	0	.105	.296	4	2	0.000	0.00	0.000	0.000	0.7
Jason Isringhausen P	0	0	0	0	0	0	.500	2.000			0.000	0.00	0.000	0.000	0.0	0	0
Team Totals	41	11	16	10	6	6	.390	1.053	187	124	0.344	0.44	0.552	-0.206	7.0	27	15
null
