# Supplementary material for: Hitting Is Contagious in Baseball: Evidence from Long Hitting Streaks
Source: PLoS One. 2012 Dec 12;7(12):e51367. doi: 10.1371/journal.pone.0051367 (PMC3520861; doi:10.1371/journal.pone.0051367)
Supplement: Dataset S1 — Box score data used in this research. The archive file contains one folder for each of the batting streaks, named according to streak batter, year and length of the streak. Individual game box score filenames indicate date of occurrence relative to the streak (beginning with characters “B” for before streak, “A” for after streak). Raw data were obtained from www.baseball-reference.com. (ZIP) [file pone.0051367.s001.zip › box_scores_PLoS/Albert_Pujols_2003_30/A25_Sep16.csv]

Batting	AB	R	H	RBI	BB	SO	BA	OPS	Pit	Str	WPA	aLI	WPA+	WPA-	RE24	PO	A
Bo Hart 2B	4	1	1	1	0	2	.279	.724	23	16	-0.009	0.65	0.044	-0.053	0.1	3	2	2BSH
Jim Edmonds CF	3	0	0	0	1	2	.274	.994	18	10	-0.032	0.45	0.007	-0.039	-0.5	0	0	SH
Albert Pujols LF	4	2	3	1	1	1	.367	1.131	22	9	0.078	0.47	0.093	-0.015	1.6	3	0	2B
Scott Rolen 3B	4	1	2	1	0	1	.281	.901	18	12	0.095	0.69	0.126	-0.031	1.5	1	4	2B
Eduardo Perez RF	2	1	0	0	1	0	.277	.811	13	7	-0.006	0.45	0.017	-0.023	-0.6	0	0
J.D. Drew RF	1	0	0	0	0	0	.292	.883	2	2	-0.019	0.75	0.000	-0.019	-0.2	3	0
Edgar Renteria SS	2	0	1	2	2	0	.327	.866	18	7	0.187	0.70	0.193	-0.006	2.2	0	2	2BSBIW
Tino Martinez 1B	3	0	1	0	1	1	.274	.779	16	7	-0.027	0.56	0.016	-0.042	0.2	7	0	2B
Mike Matheny C	4	1	1	0	0	3	.245	.661	25	16	-0.024	0.59	0.032	-0.056	-0.9	10	0	2B
Sterling Hitchcock P	2	0	0	0	0	1	.143	.286	11	8	-0.030	0.52	0.000	-0.030	-1.3	0	0	SH
Jason Simontacchi P	0	0	0	0	0	0	.135	.297			0.000	0.00	0.000	0.000	0.0	0	0
Jeff Fassero P	0	0	0	0	0	0	.000	.000			0.000	0.00	0.000	0.000	0.0	0	0
Cal Eldred P	0	0	0	0	0	0	.500	1.000			0.000	0.00	0.000	0.000	0.0	0	0
Miguel Cairo PH	1	0	0	0	0	1	.255	.682	6	4	-0.014	0.53	0.000	-0.014	-0.2
Jason Isringhausen P	0	0	0	0	0	0	.500	2.000			0.000	0.00	0.000	0.000	0.0	0	0
Team Totals	30	6	9	5	6	12	.300	.917	172	98	0.199	0.56	0.528	-0.328	2.0	27	8
null
