# Supplementary material for: Hitting Is Contagious in Baseball: Evidence from Long Hitting Streaks
Source: PLoS One. 2012 Dec 12;7(12):e51367. doi: 10.1371/journal.pone.0051367 (PMC3520861; doi:10.1371/journal.pone.0051367)
Supplement: Dataset S1 — Box score data used in this research. The archive file contains one folder for each of the batting streaks, named according to streak batter, year and length of the streak. Individual game box score filenames indicate date of occurrence relative to the streak (beginning with characters “B” for before streak, “A” for after streak). Raw data were obtained from www.baseball-reference.com. (ZIP) [file pone.0051367.s001.zip › box_scores_PLoS/Albert_Pujols_2003_30/A26_Sep17.csv]

Batting	AB	R	H	RBI	BB	SO	BA	OPS	Pit	Str	WPA	aLI	WPA+	WPA-	RE24	PO	A
Fernando Vina 2B	5	1	1	0	0	1	.261	.723	15	11	0.000	0.96	0.109	-0.109	-0.7	2	2
J.D. Drew RF	4	1	1	1	0	1	.291	.878	15	9	-0.028	1.05	0.099	-0.127	-0.4	2	1
Jason Simontacchi P	0	0	0	0	0	0	.135	.297			0.000	0.00	0.000	0.000	0.0	0	0
So Taguchi RF	0	0	0	0	0	0	.262	.763			0.000	0.00	0.000	0.000	0.0	0	0
Orlando Palmeiro PH-RF	1	0	0	0	0	0	.264	.666	2	1	-0.012	0.42	0.000	-0.012	-0.4	0	0
Albert Pujols LF-1B	5	0	2	0	0	0	.367	1.128	24	15	-0.139	1.38	0.015	-0.154	-0.5	0	0
Jim Edmonds CF	4	1	0	0	1	2	.271	.987	22	15	-0.085	1.37	0.037	-0.123	-0.7	3	0
Scott Rolen 3B	4	1	3	2	1	0	.285	.906	25	16	0.229	1.46	0.276	-0.047	2.6	0	0
Tino Martinez 1B	3	1	0	0	0	1	.272	.775	16	10	-0.109	1.20	0.026	-0.135	-1.5	7	0	HBP2·GDP
Mike DeJean P	0	0	0	0	0	0					0.000	0.00	0.000	0.000	0.0	0	0
Jason Isringhausen P	0	0	0	0	0	0	.500	2.000			0.000	0.00	0.000	0.000	0.0	0	0
Jimmy Journell P	0	0	0	0	0	0					0.000	0.00	0.000	0.000	0.0	0	0
Edgar Renteria SS	4	0	2	2	0	0	.328	.869	14	9	0.176	0.93	0.192	-0.016	1.9	2	6	2B
Chris Widger C	4	1	3	1	0	1	.231	.588	18	11	0.066	1.03	0.132	-0.066	1.6	10	0	2·2B
Garrett Stephenson P	2	0	1	0	0	1	.205	.475	8	5	0.027	0.85	0.044	-0.017	-0.1	0	1
Kerry Robinson PH-RF-LF	0	0	0	0	0	0	.257	.621	3	3	-0.008	0.67	0.000	-0.008	-0.4	1	0	2·SH
Team Totals	36	6	13	6	2	7	.361	.855	162	105	0.117	1.12	0.930	-0.814	1.5	27	10
null
