# Supplementary material for: Hitting Is Contagious in Baseball: Evidence from Long Hitting Streaks
Source: PLoS One. 2012 Dec 12;7(12):e51367. doi: 10.1371/journal.pone.0051367 (PMC3520861; doi:10.1371/journal.pone.0051367)
Supplement: Dataset S1 — Box score data used in this research. The archive file contains one folder for each of the batting streaks, named according to streak batter, year and length of the streak. Individual game box score filenames indicate date of occurrence relative to the streak (beginning with characters “B” for before streak, “A” for after streak). Raw data were obtained from www.baseball-reference.com. (ZIP) [file pone.0051367.s001.zip › box_scores_PLoS/Albert_Pujols_2003_30/A27_Sep18.csv]

Batting	AB	R	H	RBI	BB	SO	BA	OPS	Pit	Str	WPA	aLI	WPA+	WPA-	RE24	PO	A
Miguel Cairo 2B-3B	4	0	0	0	1	2	.251	.675	27	16	-0.009	0.73	0.051	-0.060	-1.4	4	2	SBGDP
Orlando Palmeiro LF	5	1	2	0	0	2	.266	.674	14	10	-0.005	0.52	0.043	-0.048	0.4	1	0	2�2B
Albert Pujols 1B	4	1	1	0	1	1	.366	1.125	17	10	-0.048	0.49	0.016	-0.064	-0.3	4	0
Bo Hart PR-2B	0	1	0	0	0	0	.279	.724			0.000	0.00	0.000	0.000	0.0	0	0
J.D. Drew CF	3	1	0	0	1	1	.288	.872	14	6	-0.035	0.55	0.022	-0.057	0.4	3	0	HBP
So Taguchi PR-CF	0	1	0	0	0	0	.262	.763			0.000	0.00	0.000	0.000	0.0	0	0
Scott Rolen 3B	4	3	3	2	0	0	.288	.917	15	8	0.160	0.74	0.184	-0.024	2.6	0	3	HR2B
Eli Marrero PH-RF	1	1	1	1	0	0	.247	.685	4	3	0.000	0.00	0.000	0.000	1.0	1	0
Edgar Renteria SS	4	2	4	5	1	0	.333	.881	22	15	0.054	0.67	0.105	-0.051	3.9	1	1	2�2BSBCS
Eduardo Perez RF-1B	4	2	2	3	1	1	.280	.828	17	10	0.102	0.39	0.102	0.000	3.1	3	0	HR
Mike Matheny C	4	0	2	1	0	1	.248	.664	13	11	0.070	0.55	0.104	-0.034	1.4	7	0
Chris Widger C	1	0	0	0	0	1	.228	.582	4	3	0.000	0.00	0.000	0.000	-0.4	3	0
Woody Williams P	2	0	1	0	1	1	.262	.719	15	8	-0.069	0.72	0.001	-0.070	-0.9	0	0
Kerry Robinson PH	1	0	0	0	0	0	.256	.618	4	2	0.000	0.00	0.000	0.000	-0.6
Steve Kline P	0	0	0	0	0	0	.500	1.500			0.000	0.00	0.000	0.000	0.0	0	0
Joe Girardi PH	1	0	0	0	0	0	.100	.282	5	2	0.000	0.00	0.000	0.000	-0.3
Josh Pearce P	0	0	0	0	0	0					0.000	0.00	0.000	0.000	0.0	0	0
Team Totals	38	13	16	12	6	10	.421	1.222	171	104	0.220	0.53	0.628	-0.408	9.0	27	6
null
