# Supplementary material for: Hitting Is Contagious in Baseball: Evidence from Long Hitting Streaks
Source: PLoS One. 2012 Dec 12;7(12):e51367. doi: 10.1371/journal.pone.0051367 (PMC3520861; doi:10.1371/journal.pone.0051367)
Supplement: Dataset S1 — Box score data used in this research. The archive file contains one folder for each of the batting streaks, named according to streak batter, year and length of the streak. Individual game box score filenames indicate date of occurrence relative to the streak (beginning with characters “B” for before streak, “A” for after streak). Raw data were obtained from www.baseball-reference.com. (ZIP) [file pone.0051367.s001.zip › box_scores_PLoS/Albert_Pujols_2003_30/A28_Sep19.csv]

Batting	AB	R	H	RBI	BB	SO	BA	OPS	Pit	Str	WPA	aLI	WPA+	WPA-	RE24	PO	A
Bo Hart 2B	4	0	1	0	0	1	.279	.721	11	10	-0.047	0.50	0.003	-0.051	-0.5	8	2
Orlando Palmeiro LF	4	0	1	0	0	0	.266	.672	9	8	-0.002	0.43	0.026	-0.027	-0.3	1	0
Albert Pujols 1B	4	0	1	0	0	0	.365	1.121	12	6	-0.019	0.62	0.042	-0.060	-0.5	4	1	GDP
J.D. Drew CF	2	1	1	0	1	0	.289	.875	13	6	0.095	0.85	0.099	-0.004	0.9	1	0
Eli Marrero PH	1	0	0	0	0	0	.245	.678	4	3	0.000	0.01	0.000	0.000	-0.2
Scott Rolen 3B	4	0	0	0	0	1	.286	.911	12	9	-0.165	1.01	0.000	-0.165	-1.8	2	2	GDP
Edgar Renteria SS	3	0	0	0	0	0	.331	.877	11	7	-0.065	0.82	0.000	-0.065	-0.8	0	4
Eduardo Perez RF	3	0	1	1	0	2	.281	.831	16	11	0.059	0.42	0.076	-0.017	0.8	4	0	2B
Mike Matheny C	2	0	1	0	0	1	.249	.665	8	6	-0.038	0.68	0.000	-0.038	-0.5	6	0
Kerry Robinson PH	1	0	0	0	0	1	.255	.615	4	3	-0.008	0.33	0.000	-0.008	-0.2
Jimmy Journell P	0	0	0	0	0	0					0.000	0.00	0.000	0.000	0.0	0	1
Jason Simontacchi P	0	0	0	0	0	0	.135	.297			0.000	0.00	0.000	0.000	0.0	0	0
Matt Morris P	1	0	0	0	0	0	.180	.492	11	8	-0.023	0.91	0.000	-0.023	-0.2	1	0
Joe Girardi PH	0	0	0	0	1	0	.100	.317	6	2	0.007	0.20	0.007	0.000	0.1
Jeff Fassero P	0	0	0	0	0	0	.000	.000			0.000	0.00	0.000	0.000	0.0	0	1
Russ Springer P	0	0	0	0	0	0	.000	.000			0.000	0.00	0.000	0.000	0.0	0	0
So Taguchi PH	1	0	0	0	0	1	.256	.746	6	5	-0.004	0.17	0.000	-0.004	-0.2
Chris Widger C	0	0	0	0	0	0	.228	.582			0.000	0.00	0.000	0.000	0.0	0	0
Team Totals	30	1	6	1	2	7	.200	.483	123	84	-0.210	0.61	0.253	-0.462	-3.5	27	11
null
