# Supplementary material for: Hitting Is Contagious in Baseball: Evidence from Long Hitting Streaks
Source: PLoS One. 2012 Dec 12;7(12):e51367. doi: 10.1371/journal.pone.0051367 (PMC3520861; doi:10.1371/journal.pone.0051367)
Supplement: Dataset S1 — Box score data used in this research. The archive file contains one folder for each of the batting streaks, named according to streak batter, year and length of the streak. Individual game box score filenames indicate date of occurrence relative to the streak (beginning with characters “B” for before streak, “A” for after streak). Raw data were obtained from www.baseball-reference.com. (ZIP) [file pone.0051367.s001.zip › box_scores_PLoS/Albert_Pujols_2003_30/A29_Sep20.csv]

Batting	AB	R	H	RBI	BB	SO	BA	OPS	Pit	Str	WPA	aLI	WPA+	WPA-	RE24	PO	A
Fernando Vina 2B	5	0	3	0	1	0	.268	.735	22	13	-0.015	2.43	0.215	-0.229	0.4	6	2	SH
Eli Marrero RF	5	0	0	0	0	3	.232	.645	20	13	-0.259	2.05	0.000	-0.259	-1.8	4	0
Mike DeJean P	0	0	0	0	0	0					0.000	0.00	0.000	0.000	0.0	0	0
Bo Hart PH	1	0	0	0	0	1	.278	.719	3	3	-0.200	4.71	0.000	-0.200	-0.6
Jason Simontacchi P	1	0	0	0	0	1	.132	.289	6	4	-0.058	2.26	0.000	-0.058	-0.2	0	0
Albert Pujols LF	5	1	1	1	2	0	.364	1.122	24	13	0.280	2.22	0.460	-0.180	-0.9	3	0	HRIW
J.D. Drew CF	4	0	2	1	2	0	.293	.885	23	11	0.106	2.27	0.285	-0.179	1.2	2	0	2B
Scott Rolen 3B	5	0	1	0	1	0	.285	.907	29	15	-0.068	2.63	0.183	-0.250	-1.0	1	3	SBIW
Tino Martinez 1B	6	0	0	0	0	1	.268	.766	29	18	-0.182	1.99	0.017	-0.199	-1.5	8	3
Edgar Renteria SS	4	1	1	0	2	1	.330	.878	21	9	0.047	2.66	0.115	-0.068	0.7	1	2	2B2�IW
Chris Widger C	3	0	0	0	0	1	.221	.564	12	7	-0.087	1.06	0.000	-0.087	-0.6	7	0
Kerry Robinson PH-RF	1	0	0	0	0	1	.254	.612	5	4	-0.058	2.26	0.000	-0.058	-0.2	0	0
So Taguchi PH-RF	1	0	0	0	1	0	.250	.744	8	3	-0.169	5.25	0.000	-0.169	-0.6	0	0
Brett Tomko P	2	1	0	0	0	1	.295	.650	6	5	0.009	1.21	0.044	-0.034	0.1	2	0
Orlando Palmeiro PH	0	0	0	0	0	0	.266	.672			0.000	0.00	0.000	0.000	0.0
Eduardo Perez PH	1	0	0	0	0	0	.280	.827	2	1	0.135	1.69	0.171	-0.036	0.7			CS
Cal Eldred P	0	0	0	0	0	0	.500	1.000			0.000	0.00	0.000	0.000	0.0	0	0
Jason Isringhausen P	0	0	0	0	0	0	.500	2.000			0.000	0.00	0.000	0.000	0.0	0	0
Miguel Cairo PH	0	0	0	0	1	0	.251	.677	7	3	0.055	1.80	0.055	0.000	0.3
Mike Matheny C	1	0	1	0	0	0	.251	.668	5	2	0.173	2.73	0.173	0.000	0.6	4	0
Jim Edmonds PR	0	0	0	0	0	0	.271	.987			0.000	0.00	0.000	0.000	0.0
Joe Girardi C	1	0	0	0	0	0	.095	.304	5	3	-0.175	5.63	0.000	-0.175	-0.8	1	0
Team Totals	46	3	9	2	10	10	.196	.644	227	127	-0.466	2.41	1.718	-2.181	-4.3	39	10
null
