# Supplementary material for: Hitting Is Contagious in Baseball: Evidence from Long Hitting Streaks
Source: PLoS One. 2012 Dec 12;7(12):e51367. doi: 10.1371/journal.pone.0051367 (PMC3520861; doi:10.1371/journal.pone.0051367)
Supplement: Dataset S1 — Box score data used in this research. The archive file contains one folder for each of the batting streaks, named according to streak batter, year and length of the streak. Individual game box score filenames indicate date of occurrence relative to the streak (beginning with characters “B” for before streak, “A” for after streak). Raw data were obtained from www.baseball-reference.com. (ZIP) [file pone.0051367.s001.zip › box_scores_PLoS/Albert_Pujols_2003_30/A2_Aug23.csv]

Batting	AB	R	H	RBI	BB	SO	BA	OPS	Pit	Str	WPA	aLI	WPA+	WPA-	RE24	PO	A
Miguel Cairo 2B	3	0	0	1	1	1	.268	.722	20	15	-0.041	1.04	0.047	-0.087	-1.1	2	3	SF
Orlando Palmeiro RF	4	0	0	0	0	0	.276	.683	11	9	-0.092	1.25	0.024	-0.117	-1.0	4	0	CS
Mike DeJean P	0	0	0	0	0	0					0.000	0.00	0.000	0.000	0.0	0	0
Cal Eldred P	0	0	0	0	0	0	.500	1.000			0.000	0.00	0.000	0.000	0.0	0	0
Jason Isringhausen P	1	0	0	0	0	0	.500	2.000	3	2	-0.019	0.73	0.000	-0.019	-0.8	0	0
Albert Pujols LF-1B	3	1	0	0	0	2	.365	1.111	20	11	-0.033	1.27	0.063	-0.096	-0.8	2	0	HBP
Jim Edmonds CF	4	1	4	0	0	0	.285	1.025	17	10	0.236	0.98	0.241	-0.005	1.7	2	0	2�2BCS
Scott Rolen 3B	3	1	1	0	1	0	.291	.933	17	8	0.115	1.54	0.161	-0.045	0.7	1	4
Tino Martinez 1B	2	0	0	0	0	0	.281	.799	4	4	-0.102	1.90	0.000	-0.102	-0.9	7	1
Eduardo Perez PH-RF	1	1	0	1	1	1	.280	.829	11	5	0.116	1.79	0.122	-0.006	0.8	1	0
Edgar Renteria SS	4	1	2	1	0	0	.335	.877	18	9	-0.044	1.23	0.112	-0.156	0.6	0	1	SBGDP
Mike Matheny C	3	0	0	0	0	0	.247	.653	12	7	-0.108	1.04	0.003	-0.111	-1.0	6	1	SBHBP
Matt Morris P	1	0	1	0	0	0	.211	.566	1	1	0.027	0.72	0.027	0.000	0.3	0	0
So Taguchi PH	1	0	1	0	0	0	.444	1.167	2	2	0.063	0.97	0.063	0.000	0.4			2B
Sterling Hitchcock P	0	0	0	0	0	0					0.000	0.00	0.000	0.000	0.0	0	0
Kerry Robinson PH-LF	1	0	1	2	1	0	.263	.606	7	2	0.117	1.30	0.117	0.000	2.0	2	0	IW
Team Totals	31	5	10	5	4	4	.323	.840	143	85	0.235	1.23	0.980	-0.744	1.0	27	10
null
