# Supplementary material for: Hitting Is Contagious in Baseball: Evidence from Long Hitting Streaks
Source: PLoS One. 2012 Dec 12;7(12):e51367. doi: 10.1371/journal.pone.0051367 (PMC3520861; doi:10.1371/journal.pone.0051367)
Supplement: Dataset S1 — Box score data used in this research. The archive file contains one folder for each of the batting streaks, named according to streak batter, year and length of the streak. Individual game box score filenames indicate date of occurrence relative to the streak (beginning with characters “B” for before streak, “A” for after streak). Raw data were obtained from www.baseball-reference.com. (ZIP) [file pone.0051367.s001.zip › box_scores_PLoS/Albert_Pujols_2003_30/A30_Sep21.csv]

Batting	AB	R	H	RBI	BB	SO	BA	OPS	Pit	Str	WPA	aLI	WPA+	WPA-	RE24	PO	A
Fernando Vina 2B	5	0	0	0	0	0	.263	.721	15	10	-0.095	0.75	0.000	-0.095	-1.0	6	5
Eduardo Perez RF	4	1	3	0	0	0	.287	.842	7	6	0.084	0.60	0.095	-0.011	0.7	1	0	2B
Orlando Palmeiro RF	0	0	0	0	0	0	.266	.672			0.000	0.00	0.000	0.000	0.0	0	0
Albert Pujols 1B	1	2	0	0	3	0	.363	1.122	16	4	0.058	1.16	0.086	-0.028	0.5	6	2
Scott Rolen 3B	2	1	1	1	1	1	.286	.912	26	14	0.126	1.47	0.206	-0.080	1.1	1	3	2BCSHBP
Edgar Renteria SS	3	1	1	2	1	0	.330	.879	13	6	0.231	1.75	0.292	-0.061	1.3	2	1	2B
Eli Marrero LF	4	0	1	1	0	0	.233	.639	15	11	0.039	1.22	0.094	-0.055	0.2	1	0
Mike Matheny C	4	0	0	0	0	0	.248	.662	9	8	-0.122	1.01	0.000	-0.122	-1.4	7	1
So Taguchi CF	4	1	1	2	0	2	.250	.787	15	9	0.114	0.91	0.178	-0.064	1.0	3	1	HR
Sterling Hitchcock P	2	0	0	0	0	1	.111	.222	6	5	-0.042	0.81	0.000	-0.042	-0.3	0	0
Josh Pearce P	0	0	0	0	0	0					0.000	0.00	0.000	0.000	0.0	0	0
Kerry Robinson PH	1	0	0	0	0	0	.252	.609	4	2	-0.021	0.83	0.000	-0.021	-0.2
Cal Eldred P	0	0	0	0	0	0	.500	1.000			0.000	0.00	0.000	0.000	0.0	0	0
Steve Kline P	0	0	0	0	0	0	.500	1.500			0.000	0.00	0.000	0.000	0.0	0	0
J.D. Drew PH	0	0	0	0	1	0	.293	.887	4	0	0.003	0.10	0.003	0.000	0.1
Jason Isringhausen P	0	0	0	0	0	0	.500	2.000			0.000	0.00	0.000	0.000	0.0	0	1
Team Totals	30	6	7	6	6	4	.233	.812	130	75	0.375	1.06	0.954	-0.579	2.0	27	14
null
