# Supplementary material for: Hitting Is Contagious in Baseball: Evidence from Long Hitting Streaks
Source: PLoS One. 2012 Dec 12;7(12):e51367. doi: 10.1371/journal.pone.0051367 (PMC3520861; doi:10.1371/journal.pone.0051367)
Supplement: Dataset S1 — Box score data used in this research. The archive file contains one folder for each of the batting streaks, named according to streak batter, year and length of the streak. Individual game box score filenames indicate date of occurrence relative to the streak (beginning with characters “B” for before streak, “A” for after streak). Raw data were obtained from www.baseball-reference.com. (ZIP) [file pone.0051367.s001.zip › box_scores_PLoS/Albert_Pujols_2003_30/A31_Sep23.csv]

Batting	AB	R	H	RBI	BB	SO	BA	OPS	Pit	Str	WPA	aLI	WPA+	WPA-	RE24	PO	A
Fernando Vina 2B	5	0	1	0	0	0	.261	.714	11	9	-0.043	0.41	0.006	-0.049	-0.6	1	0
Orlando Palmeiro LF	4	1	2	0	0	0	.269	.676	20	12	0.031	0.41	0.044	-0.012	0.1	4	0
Albert Pujols 1B	3	0	2	0	1	0	.365	1.126	13	7	-0.010	0.58	0.040	-0.050	0.3	5	0	2BGDP
J.D. Drew CF	3	1	0	0	1	0	.289	.880	9	4	-0.060	0.83	0.003	-0.063	-1.0	3	0
Scott Rolen 3B	4	1	2	2	0	1	.288	.916	16	10	0.165	0.71	0.184	-0.019	1.6	1	3	2�2B
Edgar Renteria SS	4	1	2	0	0	0	.332	.880	14	9	0.044	0.56	0.062	-0.018	0.4	0	1
Eduardo Perez RF	2	0	0	1	0	0	.285	.834	8	6	-0.025	0.91	0.006	-0.031	-1.0	4	0	SFGDP
So Taguchi RF	1	0	0	0	0	0	.245	.771	3	2	-0.002	0.07	0.000	-0.002	-0.1	1	0
Mike Matheny C	4	1	1	2	0	1	.248	.668	19	12	0.185	0.33	0.197	-0.012	1.4	8	0	HR
Woody Williams P	3	0	0	0	0	2	.250	.689	8	7	-0.019	0.24	0.000	-0.019	-0.5	0	0
Cal Eldred P	0	0	0	0	0	0	.500	1.000			0.000	0.00	0.000	0.000	0.0	0	0
Steve Kline P	0	0	0	0	0	0	.500	1.500			0.000	0.00	0.000	0.000	0.0	0	0
Kerry Robinson PH	1	0	0	0	0	0	.251	.606	6	4	-0.001	0.05	0.000	-0.001	-0.2
Mike DeJean P	0	0	0	0	0	0					0.000	0.00	0.000	0.000	0.0	0	1
Team Totals	34	5	10	5	2	4	.294	.795	127	82	0.265	0.52	0.542	-0.276	0.4	27	5
null
