# Supplementary material for: Hitting Is Contagious in Baseball: Evidence from Long Hitting Streaks
Source: PLoS One. 2012 Dec 12;7(12):e51367. doi: 10.1371/journal.pone.0051367 (PMC3520861; doi:10.1371/journal.pone.0051367)
Supplement: Dataset S1 — Box score data used in this research. The archive file contains one folder for each of the batting streaks, named according to streak batter, year and length of the streak. Individual game box score filenames indicate date of occurrence relative to the streak (beginning with characters “B” for before streak, “A” for after streak). Raw data were obtained from www.baseball-reference.com. (ZIP) [file pone.0051367.s001.zip › box_scores_PLoS/Albert_Pujols_2003_30/A32_Sep24.csv]

Batting	AB	R	H	RBI	BB	SO	BA	OPS	Pit	Str	WPA	aLI	WPA+	WPA-	RE24	PO	A
Fernando Vina 2B	5	0	0	0	0	1	.256	.701	18	14	-0.129	0.98	0.000	-0.129	-1.4	3	2
Mike DeJean P	0	0	0	0	0	0					0.000	0.00	0.000	0.000	0.0	1	0
Jason Isringhausen P	0	0	0	0	0	0	.500	2.000			0.000	0.00	0.000	0.000	0.0	0	1
Orlando Palmeiro RF	4	1	2	1	1	0	.272	.685	17	10	0.168	0.71	0.181	-0.013	1.5	2	0	2BSB
Albert Pujols LF	5	1	1	0	0	0	.363	1.120	27	18	-0.114	1.06	0.011	-0.125	-0.8	1	0
So Taguchi LF	0	0	0	0	0	0	.245	.771			0.000	0.00	0.000	0.000	0.0	0	0
J.D. Drew CF	5	3	3	3	0	1	.295	.899	15	9	0.231	0.93	0.289	-0.059	2.7	4	0	HR2B
Scott Rolen 3B	4	1	1	0	1	0	.288	.914	23	12	0.019	0.65	0.063	-0.044	-0.0	0	2	SB
Edgar Renteria SS	4	1	2	1	0	0	.333	.880	16	10	0.026	0.77	0.070	-0.044	0.3	2	5	SF
Tino Martinez 1B	4	0	2	1	1	1	.270	.769	15	7	0.023	1.01	0.082	-0.059	0.7	10	1	IW
Mike Matheny C	4	1	1	1	1	1	.248	.668	21	13	0.094	1.01	0.148	-0.053	0.3	4	0
Matt Morris P	2	0	1	1	0	1	.192	.511	8	6	0.076	1.53	0.116	-0.040	0.5	0	0	SH
Miguel Cairo PH-2B	1	0	0	0	0	0	.250	.675	1	1	-0.007	0.27	0.000	-0.007	-0.2	0	0
Team Totals	38	8	13	8	4	5	.342	.869	161	100	0.387	0.91	0.960	-0.573	3.4	27	11
null
