# Supplementary material for: Hitting Is Contagious in Baseball: Evidence from Long Hitting Streaks
Source: PLoS One. 2012 Dec 12;7(12):e51367. doi: 10.1371/journal.pone.0051367 (PMC3520861; doi:10.1371/journal.pone.0051367)
Supplement: Dataset S1 — Box score data used in this research. The archive file contains one folder for each of the batting streaks, named according to streak batter, year and length of the streak. Individual game box score filenames indicate date of occurrence relative to the streak (beginning with characters “B” for before streak, “A” for after streak). Raw data were obtained from www.baseball-reference.com. (ZIP) [file pone.0051367.s001.zip › box_scores_PLoS/Albert_Pujols_2003_30/A33_Sep26.csv]

Batting	AB	R	H	RBI	BB	SO	BA	OPS	Pit	Str	WPA	aLI	WPA+	WPA-	RE24	PO	A
Fernando Vina 2B	4	0	0	1	1	1	.252	.692	21	12	-0.040	1.16	0.047	-0.086	-0.3	6	5
Jim Edmonds CF	5	1	2	1	0	1	.273	.991	16	10	-0.030	0.79	0.043	-0.074	0.5	2	0	HR
Albert Pujols LF-1B	5	0	0	0	0	2	.360	1.111	25	17	-0.125	0.90	0.000	-0.125	-0.9	3	0
J.D. Drew RF	4	1	1	0	0	0	.294	.897	9	6	-0.057	0.99	0.032	-0.089	-0.1	1	0	2B
Scott Rolen 3B	4	0	1	0	0	1	.287	.911	19	11	-0.048	0.87	0.026	-0.074	-0.6	2	2
Edgar Renteria SS	3	1	0	0	1	1	.331	.877	16	8	-0.045	0.78	0.019	-0.064	-0.7	0	3
Tino Martinez 1B	3	2	3	2	1	0	.275	.786	18	8	0.177	0.91	0.177	0.000	2.8	8	1	HR2B
Cal Eldred P	0	0	0	0	0	0	.500	1.000			0.000	0.00	0.000	0.000	0.0	0	1
Chris Widger C	3	1	2	2	0	0	.235	.607	19	12	0.245	1.93	0.290	-0.045	1.7	0	0	2�2B
Orlando Palmeiro PH	1	0	0	0	0	0	.271	.683	6	3	-0.015	0.56	0.000	-0.015	-0.1
Joe Girardi C	0	0	0	0	0	0	.095	.304			0.000	0.00	0.000	0.000	0.0	0	0
Brett Tomko P	2	0	0	0	0	2	.286	.630	13	9	-0.118	1.63	0.000	-0.118	-1.1	2	1	SH
Steve Kline P	0	0	0	0	0	0	.500	1.500			0.000	0.00	0.000	0.000	0.0	0	0
Jason Simontacchi P	0	0	0	0	0	0	.132	.289			0.000	0.00	0.000	0.000	0.0	0	0
Jeff Fassero P	0	0	0	0	0	0	.000	.000			0.000	0.00	0.000	0.000	0.0	0	0
Kerry Robinson LF	1	0	0	0	0	0	.250	.603	4	3	-0.042	1.60	0.000	-0.042	-0.3	0	0
Team Totals	35	6	9	6	3	8	.257	.859	166	99	-0.098	1.06	0.634	-0.732	1.0	24	13
null
