# Supplementary material for: Hitting Is Contagious in Baseball: Evidence from Long Hitting Streaks
Source: PLoS One. 2012 Dec 12;7(12):e51367. doi: 10.1371/journal.pone.0051367 (PMC3520861; doi:10.1371/journal.pone.0051367)
Supplement: Dataset S1 — Box score data used in this research. The archive file contains one folder for each of the batting streaks, named according to streak batter, year and length of the streak. Individual game box score filenames indicate date of occurrence relative to the streak (beginning with characters “B” for before streak, “A” for after streak). Raw data were obtained from www.baseball-reference.com. (ZIP) [file pone.0051367.s001.zip › box_scores_PLoS/Albert_Pujols_2003_30/A34_Sep27.csv]

Batting	AB	R	H	RBI	BB	SO	BA	OPS	Pit	Str	WPA	aLI	WPA+	WPA-	RE24	PO	A
Miguel Cairo 3B	4	0	0	0	1	0	.246	.667	21	12	-0.122	1.14	0.000	-0.123	-1.1	1	1	IW
So Taguchi CF	3	0	1	0	0	1	.250	.765	11	10	-0.012	0.75	0.027	-0.039	-0.2	3	0
J.D. Drew PH-CF-RF	2	0	0	0	0	1	.292	.891	8	4	-0.076	1.27	0.000	-0.076	-1.0	1	0
Albert Pujols 1B	3	1	0	0	2	1	.358	1.107	25	11	0.026	1.15	0.107	-0.081	0.1	7	0	SB
Eduardo Perez RF	3	1	1	1	0	0	.286	.846	17	8	0.059	1.27	0.132	-0.073	0.6	2	0	HRSBHBP
Kerry Robinson LF	0	0	0	0	0	0	.250	.603			0.000	0.00	0.000	0.000	0.0	0	0
Edgar Renteria SS	4	1	1	1	0	1	.330	.874	14	8	0.007	1.35	0.083	-0.075	0.0	2	1
Eli Marrero LF	3	0	0	0	1	0	.226	.628	14	8	-0.005	0.92	0.056	-0.060	-0.0	3	0
Mike DeJean P	0	0	0	0	0	0					0.000	0.00	0.000	0.000	0.0	0	1
Jim Edmonds CF	0	0	0	0	0	0	.273	.991			0.000	0.00	0.000	0.000	0.0	0	0
Chris Widger C	4	0	1	0	0	2	.235	.603	12	9	-0.018	0.90	0.054	-0.072	-0.2	8	1
Bo Hart 2B	4	0	2	1	0	1	.281	.722	16	10	0.061	1.11	0.108	-0.047	0.9	0	1
Sterling Hitchcock P	3	0	0	0	0	3	.083	.167	13	9	-0.098	0.99	0.000	-0.098	-1.1	0	0
Russ Springer P	0	0	0	0	0	0	.000	.000			0.000	0.00	0.000	0.000	0.0	0	1
Steve Kline P	0	0	0	0	0	0	.500	1.500			0.000	0.00	0.000	0.000	0.0	0	0
Orlando Palmeiro LF	0	0	0	0	0	0	.271	.683	4	2	0.003	1.17	0.003	0.000	-0.1	0	0	SH
Jason Isringhausen P	0	0	0	0	0	0	.500	2.000			0.000	0.00	0.000	0.000	0.0	0	0
Team Totals	33	3	6	3	4	10	.182	.562	155	91	-0.175	1.10	0.570	-0.744	-2.0	27	6
null
