# Supplementary material for: Hitting Is Contagious in Baseball: Evidence from Long Hitting Streaks
Source: PLoS One. 2012 Dec 12;7(12):e51367. doi: 10.1371/journal.pone.0051367 (PMC3520861; doi:10.1371/journal.pone.0051367)
Supplement: Dataset S1 — Box score data used in this research. The archive file contains one folder for each of the batting streaks, named according to streak batter, year and length of the streak. Individual game box score filenames indicate date of occurrence relative to the streak (beginning with characters “B” for before streak, “A” for after streak). Raw data were obtained from www.baseball-reference.com. (ZIP) [file pone.0051367.s001.zip › box_scores_PLoS/Albert_Pujols_2003_30/A35_Sep28.csv]

Batting	AB	R	H	RBI	BB	SO	BA	OPS	Pit	Str	WPA	aLI	WPA+	WPA-	RE24	PO	A
Fernando Vina 2B	5	1	1	1	0	1	.251	.691	22	16	0.027	0.51	0.079	-0.052	0.8	1	4	2B
J.D. Drew RF	3	1	0	0	2	2	.289	.886	24	8	0.010	0.35	0.028	-0.018	0.1	2	0
Albert Pujols LF-1B	5	2	2	0	0	2	.359	1.106	19	13	0.017	0.39	0.037	-0.021	0.1	7	1	2B
Jim Edmonds CF	3	2	2	3	0	1	.275	1.002	15	9	0.279	1.04	0.283	-0.004	3.0	1	0	HR2B
Joe Girardi PH-C	2	0	1	0	0	1	.130	.361	5	4	0.000	0.09	0.003	-0.003	0.0	2	0
Scott Rolen 3B	2	1	0	0	2	1	.286	.910	18	8	-0.047	0.42	0.005	-0.051	-0.2	0	1
Miguel Cairo 3B	1	0	0	0	0	0	.245	.665	3	1	-0.003	0.11	0.000	-0.003	-0.4	0	0
Tino Martinez 1B	3	0	0	0	0	0	.273	.781	7	5	0.055	0.63	0.070	-0.015	0.0	4	1	GDP
So Taguchi LF-CF	2	1	1	3	0	0	.259	.829	10	6	0.016	0.08	0.017	-0.001	2.4	2	0	HR
Mike Matheny C	2	1	2	0	2	0	.252	.676	15	7	0.062	0.41	0.062	0.000	1.4	2	0
Eli Marrero LF	1	0	0	0	0	0	.224	.622	2	2	-0.003	0.13	0.000	-0.003	-0.3	1	0
Bo Hart SS	4	0	0	0	0	2	.277	.713	13	9	-0.077	0.58	0.000	-0.077	-1.6	2	2
Woody Williams P	2	0	0	0	0	1	.243	.670	13	9	-0.059	0.77	0.000	-0.059	-1.1	2	0	SH
Steve Kline P	0	0	0	0	0	0	.500	1.500			0.000	0.00	0.000	0.000	0.0	0	0
Cal Eldred P	0	0	0	0	0	0	.500	1.000			0.000	0.00	0.000	0.000	0.0	0	0
Eduardo Perez PH	1	0	0	0	0	0	.285	.843	2	2	-0.002	0.09	0.000	-0.002	-0.3
Mike DeJean P	0	0	0	0	0	0					0.000	0.00	0.000	0.000	0.0	1	0
Jeff Fassero P	0	0	0	0	0	0	.000	.000			0.000	0.00	0.000	0.000	0.0	0	0
Jason Isringhausen P	0	0	0	0	0	0	.500	2.000			0.000	0.00	0.000	0.000	0.0	0	0
Team Totals	36	9	9	7	6	11	.250	.857	168	99	0.275	0.48	0.584	-0.309	4.0	27	9
null
