# Supplementary material for: Hitting Is Contagious in Baseball: Evidence from Long Hitting Streaks
Source: PLoS One. 2012 Dec 12;7(12):e51367. doi: 10.1371/journal.pone.0051367 (PMC3520861; doi:10.1371/journal.pone.0051367)
Supplement: Dataset S1 — Box score data used in this research. The archive file contains one folder for each of the batting streaks, named according to streak batter, year and length of the streak. Individual game box score filenames indicate date of occurrence relative to the streak (beginning with characters “B” for before streak, “A” for after streak). Raw data were obtained from www.baseball-reference.com. (ZIP) [file pone.0051367.s001.zip › box_scores_PLoS/Albert_Pujols_2003_30/A3_Aug24.csv]

Batting	AB	R	H	RBI	BB	SO	BA	OPS	Pit	Str	WPA	aLI	WPA+	WPA-	RE24	PO	A
Kerry Robinson LF	5	0	3	0	0	0	.273	.630	13	9	0.092	0.78	0.121	-0.029	0.8	2	0	2B
Bo Hart 2B	4	0	1	0	0	1	.283	.735	14	9	-0.036	1.17	0.040	-0.077	-0.8	5	2
Albert Pujols 1B	4	0	0	0	0	0	.362	1.102	19	9	-0.165	1.34	0.000	-0.165	-1.9	8	1
Jim Edmonds CF	3	1	0	0	1	2	.282	1.019	23	12	-0.047	1.09	0.042	-0.090	-0.7	2	0
Scott Rolen 3B	4	2	3	0	0	0	.295	.942	13	9	0.166	0.93	0.189	-0.023	1.9	1	3	2�2B
Edgar Renteria SS	4	0	0	0	0	0	.332	.870	9	7	-0.087	0.92	0.000	-0.087	-1.1	2	3
Orlando Palmeiro RF	1	0	0	1	1	1	.275	.682	11	5	0.031	1.22	0.042	-0.011	0.2	2	0	SFIW
Steve Kline P	0	0	0	0	0	0	.500	1.500			0.000	0.00	0.000	0.000	0.0	0	1
Jason Simontacchi P	0	0	0	0	0	0	.143	.314			0.000	0.00	0.000	0.000	0.0	0	0
Tino Martinez PH	0	0	0	0	1	0	.281	.800	4	0	0.003	0.33	0.003	0.000	0.2			IW
Dan Haren PR	0	0	0	0	0	0	.100	.343			0.000	0.00	0.000	0.000	0.0
Mike Matheny C	0	0	0	0	0	0	.247	.653			0.000	0.00	0.000	0.000	0.0	0	0
Chris Widger C	2	0	0	1	0	0	.154	.411	8	5	0.054	1.40	0.061	-0.007	0.3	4	0	SF
Miguel Cairo PH	0	0	0	0	1	0	.268	.725	6	2	0.014	0.49	0.014	0.000	0.7
Mike DeJean P	0	0	0	0	0	0					0.000	0.00	0.000	0.000	0.0	0	0
Brett Tomko P	2	0	0	0	0	0	.271	.619	2	2	-0.092	1.74	0.000	-0.092	-1.0	1	2
So Taguchi RF	1	0	1	1	0	0	.500	1.245	10	6	0.026	0.52	0.026	0.000	0.4	0	0	SH
Team Totals	30	3	8	3	4	4	.267	.700	132	75	-0.041	1.05	0.538	-0.581	-1.0	27	12
null
