# Supplementary material for: Hitting Is Contagious in Baseball: Evidence from Long Hitting Streaks
Source: PLoS One. 2012 Dec 12;7(12):e51367. doi: 10.1371/journal.pone.0051367 (PMC3520861; doi:10.1371/journal.pone.0051367)
Supplement: Dataset S1 — Box score data used in this research. The archive file contains one folder for each of the batting streaks, named according to streak batter, year and length of the streak. Individual game box score filenames indicate date of occurrence relative to the streak (beginning with characters “B” for before streak, “A” for after streak). Raw data were obtained from www.baseball-reference.com. (ZIP) [file pone.0051367.s001.zip › box_scores_PLoS/Albert_Pujols_2003_30/A4_Aug26.csv]

Batting	AB	R	H	RBI	BB	SO	BA	OPS	Pit	Str	WPA	aLI	WPA+	WPA-	RE24	PO	A
Kerry Robinson RF	4	0	0	0	0	0	.266	.615	14	9	-0.031	0.31	0.000	-0.031	-0.7	4	0
Bo Hart 2B	4	0	1	0	0	2	.283	.731	17	13	0.023	0.37	0.034	-0.011	-0.3	7	1	SB
Albert Pujols LF	2	2	1	1	2	0	.362	1.110	17	9	-0.010	0.37	0.018	-0.028	1.2	1	0	HR
Jim Edmonds CF	4	1	2	2	0	1	.285	1.027	18	10	-0.018	0.40	0.017	-0.034	1.7	4	0	HR
Scott Rolen 3B	4	1	0	0	0	1	.292	.934	13	10	-0.031	0.50	0.014	-0.044	-0.5	2	3
Tino Martinez 1B	4	0	1	0	0	0	.281	.797	17	11	-0.004	0.44	0.027	-0.031	-0.3	6	0
Miguel Cairo SS	3	0	0	1	0	1	.264	.713	14	10	-0.051	0.50	0.000	-0.051	-0.4	1	2	SF
Chris Widger C	4	0	0	0	0	1	.145	.388	15	12	-0.033	0.30	0.000	-0.033	-0.9	2	1
Garrett Stephenson P	0	0	0	0	0	0	.190	.451			0.000	0.00	0.000	0.000	0.0	0	0
Brett Tomko PH	1	0	0	0	0	0	.265	.606	3	1	-0.007	0.27	0.000	-0.007	-0.2
Sterling Hitchcock P	1	0	0	0	0	0	.000	.000	3	2	-0.002	0.07	0.000	-0.002	-0.1	0	1
Eduardo Perez PH	1	0	0	0	0	1	.279	.825	7	4	-0.002	0.09	0.000	-0.002	-0.2
Jeff Fassero P	0	0	0	0	0	0	.000	.000			0.000	0.00	0.000	0.000	0.0	0	0
Team Totals	32	4	5	4	2	7	.156	.544	138	91	-0.166	0.38	0.110	-0.274	-0.5	27	8
null
