# Supplementary material for: Hitting Is Contagious in Baseball: Evidence from Long Hitting Streaks
Source: PLoS One. 2012 Dec 12;7(12):e51367. doi: 10.1371/journal.pone.0051367 (PMC3520861; doi:10.1371/journal.pone.0051367)
Supplement: Dataset S1 — Box score data used in this research. The archive file contains one folder for each of the batting streaks, named according to streak batter, year and length of the streak. Individual game box score filenames indicate date of occurrence relative to the streak (beginning with characters “B” for before streak, “A” for after streak). Raw data were obtained from www.baseball-reference.com. (ZIP) [file pone.0051367.s001.zip › box_scores_PLoS/Albert_Pujols_2003_30/A5_Aug27.csv]

Batting	AB	R	H	RBI	BB	SO	BA	OPS	Pit	Str	WPA	aLI	WPA+	WPA-	RE24	PO	A
Kerry Robinson RF	4	0	1	0	0	1	.266	.612	16	10	-0.073	1.22	0.027	-0.101	-0.5	3	0
Eduardo Perez PH	1	0	0	1	0	0	.277	.822	6	3	0.021	1.37	0.021	0.000	-0.1
Jason Isringhausen P	0	0	0	0	0	0	.500	2.000			0.000	0.00	0.000	0.000	0.0	0	0
Bo Hart 2B	5	0	1	0	0	2	.281	.725	19	14	-0.005	0.99	0.072	-0.077	-0.3	0	4
Albert Pujols LF-1B	2	1	2	0	1	0	.365	1.117	13	4	0.144	1.45	0.144	0.000	1.1	6	0	2BHBP
Jim Edmonds CF	3	1	1	0	1	1	.285	1.025	16	8	-0.007	2.29	0.132	-0.139	-0.5	2	0
Scott Rolen 3B	3	1	0	0	1	2	.290	.929	17	11	0.050	2.52	0.212	-0.162	-0.3	0	2
Tino Martinez 1B	2	0	1	2	2	1	.282	.801	18	8	0.385	2.12	0.412	-0.027	1.9	8	0
Miguel Cairo PR-LF	0	1	0	0	0	0	.264	.713			0.000	0.00	0.000	0.000	0.0	0	0
Edgar Renteria SS	3	0	0	0	1	1	.330	.866	19	9	-0.138	1.26	0.009	-0.147	-0.9	2	2	GDP
Mike Matheny C	3	0	0	0	0	2	.245	.648	17	13	-0.063	0.84	0.003	-0.066	-0.5	6	0	SH
Woody Williams P	2	0	1	0	0	1	.237	.665	9	7	0.021	1.08	0.046	-0.025	0.1	0	2
So Taguchi PH	1	0	0	0	0	0	.455	1.136	7	6	-0.049	1.91	0.000	-0.049	-0.2
Mike DeJean P	0	0	0	0	0	0					0.000	0.00	0.000	0.000	0.0	0	0
Steve Kline P	0	0	0	0	0	0	.500	1.500			0.000	0.00	0.000	0.000	0.0	0	0
Orlando Palmeiro PH-RF	0	0	0	0	1	0	.275	.684	5	1	0.001	0.91	0.001	0.000	0.2	0	0
Team Totals	29	4	7	3	7	11	.241	.681	162	94	0.287	1.55	1.079	-0.793	-0.0	27	10
null
