# Supplementary material for: Hitting Is Contagious in Baseball: Evidence from Long Hitting Streaks
Source: PLoS One. 2012 Dec 12;7(12):e51367. doi: 10.1371/journal.pone.0051367 (PMC3520861; doi:10.1371/journal.pone.0051367)
Supplement: Dataset S1 — Box score data used in this research. The archive file contains one folder for each of the batting streaks, named according to streak batter, year and length of the streak. Individual game box score filenames indicate date of occurrence relative to the streak (beginning with characters “B” for before streak, “A” for after streak). Raw data were obtained from www.baseball-reference.com. (ZIP) [file pone.0051367.s001.zip › box_scores_PLoS/Albert_Pujols_2003_30/A6_Aug28.csv]

Batting	AB	R	H	RBI	BB	SO	BA	OPS	Pit	Str	WPA	aLI	WPA+	WPA-	RE24	PO	A
Kerry Robinson RF	5	1	2	2	0	1	.270	.640	15	11	0.409	1.75	0.518	-0.109	0.2	1	0	HR2B
Bo Hart 2B	4	0	0	0	0	2	.277	.714	12	9	-0.190	1.68	0.000	-0.190	-1.3	4	2
Albert Pujols LF-1B	2	0	1	0	2	0	.365	1.119	18	9	-0.004	1.07	0.045	-0.049	0.1	2	0
Jim Edmonds CF	3	0	0	0	1	2	.283	1.019	22	11	-0.039	1.37	0.046	-0.085	-0.3	7	1
Scott Rolen 3B	4	1	1	1	0	0	.290	.932	12	6	0.084	1.81	0.244	-0.160	-0.2	2	4	HR
Tino Martinez 1B	4	0	0	0	0	1	.279	.794	12	8	-0.093	0.93	0.000	-0.093	-0.7	7	0
Mike DeJean P	0	0	0	0	0	0					0.000	0.00	0.000	0.000	0.0	0	0
Edgar Renteria SS	4	1	3	0	0	0	.333	.871	12	9	0.024	0.93	0.070	-0.046	0.3	1	3
Mike Matheny C	4	0	1	0	0	0	.245	.647	12	9	-0.085	1.28	0.022	-0.107	-0.5	3	0
Matt Morris P	3	0	1	0	0	0	.220	.597	13	9	0.075	1.44	0.123	-0.048	0.5	0	0	2B
Steve Kline P	0	0	0	0	0	0	.500	1.500			0.000	0.00	0.000	0.000	0.0	0	0
So Taguchi LF	1	0	0	0	0	0	.417	1.045	3	3	-0.026	1.03	0.000	-0.026	-0.1	0	0
Team Totals	34	3	9	3	3	6	.265	.824	131	84	0.155	1.36	1.068	-0.913	-2.0	27	10
null
