# Supplementary material for: Hitting Is Contagious in Baseball: Evidence from Long Hitting Streaks
Source: PLoS One. 2012 Dec 12;7(12):e51367. doi: 10.1371/journal.pone.0051367 (PMC3520861; doi:10.1371/journal.pone.0051367)
Supplement: Dataset S1 — Box score data used in this research. The archive file contains one folder for each of the batting streaks, named according to streak batter, year and length of the streak. Individual game box score filenames indicate date of occurrence relative to the streak (beginning with characters “B” for before streak, “A” for after streak). Raw data were obtained from www.baseball-reference.com. (ZIP) [file pone.0051367.s001.zip › box_scores_PLoS/Albert_Pujols_2003_30/A7_Aug29.csv]

Batting	AB	R	H	RBI	BB	SO	BA	OPS	Pit	Str	WPA	aLI	WPA+	WPA-	RE24	PO	A
So Taguchi LF	3	0	1	0	0	0	.400	.971	9	6	-0.024	0.93	0.028	-0.052	-0.2	2	0
Kerry Robinson PH-LF	2	0	1	0	0	1	.272	.644	5	4	0.029	0.95	0.043	-0.015	0.4	1	0	SB
Jim Edmonds CF	5	1	1	0	0	2	.282	1.012	20	12	-0.092	0.92	0.017	-0.109	-0.9	4	0
Albert Pujols 1B	5	1	2	0	0	0	.366	1.116	20	12	0.024	0.71	0.074	-0.050	0.3	8	2
Scott Rolen 3B	5	2	3	3	0	1	.293	.944	20	13	0.229	1.40	0.304	-0.075	2.7	0	2	HR2B
Eduardo Perez RF	5	1	2	0	0	1	.280	.826	17	12	0.034	1.32	0.100	-0.066	-0.1	1	0	2B
Edgar Renteria SS	4	0	2	2	0	0	.335	.876	12	9	0.102	1.82	0.248	-0.147	0.9	1	3	2�2BSBGDP
Miguel Cairo 2B	4	0	1	0	0	0	.264	.710	11	6	-0.089	1.23	0.021	-0.110	-0.7	1	1	SB
Mike Matheny C	2	0	0	0	2	0	.244	.647	19	7	-0.067	1.41	0.018	-0.085	-0.5	5	3	2�IW
Dan Haren P	3	0	0	0	0	2	.087	.299	13	10	-0.115	1.50	0.000	-0.115	-1.1	1	0
Jason Simontacchi P	0	0	0	0	0	0	.143	.314			0.000	0.00	0.000	0.000	0.0	0	0
Jeff Fassero P	0	0	0	0	0	0	.000	.000			0.000	0.00	0.000	0.000	0.0	0	0
Tino Martinez PH	1	0	0	0	0	0	.278	.792	1	1	-0.013	0.50	0.000	-0.013	-0.1
Cal Eldred P	0	0	0	0	0	0	.500	1.000			0.000	0.00	0.000	0.000	0.0	0	0
Team Totals	39	5	13	5	2	7	.333	.879	147	92	0.018	1.21	0.853	-0.837	0.6	24	11
null
