# Supplementary material for: Hitting Is Contagious in Baseball: Evidence from Long Hitting Streaks
Source: PLoS One. 2012 Dec 12;7(12):e51367. doi: 10.1371/journal.pone.0051367 (PMC3520861; doi:10.1371/journal.pone.0051367)
Supplement: Dataset S1 — Box score data used in this research. The archive file contains one folder for each of the batting streaks, named according to streak batter, year and length of the streak. Individual game box score filenames indicate date of occurrence relative to the streak (beginning with characters “B” for before streak, “A” for after streak). Raw data were obtained from www.baseball-reference.com. (ZIP) [file pone.0051367.s001.zip › box_scores_PLoS/Albert_Pujols_2003_30/A8_Aug30.csv]

Batting	AB	R	H	RBI	BB	SO	BA	OPS	Pit	Str	WPA	aLI	WPA+	WPA-	RE24	PO	A
Fernando Vina 2B	5	1	1	0	0	0	.260	.736	18	11	-0.025	0.70	0.040	-0.066	-0.7	1	1
Kerry Robinson RF	4	0	0	0	0	1	.266	.630	14	10	-0.069	0.88	0.000	-0.069	-0.8	3	0
Steve Kline P	0	0	0	0	0	0	.500	1.500			0.000	0.00	0.000	0.000	0.0	0	1
Mike DeJean P	0	0	0	0	0	0					0.000	0.00	0.000	0.000	0.0	0	0
Jason Isringhausen P	0	0	0	0	0	0	.500	2.000			0.000	0.00	0.000	0.000	0.0	0	0
Albert Pujols LF	4	2	2	0	0	1	.367	1.115	14	8	0.060	1.01	0.089	-0.029	0.4	1	0	SB
Jim Edmonds CF	4	2	2	4	0	2	.284	1.021	18	11	0.301	0.84	0.322	-0.021	2.8	8	1	HR2B
Scott Rolen 3B	4	0	0	0	0	0	.291	.936	13	8	-0.050	0.47	0.000	-0.050	-0.7	0	2
Tino Martinez 1B	3	0	2	0	1	0	.281	.797	17	10	0.131	0.64	0.139	-0.007	1.5	5	0
Edgar Renteria SS	4	1	2	1	0	0	.336	.882	17	12	0.011	0.77	0.085	-0.074	0.5	2	3	HRGDP
Mike Matheny C	3	0	0	0	1	0	.242	.644	12	7	-0.071	0.62	0.027	-0.098	-1.1	7	0
Brett Tomko P	1	0	0	0	0	0	.260	.595	5	3	-0.029	0.87	0.000	-0.029	-0.4	0	0	SH
Jason Simontacchi P	0	0	0	0	0	0	.143	.314			0.000	0.00	0.000	0.000	0.0	0	0
So Taguchi PH-RF	2	0	1	0	0	0	.412	1.033	4	4	-0.011	0.33	0.004	-0.015	-0.0	0	0	2B
Team Totals	34	6	10	5	2	4	.294	.863	132	84	0.248	0.73	0.706	-0.458	1.6	27	8
null
