# Supplementary material for: Hitting Is Contagious in Baseball: Evidence from Long Hitting Streaks
Source: PLoS One. 2012 Dec 12;7(12):e51367. doi: 10.1371/journal.pone.0051367 (PMC3520861; doi:10.1371/journal.pone.0051367)
Supplement: Dataset S1 — Box score data used in this research. The archive file contains one folder for each of the batting streaks, named according to streak batter, year and length of the streak. Individual game box score filenames indicate date of occurrence relative to the streak (beginning with characters “B” for before streak, “A” for after streak). Raw data were obtained from www.baseball-reference.com. (ZIP) [file pone.0051367.s001.zip › box_scores_PLoS/Albert_Pujols_2003_30/A9_Aug31.csv]

Batting	AB	R	H	RBI	BB	SO	BA	OPS	Pit	Str	WPA	aLI	WPA+	WPA-	RE24	PO	A
Bo Hart 2B	4	1	1	0	1	0	.276	.713	20	12	0.004	0.64	0.054	-0.050	-0.1	4	1
Miguel Cairo LF	5	2	3	0	0	0	.271	.725	16	14	0.069	0.81	0.104	-0.034	0.4	3	0	2B
Albert Pujols 1B	4	2	2	5	0	0	.368	1.126	15	13	0.240	1.36	0.304	-0.064	3.0	7	0	2�HR
Scott Rolen 3B	4	0	0	0	0	1	.288	.928	21	15	-0.068	0.65	0.000	-0.068	-0.9	0	3
Eduardo Perez RF	4	0	0	0	0	1	.275	.812	21	13	-0.056	0.56	0.000	-0.056	-0.7	2	0
Russ Springer P	0	0	0	0	0	0					0.000	0.00	0.000	0.000	0.0	0	0
Edgar Renteria SS	3	0	0	0	1	0	.334	.878	10	5	0.004	0.38	0.026	-0.022	-0.0	0	3
Mike Matheny C	3	0	0	0	1	2	.240	.640	15	11	-0.008	0.76	0.038	-0.046	-0.3	7	0
So Taguchi CF	2	0	0	0	0	0	.368	.926	9	6	-0.112	1.47	0.000	-0.112	-1.1	2	0	GDP
Orlando Palmeiro PH	1	0	0	0	0	0	.274	.682	3	2	-0.011	0.44	0.000	-0.011	-0.2
Cal Eldred P	0	0	0	0	0	0	.500	1.000			0.000	0.00	0.000	0.000	0.0	0	1
Steve Kline P	0	0	0	0	0	0	.500	1.500			0.000	0.00	0.000	0.000	0.0	0	0
Kerry Robinson PH-RF	0	0	0	0	1	0	.266	.634	7	3	0.001	0.02	0.001	0.000	0.3	1	0
Sterling Hitchcock P	2	0	1	0	0	0	.333	.667	10	7	-0.009	0.78	0.017	-0.025	-0.1	0	0
Jim Edmonds PH-CF	2	0	1	0	0	1	.285	1.021	7	4	-0.007	0.16	0.001	-0.008	0.3	1	0
Team Totals	34	5	8	5	4	5	.235	.757	154	105	0.047	0.72	0.545	-0.496	0.6	27	8
null
