# Supplementary material for: Hitting Is Contagious in Baseball: Evidence from Long Hitting Streaks
Source: PLoS One. 2012 Dec 12;7(12):e51367. doi: 10.1371/journal.pone.0051367 (PMC3520861; doi:10.1371/journal.pone.0051367)
Supplement: Dataset S1 — Box score data used in this research. The archive file contains one folder for each of the batting streaks, named according to streak batter, year and length of the streak. Individual game box score filenames indicate date of occurrence relative to the streak (beginning with characters “B” for before streak, “A” for after streak). Raw data were obtained from www.baseball-reference.com. (ZIP) [file pone.0051367.s001.zip › box_scores_PLoS/Albert_Pujols_2003_30/B10_Jul02.csv]

Batting	AB	R	H	RBI	BB	SO	BA	OPS	Pit	Str	WPA	aLI	WPA+	WPA-	RE24	PO	A
Bo Hart 2B	2	0	1	0	1	0	.400	1.004	12	5	0.034	1.31	0.081	-0.048	0.2	4	0	HBP
Orlando Palmeiro RF	2	0	0	0	2	0	.277	.710	18	7	-0.017	1.66	0.098	-0.115	0.3	1	0
Cal Eldred P	0	0	0	0	0	0	.500	1.000			0.000	0.00	0.000	0.000	0.0	0	0
Jason Isringhausen P	0	0	0	0	0	0					0.000	0.00	0.000	0.000	0.0	0	0
Albert Pujols LF	4	0	1	0	0	1	.379	1.133	16	12	-0.099	1.68	0.079	-0.177	-1.2	3	0	GDP
Jim Edmonds CF	3	0	0	0	1	1	.305	1.075	28	18	0.042	1.60	0.122	-0.080	-0.1	3	0
Scott Rolen 3B	4	0	0	0	0	1	.288	.934	18	14	-0.319	1.91	0.000	-0.319	-1.9	0	1	GDP
Edgar Renteria SS	4	1	1	0	0	0	.333	.873	20	15	-0.033	1.37	0.068	-0.101	-0.1	0	5	SB
Tino Martinez 1B	3	0	1	0	1	1	.286	.829	17	9	0.056	0.96	0.092	-0.036	0.3	9	1
Chris Widger C	2	0	0	0	0	2	.095	.317	11	8	-0.063	1.28	0.000	-0.063	-0.5	4	0
Kerry Robinson PH-RF	2	0	1	0	0	0	.220	.482	7	5	0.106	1.75	0.119	-0.013	0.7	1	0
Garrett Stephenson P	2	0	1	0	0	1	.194	.458	7	5	0.001	0.89	0.022	-0.022	0.0	1	0
Mike Matheny PH-C	2	0	0	0	0	0	.270	.703	3	3	-0.191	2.16	0.000	-0.191	-1.1	1	0	GDP
Team Totals	30	1	6	0	5	7	.200	.533	157	101	-0.483	1.50	0.681	-1.165	-3.5	27	7
null
