# Supplementary material for: Hitting Is Contagious in Baseball: Evidence from Long Hitting Streaks
Source: PLoS One. 2012 Dec 12;7(12):e51367. doi: 10.1371/journal.pone.0051367 (PMC3520861; doi:10.1371/journal.pone.0051367)
Supplement: Dataset S1 — Box score data used in this research. The archive file contains one folder for each of the batting streaks, named according to streak batter, year and length of the streak. Individual game box score filenames indicate date of occurrence relative to the streak (beginning with characters “B” for before streak, “A” for after streak). Raw data were obtained from www.baseball-reference.com. (ZIP) [file pone.0051367.s001.zip › box_scores_PLoS/Albert_Pujols_2003_30/B11_Jul01.csv]

Batting	AB	R	H	RBI	BB	SO	BA	OPS	Pit	Str	WPA	aLI	WPA+	WPA-	RE24	PO	A
Bo Hart 2B	4	0	0	0	0	0	.397	.986	14	8	-0.089	0.81	0.000	-0.089	-1.2	2	3
J.D. Drew RF	1	0	0	0	1	0	.307	.937	11	6	0.012	0.45	0.022	-0.010	0.1	3	0
Kerry Robinson RF	2	0	0	0	0	0	.213	.469	8	6	-0.023	0.44	0.000	-0.023	-0.3	0	0
Albert Pujols LF	4	0	0	0	0	0	.381	1.141	9	5	-0.058	0.58	0.000	-0.058	-0.8	4	0
Jim Edmonds CF	4	0	0	0	0	0	.308	1.085	14	8	-0.048	0.46	0.000	-0.048	-0.7	5	0
Scott Rolen 3B	4	1	2	0	0	0	.292	.947	10	7	0.052	0.52	0.070	-0.018	0.6	0	0	2BSB
Edgar Renteria SS	4	0	0	0	0	1	.334	.877	14	9	-0.089	0.71	0.000	-0.089	-1.3	0	5
Tino Martinez 1B	3	0	3	1	1	0	.285	.829	16	7	0.135	0.66	0.135	0.000	2.1	8	1
Mike Matheny C	4	0	1	0	0	1	.272	.709	15	9	-0.105	0.84	0.017	-0.122	-1.5	4	0	GDP
Woody Williams P	2	0	0	0	0	1	.250	.703	6	5	-0.053	1.04	0.000	-0.053	-0.7	1	1
Orlando Palmeiro PH	0	0	0	0	1	0	.280	.711	5	1	0.016	0.48	0.016	0.000	0.2
Steve Kline P	0	0	0	0	0	0					0.000	0.00	0.000	0.000	0.0	0	0
Jeff Fassero P	0	0	0	0	0	0	.000	.000			0.000	0.00	0.000	0.000	0.0	0	0
Team Totals	32	1	6	1	3	3	.188	.476	122	71	-0.250	0.64	0.260	-0.510	-3.5	27	10
null
