# Supplementary material for: Hitting Is Contagious in Baseball: Evidence from Long Hitting Streaks
Source: PLoS One. 2012 Dec 12;7(12):e51367. doi: 10.1371/journal.pone.0051367 (PMC3520861; doi:10.1371/journal.pone.0051367)
Supplement: Dataset S1 — Box score data used in this research. The archive file contains one folder for each of the batting streaks, named according to streak batter, year and length of the streak. Individual game box score filenames indicate date of occurrence relative to the streak (beginning with characters “B” for before streak, “A” for after streak). Raw data were obtained from www.baseball-reference.com. (ZIP) [file pone.0051367.s001.zip › box_scores_PLoS/Albert_Pujols_2003_30/B12_Jun30.csv]

Batting	AB	R	H	RBI	BB	SO	BA	OPS	Pit	Str	WPA	aLI	WPA+	WPA-	RE24	PO	A
Bo Hart 2B	4	0	0	0	0	3	.426	1.058	16	11	-0.089	0.83	0.000	-0.089	-1.0	3	3
Orlando Palmeiro RF	3	0	1	0	0	1	.280	.708	14	10	-0.034	0.84	0.021	-0.056	-0.2	3	0
Esteban Yan P	1	0	1	0	0	0	1.000	2.000	2	1	0.003	0.08	0.003	0.000	0.1	1	0
Albert Pujols LF	4	0	0	0	0	0	.386	1.156	10	7	-0.059	0.58	0.000	-0.059	-0.9	0	0
Jim Edmonds CF	4	1	1	1	0	0	.313	1.101	16	10	-0.044	0.53	0.010	-0.054	0.4	5	0	HR
Scott Rolen 3B	3	0	0	0	1	0	.289	.943	14	6	-0.017	0.46	0.020	-0.036	-0.1	1	0
Tino Martinez 1B	4	0	1	0	0	0	.277	.814	11	8	-0.029	0.56	0.014	-0.043	-0.6	6	2
Mike Matheny C	4	0	2	0	0	0	.273	.712	8	6	-0.013	0.51	0.026	-0.039	-0.1	4	1
Wilson Delgado SS	4	0	0	0	0	0	.176	.440	13	9	-0.065	0.64	0.000	-0.065	-1.0	3	2
Dan Haren P	2	0	1	0	0	0	.500	1.500	5	3	0.032	0.68	0.049	-0.017	0.2	0	0	2B
Kerry Robinson RF	1	0	0	0	0	1	.218	.481	4	3	-0.008	0.33	0.000	-0.008	-0.2	1	0
Team Totals	34	1	7	1	1	5	.206	.552	113	74	-0.323	0.59	0.143	-0.466	-3.5	27	8
null
