# Supplementary material for: Hitting Is Contagious in Baseball: Evidence from Long Hitting Streaks
Source: PLoS One. 2012 Dec 12;7(12):e51367. doi: 10.1371/journal.pone.0051367 (PMC3520861; doi:10.1371/journal.pone.0051367)
Supplement: Dataset S1 — Box score data used in this research. The archive file contains one folder for each of the batting streaks, named according to streak batter, year and length of the streak. Individual game box score filenames indicate date of occurrence relative to the streak (beginning with characters “B” for before streak, “A” for after streak). Raw data were obtained from www.baseball-reference.com. (ZIP) [file pone.0051367.s001.zip › box_scores_PLoS/Albert_Pujols_2003_30/B13_Jun29.csv]

Batting	AB	R	H	RBI	BB	SO	BA	OPS	Pit	Str	WPA	aLI	WPA+	WPA-	RE24	PO	A
Bo Hart 2B	5	1	1	1	1	1	.460	1.141	21	10	0.056	0.59	0.103	-0.047	-0.4	3	4	2B
Jim Edmonds CF	5	0	1	3	0	1	.314	1.098	21	13	-0.040	0.55	0.007	-0.047	0.5	1	0	GDP
Wilson Delgado PH	1	0	0	0	0	0	.188	.466	1	1	0.000	0.00	0.000	0.000	-0.3
Orlando Palmeiro RF	0	0	0	0	0	0	.279	.708			0.000	0.00	0.000	0.000	0.0	1	0
Albert Pujols LF	6	2	4	3	0	0	.391	1.170	11	9	0.171	0.39	0.171	0.000	2.6	1	0	2�HR
Scott Rolen 3B	5	1	0	0	1	0	.293	.951	27	16	-0.015	0.33	0.021	-0.036	-0.5	0	2
Eduardo Perez DH	4	2	2	0	1	0	.289	.807	15	8	0.056	0.45	0.079	-0.023	1.5
Edgar Renteria SS	4	2	2	1	1	1	.339	.888	14	8	0.130	0.58	0.130	0.000	1.9	1	4	2B
Tino Martinez 1B	3	2	0	1	1	0	.277	.819	21	13	0.098	0.54	0.118	-0.021	1.3	12	1	HBP
Joe Girardi C	0	0	0	0	1	0	.059	.217	4	0	0.024	1.35	0.024	0.000	0.3	0	0
Mike Matheny PH-C	3	1	1	0	1	1	.269	.708	13	8	-0.037	0.28	0.000	-0.037	-1.0	4	0
J.D. Drew RF	1	0	0	1	0	0	.309	.940	1	1	-0.007	1.98	0.000	-0.007	-0.2	0	0
Kerry Robinson PR-RF-CF	4	2	3	2	0	0	.221	.487	14	9	0.012	0.20	0.018	-0.007	2.0	3	0	2�2B
Brett Tomko P																	1
Jimmy Journell P
Esteban Yan P																1
Team Totals	41	13	14	12	7	4	.341	1.034	163	96	0.448	0.48	0.671	-0.225	7.8	27	12
null
