# Supplementary material for: Hitting Is Contagious in Baseball: Evidence from Long Hitting Streaks
Source: PLoS One. 2012 Dec 12;7(12):e51367. doi: 10.1371/journal.pone.0051367 (PMC3520861; doi:10.1371/journal.pone.0051367)
Supplement: Dataset S1 — Box score data used in this research. The archive file contains one folder for each of the batting streaks, named according to streak batter, year and length of the streak. Individual game box score filenames indicate date of occurrence relative to the streak (beginning with characters “B” for before streak, “A” for after streak). Raw data were obtained from www.baseball-reference.com. (ZIP) [file pone.0051367.s001.zip › box_scores_PLoS/Albert_Pujols_2003_30/B14_Jun28.csv]

Batting	AB	R	H	RBI	BB	SO	BA	OPS	Pit	Str	WPA	aLI	WPA+	WPA-	RE24	PO	A
Bo Hart 2B	6	4	4	0	0	2	.489	1.189	22	17	0.132	0.93	0.169	-0.037	1.7	0	0
Jim Edmonds CF	4	4	4	3	2	0	.316	1.111	27	11	0.372	0.78	0.372	0.000	5.3	7	1	2·HR2·2B
Albert Pujols 1B	5	1	0	0	1	0	.386	1.147	18	11	-0.031	0.84	0.065	-0.096	-0.1	8	0	IW
Scott Rolen 3B	3	2	1	2	2	0	.298	.965	25	11	0.113	0.74	0.179	-0.066	1.4	1	1	HRCSHBP
Eduardo Perez LF	3	0	0	0	1	1	.282	.798	16	7	-0.081	0.97	0.034	-0.114	-0.6	3	0
J.D. Drew PH-RF	2	0	0	0	0	0	.311	.946	7	4	-0.013	0.24	0.000	-0.013	-1.0	0	0
Edgar Renteria SS	4	2	3	4	1	0	.337	.882	18	10	0.324	0.83	0.330	-0.006	2.6	1	1	HR3·SBSF
Tino Martinez DH	3	0	1	1	2	0	.280	.823	19	10	0.022	0.73	0.065	-0.043	0.8			2B
Mike Matheny C	5	0	1	1	0	1	.268	.706	10	7	0.038	0.81	0.109	-0.071	-0.5	5	0	2B
Orlando Palmeiro RF-LF	5	0	0	0	0	0	.279	.708	22	14	-0.115	0.79	0.000	-0.115	-1.8	2	0
Jason Simontacchi P
Lance Painter P
Kiko Calero P
Jeff Fassero P
Cal Eldred P
Jason Isringhausen P
Team Totals	40	13	14	11	9	4	.350	1.221	184	102	0.761	0.80	1.323	-0.561	7.8	27	3
null
