# Supplementary material for: Hitting Is Contagious in Baseball: Evidence from Long Hitting Streaks
Source: PLoS One. 2012 Dec 12;7(12):e51367. doi: 10.1371/journal.pone.0051367 (PMC3520861; doi:10.1371/journal.pone.0051367)
Supplement: Dataset S1 — Box score data used in this research. The archive file contains one folder for each of the batting streaks, named according to streak batter, year and length of the streak. Individual game box score filenames indicate date of occurrence relative to the streak (beginning with characters “B” for before streak, “A” for after streak). Raw data were obtained from www.baseball-reference.com. (ZIP) [file pone.0051367.s001.zip › box_scores_PLoS/Albert_Pujols_2003_30/B15_Jun27.csv]

Batting	AB	R	H	RBI	BB	SO	BA	OPS	Pit	Str	WPA	aLI	WPA+	WPA-	RE24	PO	A
Bo Hart 2B	4	0	0	0	0	0	.462	1.167	15	10	-0.099	0.88	0.000	-0.099	-1.0	0	2
Jim Edmonds CF	4	2	2	1	0	1	.305	1.062	13	9	0.078	0.85	0.130	-0.052	0.8	2	0	HR2B
Albert Pujols 1B	4	0	1	1	0	0	.392	1.164	14	10	-0.016	0.83	0.050	-0.066	0.3	15	0
Scott Rolen 3B	4	1	3	1	0	0	.298	.952	15	10	0.151	0.93	0.189	-0.039	1.4	1	3	HR2B
Eduardo Perez LF-RF	4	0	0	0	0	1	.289	.811	15	11	-0.130	1.21	0.000	-0.130	-1.2	3	0
Edgar Renteria SS	4	0	0	0	0	0	.331	.863	12	7	-0.123	0.93	0.000	-0.123	-1.2	1	5
Tino Martinez DH	3	0	1	0	1	0	.280	.816	18	9	0.051	0.90	0.087	-0.035	0.5
Mike Matheny C	3	0	0	0	0	0	.270	.708	12	9	-0.106	1.43	0.000	-0.106	-0.9	2	0
J.D. Drew RF	1	0	0	0	0	0	.315	.958	1	1	-0.034	1.35	0.000	-0.034	-0.3	0	0
Orlando Palmeiro LF	2	0	0	0	0	0	.287	.728	9	8	-0.066	1.27	0.000	-0.066	-0.6	0	0
Garrett Stephenson P																	3
Esteban Yan P
Steve Kline P																	1
Team Totals	33	3	7	3	1	2	.212	.690	124	84	-0.294	1.01	0.456	-0.750	-2.2	24	14
null
