# Supplementary material for: Hitting Is Contagious in Baseball: Evidence from Long Hitting Streaks
Source: PLoS One. 2012 Dec 12;7(12):e51367. doi: 10.1371/journal.pone.0051367 (PMC3520861; doi:10.1371/journal.pone.0051367)
Supplement: Dataset S1 — Box score data used in this research. The archive file contains one folder for each of the batting streaks, named according to streak batter, year and length of the streak. Individual game box score filenames indicate date of occurrence relative to the streak (beginning with characters “B” for before streak, “A” for after streak). Raw data were obtained from www.baseball-reference.com. (ZIP) [file pone.0051367.s001.zip › box_scores_PLoS/Albert_Pujols_2003_30/B16_Jun26.csv]

Batting	AB	R	H	RBI	BB	SO	BA	OPS	Pit	Str	WPA	aLI	WPA+	WPA-	RE24	PO	A
Bo Hart 2B	5	1	3	1	0	1	.514	1.299	16	9	0.022	0.45	0.049	-0.027	0.8	3	2
Jim Edmonds CF	5	1	2	4	0	1	.302	1.047	17	12	0.137	0.49	0.159	-0.022	2.9	1	0	HR2B
Albert Pujols LF	5	2	4	0	0	0	.394	1.173	17	13	0.001	0.14	0.015	-0.013	0.7	3	0
Scott Rolen 3B	4	1	1	1	1	0	.291	.928	24	11	0.040	0.31	0.049	-0.009	0.4	2	1
Eduardo Perez RF	3	1	2	1	1	0	.298	.836	12	8	0.111	0.56	0.112	-0.001	1.7	3	0
J.D. Drew PH	1	0	0	0	0	1	.317	.964	5	3	-0.002	0.07	0.000	-0.002	-0.4
Kiko Calero P	0	0	0	0	0	0	.250	.500			0.000	0.00	0.000	0.000	0.0	0	0
Edgar Renteria SS	3	1	1	1	0	0	.336	.875	5	3	0.107	0.82	0.120	-0.013	0.4	0	2	2B
Wilson Delgado PH-SS	2	0	0	0	0	0	.190	.473	7	5	-0.003	0.06	0.000	-0.003	-0.5	0	1
Tino Martinez 1B	4	2	3	3	0	0	.279	.816	17	11	0.166	0.47	0.167	-0.001	2.2	6	0	HR2B
Mike Matheny C	4	0	1	0	0	0	.273	.716	9	6	0.017	0.27	0.024	-0.007	-0.5	8	1
Woody Williams P	2	2	0	0	1	0	.265	.741	12	4	-0.032	0.49	0.005	-0.037	-0.6	0	2
Steve Kline P	0	0	0	0	0	0					0.000	0.00	0.000	0.000	0.0	0	0
Kerry Robinson PH	1	0	0	0	0	1	.192	.405	6	3	-0.002	0.08	0.000	-0.002	-0.2
Lance Painter P	0	0	0	0	0	0	.000	.000			0.000	0.00	0.000	0.000	0.0	0	0
Orlando Palmeiro RF	0	0	0	0	0	0	.291	.737			0.000	0.00	0.000	0.000	0.0	1	0
Team Totals	39	11	17	11	3	4	.436	1.143	147	88	0.562	0.38	0.700	-0.137	7.0	27	9
null
