# Supplementary material for: Hitting Is Contagious in Baseball: Evidence from Long Hitting Streaks
Source: PLoS One. 2012 Dec 12;7(12):e51367. doi: 10.1371/journal.pone.0051367 (PMC3520861; doi:10.1371/journal.pone.0051367)
Supplement: Dataset S1 — Box score data used in this research. The archive file contains one folder for each of the batting streaks, named according to streak batter, year and length of the streak. Individual game box score filenames indicate date of occurrence relative to the streak (beginning with characters “B” for before streak, “A” for after streak). Raw data were obtained from www.baseball-reference.com. (ZIP) [file pone.0051367.s001.zip › box_scores_PLoS/Albert_Pujols_2003_30/B17_Jun25.csv]

Batting	AB	R	H	RBI	BB	SO	BA	OPS	Pit	Str	WPA	aLI	WPA+	WPA-	RE24	PO	A
Bo Hart 2B	5	2	3	1	0	0	.500	1.316	17	10	0.120	0.69	0.138	-0.018	1.6	2	0	HR
Orlando Palmeiro RF	3	1	1	1	0	0	.291	.737	16	10	0.082	0.98	0.113	-0.031	0.7	2	0
Eduardo Perez PH-RF	2	0	1	2	0	0	.289	.820	5	2	0.039	1.06	0.058	-0.019	1.1	0	0
Albert Pujols LF	5	1	2	2	0	0	.387	1.167	19	11	0.138	0.71	0.179	-0.041	0.8	5	0	2BGDP
Jim Edmonds CF	4	1	2	2	0	0	.300	1.035	17	11	0.131	0.61	0.155	-0.024	1.6	3	0	HR2B
Scott Rolen 3B	3	1	2	1	1	0	.291	.933	15	7	0.105	0.56	0.118	-0.013	0.9	3	4	HRIW
Tino Martinez 1B	3	0	0	0	1	1	.271	.788	12	6	-0.046	0.70	0.012	-0.058	-0.6	4	1
Edgar Renteria SS	4	0	0	0	0	0	.336	.873	11	6	-0.073	0.71	0.000	-0.073	-1.1	0	0
Mike Matheny C	4	1	1	0	0	0	.274	.720	17	11	-0.021	0.45	0.014	-0.035	-0.2	7	1
Matt Morris P	2	1	1	0	0	0	.206	.574	3	2	-0.002	0.52	0.013	-0.015	-0.1	1	0
Kerry Robinson PH	1	0	0	0	0	0	.194	.411	2	1	-0.009	0.37	0.000	-0.009	-0.2
Lance Painter P	0	0	0	0	0	0	.000	.000			0.000	0.00	0.000	0.000	0.0	0	0
Cal Eldred P	0	0	0	0	0	0	.500	1.000			0.000	0.00	0.000	0.000	0.0	0	0
J.D. Drew PH	0	1	0	0	1	0	.319	.971	6	2	0.019	0.70	0.019	0.000	0.4
Jason Isringhausen P	0	0	0	0	0	0					0.000	0.00	0.000	0.000	0.0	0	0
Team Totals	36	9	13	9	3	1	.361	1.077	140	79	0.483	0.68	0.819	-0.336	5.0	27	6
null
