# Supplementary material for: Hitting Is Contagious in Baseball: Evidence from Long Hitting Streaks
Source: PLoS One. 2012 Dec 12;7(12):e51367. doi: 10.1371/journal.pone.0051367 (PMC3520861; doi:10.1371/journal.pone.0051367)
Supplement: Dataset S1 — Box score data used in this research. The archive file contains one folder for each of the batting streaks, named according to streak batter, year and length of the streak. Individual game box score filenames indicate date of occurrence relative to the streak (beginning with characters “B” for before streak, “A” for after streak). Raw data were obtained from www.baseball-reference.com. (ZIP) [file pone.0051367.s001.zip › box_scores_PLoS/Albert_Pujols_2003_30/B18_Jun24.csv]

Batting	AB	R	H	RBI	BB	SO	BA	OPS	Pit	Str	WPA	aLI	WPA+	WPA-	RE24	PO	A
Bo Hart 2B	8	0	4	0	0	1	.480	1.220	22	13	0.021	1.76	0.209	-0.188	-0.3	3	6
J.D. Drew RF	5	0	1	0	1	1	.319	.967	26	15	-0.182	2.13	0.072	-0.254	-1.1	2	0
Kiko Calero P	0	0	0	0	0	0	.250	.500			0.000	0.00	0.000	0.000	0.0	0	0
Wilson Delgado PH	1	0	0	0	0	0	.197	.488	2	2	-0.064	2.30	0.000	-0.064	-0.2
Jeff Fassero P	0	0	0	0	0	0	.000	.000			0.000	0.00	0.000	0.000	0.0	0	0
Esteban Yan P	0	0	0	0	0	0					0.000	0.00	0.000	0.000	0.0	0	0
Albert Pujols LF	6	1	3	0	1	0	.387	1.169	25	15	0.000	2.06	0.242	-0.242	0.7	3	0	2B
Jim Edmonds CF	6	0	2	1	1	2	.297	1.019	30	16	0.122	2.25	0.333	-0.211	0.4	2	0
Scott Rolen 3B	7	0	1	0	0	1	.287	.915	22	16	-0.568	2.81	0.055	-0.623	-3.2	1	5	GDP
Tino Martinez 1B	7	2	4	3	0	0	.275	.795	27	17	0.772	1.64	0.896	-0.124	2.7	18	0	2�HR
Edgar Renteria SS	5	0	0	0	2	1	.340	.885	25	14	-0.183	1.60	0.060	-0.243	-0.8	2	6
Joe Girardi C	4	0	0	0	0	0	.059	.170	9	7	-0.210	1.51	0.000	-0.210	-1.5	3	0	2�GDP
Orlando Palmeiro PH-RF	2	0	0	0	0	2	.290	.738	11	8	-0.058	1.90	0.057	-0.115	-0.1	2	0	HBP
Brett Tomko P	2	0	1	0	0	0	.296	.678	6	4	-0.003	1.05	0.029	-0.032	0.0	0	3
Kerry Robinson PH	1	1	1	0	0	0	.197	.416	2	2	0.068	1.54	0.068	0.000	0.4
Lance Painter P	0	0	0	0	0	0	.000	.000			0.000	0.00	0.000	0.000	0.0	0	0
Cal Eldred P	1	0	1	0	0	0	.500	1.000	3	2	0.024	1.03	0.024	0.000	0.1	0	0
Steve Kline P	0	0	0	0	0	0					0.000	0.00	0.000	0.000	0.0	0	0
Jason Isringhausen P	0	0	0	0	0	0					0.000	0.00	0.000	0.000	0.0	0	0
Eduardo Perez PH	1	0	0	0	0	0	.286	.817	7	5	-0.045	1.80	0.000	-0.045	-0.2
Mike Matheny C	2	0	1	0	0	0	.274	.723	4	3	-0.005	2.25	0.055	-0.060	-0.2	6	0
Team Totals	58	4	19	4	5	8	.328	.839	221	139	-0.311	1.95	2.100	-2.411	-3.0	42	20
null
