# Supplementary material for: Hitting Is Contagious in Baseball: Evidence from Long Hitting Streaks
Source: PLoS One. 2012 Dec 12;7(12):e51367. doi: 10.1371/journal.pone.0051367 (PMC3520861; doi:10.1371/journal.pone.0051367)
Supplement: Dataset S1 — Box score data used in this research. The archive file contains one folder for each of the batting streaks, named according to streak batter, year and length of the streak. Individual game box score filenames indicate date of occurrence relative to the streak (beginning with characters “B” for before streak, “A” for after streak). Raw data were obtained from www.baseball-reference.com. (ZIP) [file pone.0051367.s001.zip › box_scores_PLoS/Albert_Pujols_2003_30/B19_Jun22.csv]

Batting	AB	R	H	RBI	BB	SO	BA	OPS	Pit	Str	WPA	aLI	WPA+	WPA-	RE24	PO	A
Bo Hart 2B	5	1	1	0	0	1	.471	1.324	25	16	-0.012	0.74	0.053	-0.065	-0.1	2	4
Orlando Palmeiro CF	4	0	2	0	0	0	.294	.743	18	12	-0.025	0.98	0.042	-0.067	-0.1	2	0
Lance Painter P	0	0	0	0	0	0	.000	.000			0.000	0.00	0.000	0.000	0.0	0	0
Jason Isringhausen P	0	0	0	0	0	0					0.000	0.00	0.000	0.000	0.0	0	0
J.D. Drew PH	1	0	1	0	0	0	.324	.983	1	1	0.010	0.25	0.010	0.000	0.1
Albert Pujols LF-1B	5	0	3	1	0	1	.384	1.168	23	15	0.110	1.00	0.142	-0.032	1.4	2	0
Edgar Renteria SS	4	0	0	0	0	1	.346	.896	9	7	-0.167	1.72	0.000	-0.167	-1.6	1	2
Eduardo Perez RF	4	0	0	0	0	1	.288	.823	16	10	-0.142	1.39	0.000	-0.142	-1.4	3	0
Tino Martinez 1B	1	1	1	0	1	0	.265	.759	8	3	0.122	1.09	0.122	0.000	1.0	8	0	2B
Joe Girardi C	1	0	0	0	0	0	.077	.220	2	1	-0.012	0.47	0.000	-0.012	-0.2	3	0
Jim Edmonds PH-CF	1	0	0	0	0	0	.296	1.026	4	3	-0.016	0.65	0.000	-0.016	-0.2	0	0
Mike Matheny C-1B-C	4	0	1	0	0	1	.272	.721	17	12	0.056	0.97	0.101	-0.045	0.4	6	1
Wilson Delgado 3B	4	0	0	0	0	3	.200	.496	16	12	-0.152	1.23	0.000	-0.152	-1.5	0	2	GDP
Garrett Stephenson P	2	0	1	0	0	0	.172	.422	4	4	-0.010	0.71	0.015	-0.025	-0.1	0	2
Cal Eldred P	0	0	0	0	0	0	.000	.000			0.000	0.00	0.000	0.000	0.0	0	0
Kerry Robinson PH-CF-LF	2	0	0	0	0	0	.186	.394	9	6	-0.034	0.67	0.000	-0.034	-0.4	0	0
Team Totals	38	2	10	1	1	8	.263	.572	152	102	-0.272	1.03	0.485	-0.757	-2.5	27	11
null
