# Supplementary material for: Hitting Is Contagious in Baseball: Evidence from Long Hitting Streaks
Source: PLoS One. 2012 Dec 12;7(12):e51367. doi: 10.1371/journal.pone.0051367 (PMC3520861; doi:10.1371/journal.pone.0051367)
Supplement: Dataset S1 — Box score data used in this research. The archive file contains one folder for each of the batting streaks, named according to streak batter, year and length of the streak. Individual game box score filenames indicate date of occurrence relative to the streak (beginning with characters “B” for before streak, “A” for after streak). Raw data were obtained from www.baseball-reference.com. (ZIP) [file pone.0051367.s001.zip › box_scores_PLoS/Albert_Pujols_2003_30/B1_Jul11.csv]

Batting	AB	R	H	RBI	BB	SO	BA	OPS	Pit	Str	WPA	aLI	WPA+	WPA-	RE24	PO	A
Bo Hart 2B	3	0	2	1	0	0	.381	.954	7	5	0.185	1.35	0.254	-0.069	0.7	3	2	2BCSSH
Orlando Palmeiro LF	3	0	0	0	0	0	.276	.700	11	9	-0.086	1.30	0.000	-0.086	-0.8	3	0
Eduardo Perez PH	1	0	0	0	0	0	.287	.812	3	3	-0.014	0.53	0.000	-0.014	-0.2
Jason Isringhausen P	0	0	0	0	0	0					0.000	0.00	0.000	0.000	0.0	0	0
Jim Edmonds CF	2	1	1	1	2	1	.304	1.070	14	6	0.112	1.00	0.143	-0.031	1.2	5	0	HR
Tino Martinez 1B	3	0	1	0	0	0	.285	.814	10	6	-0.131	1.58	0.033	-0.163	-1.1	5	1	GDP
Albert Pujols PH-1B	1	0	0	0	0	0	.364	1.109	4	1	-0.005	0.18	0.000	-0.005	-0.2	1	1
Scott Rolen 3B	4	0	0	0	0	1	.283	.929	20	12	-0.100	0.97	0.000	-0.100	-0.9	1	1
J.D. Drew RF	2	1	0	0	1	0	.296	.908	13	7	0.011	1.23	0.076	-0.065	-0.3	2	0	GDP
Edgar Renteria SS	3	2	3	1	0	0	.336	.883	11	8	0.256	1.45	0.256	0.000	2.0	3	3	HR
Mike Matheny C	1	0	0	0	0	0	.273	.710	10	7	-0.023	1.81	0.001	-0.023	-0.4	3	0	2�SH
Woody Williams P	2	0	1	1	0	1	.268	.731	16	10	0.023	1.74	0.056	-0.033	-0.0	1	0	SF
Kerry Robinson LF	0	0	0	0	0	0	.200	.440			0.000	0.00	0.000	0.000	0.0	0	0
Team Totals	25	4	8	4	3	3	.320	.979	119	74	0.228	1.29	0.819	-0.589	-0.0	27	8
null
