# Supplementary material for: Hitting Is Contagious in Baseball: Evidence from Long Hitting Streaks
Source: PLoS One. 2012 Dec 12;7(12):e51367. doi: 10.1371/journal.pone.0051367 (PMC3520861; doi:10.1371/journal.pone.0051367)
Supplement: Dataset S1 — Box score data used in this research. The archive file contains one folder for each of the batting streaks, named according to streak batter, year and length of the streak. Individual game box score filenames indicate date of occurrence relative to the streak (beginning with characters “B” for before streak, “A” for after streak). Raw data were obtained from www.baseball-reference.com. (ZIP) [file pone.0051367.s001.zip › box_scores_PLoS/Albert_Pujols_2003_30/B20_Jun21.csv]

Batting	AB	R	H	RBI	BB	SO	BA	OPS	Pit	Str	WPA	aLI	WPA+	WPA-	RE24	PO	A
Bo Hart 2B	5	2	3	0	0	1	.583	1.699	22	14	0.087	0.51	0.112	-0.025	0.8	1	5	3B
Jim Edmonds CF	5	0	0	0	0	1	.297	1.030	29	18	-0.097	0.63	0.000	-0.097	-1.8	4	0
Albert Pujols LF	5	3	3	4	0	0	.380	1.168	20	10	0.083	0.61	0.109	-0.026	3.4	3	0	HR2�2B
Edgar Renteria SS	4	0	2	1	1	0	.351	.908	18	11	-0.018	0.34	0.022	-0.041	0.9	2	3	2B
Eduardo Perez RF	5	0	1	1	0	0	.298	.851	23	15	0.062	0.42	0.087	-0.025	0.0	1	0	2B
Steve Kline P	0	0	0	0	0	0					0.000	0.00	0.000	0.000	0.0	0	0
Tino Martinez 1B	3	0	0	0	1	1	.262	.746	13	7	-0.057	0.56	0.000	-0.058	-0.7	8	0	IW
Mike Matheny C	3	1	1	1	1	1	.272	.725	23	15	0.041	0.41	0.072	-0.031	0.8	8	1	HR
Wilson Delgado 3B	4	1	1	0	0	1	.214	.530	15	10	0.001	0.31	0.022	-0.021	-0.9	0	0	2B
Woody Williams P	3	0	2	1	0	1	.281	.767	9	7	0.110	0.54	0.114	-0.004	1.0	0	0	2B
Orlando Palmeiro PH-RF	1	1	1	0	0	0	.288	.737	5	4	0.001	0.02	0.001	0.000	0.4	0	0
Team Totals	38	8	14	8	3	6	.368	1.151	177	111	0.213	0.47	0.539	-0.328	4.0	27	9
null
