# Supplementary material for: Hitting Is Contagious in Baseball: Evidence from Long Hitting Streaks
Source: PLoS One. 2012 Dec 12;7(12):e51367. doi: 10.1371/journal.pone.0051367 (PMC3520861; doi:10.1371/journal.pone.0051367)
Supplement: Dataset S1 — Box score data used in this research. The archive file contains one folder for each of the batting streaks, named according to streak batter, year and length of the streak. Individual game box score filenames indicate date of occurrence relative to the streak (beginning with characters “B” for before streak, “A” for after streak). Raw data were obtained from www.baseball-reference.com. (ZIP) [file pone.0051367.s001.zip › box_scores_PLoS/Albert_Pujols_2003_30/B21_Jun20.csv]

Batting	AB	R	H	RBI	BB	SO	BA	OPS	Pit	Str	WPA	aLI	WPA+	WPA-	RE24	PO	A
Eduardo Perez 3B	5	0	1	0	0	1	.303	.861	16	13	-0.048	0.82	0.040	-0.088	-0.3	0	0	2B
J.D. Drew RF	3	1	1	0	2	0	.319	.976	27	12	0.034	0.66	0.073	-0.039	0.7	3	0
Esteban Yan P	0	0	0	0	0	0					0.000	0.00	0.000	0.000	0.0	0	0
Albert Pujols LF	5	0	0	0	0	0	.376	1.148	19	11	-0.100	0.74	0.000	-0.100	-1.9	1	0
Jim Edmonds CF	3	1	1	0	2	0	.304	1.052	25	10	-0.068	0.94	0.054	-0.121	0.4	3	0	GDP
Edgar Renteria SS	5	1	2	1	0	0	.349	.901	15	10	0.021	0.86	0.074	-0.053	0.6	1	3	SBGDP
Tino Martinez 1B	4	0	1	1	1	1	.266	.753	22	12	-0.002	0.74	0.045	-0.047	-0.2	6	0
Mike Matheny C	4	1	1	1	0	1	.271	.709	10	8	0.056	1.01	0.105	-0.049	0.5	9	0	3B
Bo Hart 2B	4	0	2	1	0	0	.571	1.768	22	16	0.043	1.19	0.104	-0.062	0.3	2	2	2B
Matt Morris P	1	0	0	0	0	1	.188	.548	4	3	-0.066	2.24	0.000	-0.066	-0.6	1	1
Kerry Robinson PH	1	0	1	0	0	0	.191	.405	4	2	0.034	0.76	0.034	0.000	0.6			SB
Jeff Fassero P	1	0	0	0	0	1	.000	.000	3	3	-0.044	1.85	0.000	-0.044	-0.3	0	1
Kiko Calero P	0	0	0	0	0	0	.250	.500			0.000	0.00	0.000	0.000	0.0	0	0
Orlando Palmeiro PH-RF	1	0	0	0	0	0	.284	.729	4	3	-0.002	0.09	0.000	-0.002	-0.2	1	0
Team Totals	37	4	10	4	5	5	.270	.736	171	103	-0.142	0.89	0.529	-0.671	-0.5	27	7
null
