# Supplementary material for: Hitting Is Contagious in Baseball: Evidence from Long Hitting Streaks
Source: PLoS One. 2012 Dec 12;7(12):e51367. doi: 10.1371/journal.pone.0051367 (PMC3520861; doi:10.1371/journal.pone.0051367)
Supplement: Dataset S1 — Box score data used in this research. The archive file contains one folder for each of the batting streaks, named according to streak batter, year and length of the streak. Individual game box score filenames indicate date of occurrence relative to the streak (beginning with characters “B” for before streak, “A” for after streak). Raw data were obtained from www.baseball-reference.com. (ZIP) [file pone.0051367.s001.zip › box_scores_PLoS/Albert_Pujols_2003_30/B22_Jun19.csv]

Batting	AB	R	H	RBI	BB	SO	BA	OPS	Pit	Str	WPA	aLI	WPA+	WPA-	RE24	PO	A
Orlando Palmeiro LF	5	0	1	1	0	0	.286	.734	23	18	0.079	0.74	0.121	-0.042	0.8	1	0	2B
Eduardo Perez 3B	3	1	1	1	0	1	.308	.872	9	9	0.004	0.69	0.025	-0.021	-0.3	0	2	SF
Lance Painter P	1	0	0	0	0	0	.000	.000	8	6	-0.002	0.07	0.000	-0.002	-0.2	0	1
Esteban Yan P	0	0	0	0	0	0					0.000	0.00	0.000	0.000	0.0	0	0
Steve Kline P	0	0	0	0	0	0					0.000	0.00	0.000	0.000	0.0	0	0
Jason Isringhausen P	0	0	0	0	0	0					0.000	0.00	0.000	0.000	0.0	0	1
Albert Pujols 1B	4	2	1	1	1	0	.383	1.170	14	8	0.092	0.53	0.127	-0.035	0.5	11	1	HR
J.D. Drew CF	4	1	2	2	1	0	.319	.974	19	9	0.127	0.54	0.149	-0.022	2.1	0	0	3B2B
Edgar Renteria SS	5	0	2	1	0	1	.348	.903	11	10	0.024	0.56	0.052	-0.028	-0.4	2	4	SBCS
Kerry Robinson RF	5	1	1	0	0	0	.179	.382	11	10	-0.057	0.50	0.007	-0.064	-0.8	4	0
Joe Girardi C	3	1	0	0	1	0	.083	.237	11	6	-0.042	0.49	0.002	-0.043	-0.5	4	0
Bo Hart 2B	3	1	2	2	1	0	.667	2.417	14	8	0.074	0.41	0.087	-0.013	2.6	3	3	3B2B
Brett Tomko P	3	1	1	0	0	0	.280	.653	7	5	0.037	0.58	0.050	-0.012	0.0	0	2
Wilson Delgado 3B	1	0	0	0	0	0	.212	.513	1	1	-0.002	0.10	0.000	-0.002	-0.4	2	0
Team Totals	37	8	11	8	4	2	.297	.925	128	90	0.334	0.54	0.620	-0.284	3.4	27	14
null
