# Supplementary material for: Hitting Is Contagious in Baseball: Evidence from Long Hitting Streaks
Source: PLoS One. 2012 Dec 12;7(12):e51367. doi: 10.1371/journal.pone.0051367 (PMC3520861; doi:10.1371/journal.pone.0051367)
Supplement: Dataset S1 — Box score data used in this research. The archive file contains one folder for each of the batting streaks, named according to streak batter, year and length of the streak. Individual game box score filenames indicate date of occurrence relative to the streak (beginning with characters “B” for before streak, “A” for after streak). Raw data were obtained from www.baseball-reference.com. (ZIP) [file pone.0051367.s001.zip › box_scores_PLoS/Albert_Pujols_2003_30/B23_Jun18.csv]

Batting	AB	R	H	RBI	BB	SO	BA	OPS	Pit	Str	WPA	aLI	WPA+	WPA-	RE24	PO	A
J.D. Drew CF	5	1	0	0	1	0	.313	.946	31	19	-0.010	0.24	0.016	-0.026	-0.8	5	0
Eduardo Perez RF-3B	6	2	3	2	0	3	.307	.882	22	16	0.094	0.23	0.095	-0.001	1.6	3	0	HR
Albert Pujols 1B	5	3	4	0	1	0	.386	1.166	28	16	0.050	0.25	0.050	-0.001	1.8	6	0	2B
Edgar Renteria SS	5	2	2	1	1	0	.347	.905	23	13	0.127	0.43	0.134	-0.007	2.6	1	3	2B
Scott Rolen 3B	2	1	0	0	2	2	.291	.931	18	9	0.034	0.57	0.041	-0.007	0.2	0	2
Kerry Robinson PH-RF	2	0	0	0	0	1	.177	.381	9	7	-0.001	0.01	0.000	-0.001	-0.6	0	0
Miguel Cairo 2B	2	0	1	3	0	0	.255	.681	7	4	0.020	0.67	0.021	-0.001	1.1	2	2	HBPSF
Wilson Delgado PR-2B	1	0	1	0	0	0	.216	.523	1	1	0.001	0.01	0.001	0.000	0.4	1	3	2B
Mike Matheny C	4	0	0	0	1	1	.272	.704	25	13	0.014	0.29	0.017	-0.003	-0.7	4	0
Orlando Palmeiro LF	3	0	2	2	2	0	.289	.738	24	12	0.124	0.51	0.132	-0.007	1.5	4	0	2BIW
Jason Simontacchi P	4	0	0	0	0	2	.071	.179	12	8	-0.039	0.34	0.000	-0.039	-2.3	0	1
Tino Martinez PH	1	0	0	0	0	0	.266	.755	2	2	-0.001	0.03	0.000	-0.001	-0.4
Cal Eldred P	0	0	0	0	0	0	.000	.000			0.000	0.00	0.000	0.000	0.0	0	0
Lance Painter P	0	0	0	0	0	0					0.000	0.00	0.000	0.000	0.0	1	0
Jason Isringhausen P	0	0	0	0	0	0					0.000	0.00	0.000	0.000	0.0	0	0
Team Totals	40	9	13	8	8	9	.325	.940	202	120	0.413	0.34	0.507	-0.094	4.4	27	11
null
