# Supplementary material for: Hitting Is Contagious in Baseball: Evidence from Long Hitting Streaks
Source: PLoS One. 2012 Dec 12;7(12):e51367. doi: 10.1371/journal.pone.0051367 (PMC3520861; doi:10.1371/journal.pone.0051367)
Supplement: Dataset S1 — Box score data used in this research. The archive file contains one folder for each of the batting streaks, named according to streak batter, year and length of the streak. Individual game box score filenames indicate date of occurrence relative to the streak (beginning with characters “B” for before streak, “A” for after streak). Raw data were obtained from www.baseball-reference.com. (ZIP) [file pone.0051367.s001.zip › box_scores_PLoS/Albert_Pujols_2003_30/B24_Jun17.csv]

Batting	AB	R	H	RBI	BB	SO	BA	OPS	Pit	Str	WPA	aLI	WPA+	WPA-	RE24	PO	A
Orlando Palmeiro RF-CF	6	2	2	1	0	0	.281	.712	31	20	0.028	0.29	0.053	-0.025	0.2	3	0
Jim Edmonds CF	4	2	1	1	2	2	.303	1.052	30	17	0.043	0.36	0.061	-0.018	0.9	5	0	HR
Edgar Renteria SS	0	0	0	0	0	0	.346	.901			0.000	0.00	0.000	0.000	0.0	0	0
Albert Pujols LF-1B	6	2	2	4	0	1	.377	1.152	19	12	0.210	0.51	0.211	-0.001	2.3	7	0	HR
Tino Martinez 1B	3	0	1	0	0	2	.267	.758	9	7	-0.029	0.32	0.002	-0.031	-0.1	1	0	HBP
Kerry Robinson PR-LF	1	0	0	0	0	0	.183	.393	1	1	0.000	0.01	0.000	0.000	-0.1	1	0
Eduardo Perez 3B-RF	4	2	2	0	1	1	.295	.844	24	15	0.001	0.20	0.013	-0.012	0.6	1	1	2B
Miguel Cairo 2B-3B	5	2	3	4	0	0	.252	.674	25	18	0.122	0.30	0.132	-0.010	2.7	2	2	HR2B
Mike Matheny C	5	0	1	0	0	0	.277	.714	17	13	-0.015	0.15	0.002	-0.017	-0.7	7	0
Wilson Delgado SS-2B	5	2	3	1	0	0	.200	.475	20	13	0.028	0.11	0.031	-0.003	1.7	0	2	2B
Garrett Stephenson P	2	0	0	0	1	2	.148	.381	17	10	-0.022	0.26	0.002	-0.024	-0.5	0	0	SH
Esteban Yan P	0	0	0	0	0	0					0.000	0.00	0.000	0.000	0.0	0	0
Jeff Fassero P	0	0	0	0	0	0					0.000	0.00	0.000	0.000	0.0	0	0
J.D. Drew PH	1	0	1	0	0	0	.325	.978	7	4	0.000	0.00	0.000	0.000	0.4
Dustin Hermanson P	0	0	0	0	0	0					0.000	0.00	0.000	0.000	0.0	0	0
Team Totals	42	12	16	11	4	8	.381	1.113	200	130	0.366	0.28	0.507	-0.141	7.4	27	5
null
