# Supplementary material for: Hitting Is Contagious in Baseball: Evidence from Long Hitting Streaks
Source: PLoS One. 2012 Dec 12;7(12):e51367. doi: 10.1371/journal.pone.0051367 (PMC3520861; doi:10.1371/journal.pone.0051367)
Supplement: Dataset S1 — Box score data used in this research. The archive file contains one folder for each of the batting streaks, named according to streak batter, year and length of the streak. Individual game box score filenames indicate date of occurrence relative to the streak (beginning with characters “B” for before streak, “A” for after streak). Raw data were obtained from www.baseball-reference.com. (ZIP) [file pone.0051367.s001.zip › box_scores_PLoS/Albert_Pujols_2003_30/B25_Jun16.csv]

Batting	AB	R	H	RBI	BB	SO	BA	OPS	Pit	Str	WPA	aLI	WPA+	WPA-	RE24	PO	A
Miguel Cairo 2B	5	0	0	0	0	0	.240	.632	13	8	-0.190	1.12	0.000	-0.190	-3.1	2	3	GDP
J.D. Drew RF	3	2	1	1	2	1	.320	.970	27	14	0.117	0.65	0.148	-0.031	0.8	2	0	HR
Dustin Hermanson P	0	0	0	0	0	0					0.000	0.00	0.000	0.000	0.0	0	0
Albert Pujols LF	3	1	1	1	2	1	.378	1.151	16	6	0.098	0.71	0.138	-0.040	1.2	1	0	2B
Edgar Renteria SS	4	0	1	1	1	1	.346	.901	18	11	0.070	0.74	0.118	-0.047	0.7	0	2	2B
Jim Edmonds CF	3	0	0	0	2	1	.304	1.044	24	10	-0.064	0.74	0.017	-0.081	-0.7	2	0
Eduardo Perez 3B	3	0	0	0	0	2	.286	.821	16	10	-0.035	0.82	0.033	-0.068	-0.6	0	0	HBP
Wilson Delgado 3B	1	0	0	0	0	0	.156	.376	4	4	-0.014	0.43	0.000	-0.014	-0.9	0	0	GDP
Tino Martinez 1B	4	0	1	0	0	1	.266	.757	16	9	-0.047	0.69	0.013	-0.060	-0.5	5	0
Mike Matheny C	4	1	4	1	0	0	.279	.721	16	12	0.214	0.62	0.214	0.000	2.9	11	0	HR2�2B
Kiko Calero P	2	0	0	0	0	0	.250	.500	5	4	-0.081	0.89	0.000	-0.081	-1.0	0	0
Orlando Palmeiro PH	1	0	0	0	0	0	.279	.713	2	1	-0.015	0.61	0.000	-0.015	-0.3
Jeff Fassero P	0	0	0	0	0	0					0.000	0.00	0.000	0.000	0.0	0	0
Cal Eldred P	0	0	0	0	0	0	.000	.000			0.000	0.00	0.000	0.000	0.0	0	0
Steve Kline P	0	0	0	0	0	0					0.000	0.00	0.000	0.000	0.0	0	0
Kerry Robinson PH-RF	1	0	1	0	0	0	.186	.400	2	1	0.049	1.03	0.049	0.000	0.8	1	0
Team Totals	34	4	9	4	7	7	.265	.964	159	90	0.102	0.77	0.730	-0.627	-0.6	24	5
null
