# Supplementary material for: Hitting Is Contagious in Baseball: Evidence from Long Hitting Streaks
Source: PLoS One. 2012 Dec 12;7(12):e51367. doi: 10.1371/journal.pone.0051367 (PMC3520861; doi:10.1371/journal.pone.0051367)
Supplement: Dataset S1 — Box score data used in this research. The archive file contains one folder for each of the batting streaks, named according to streak batter, year and length of the streak. Individual game box score filenames indicate date of occurrence relative to the streak (beginning with characters “B” for before streak, “A” for after streak). Raw data were obtained from www.baseball-reference.com. (ZIP) [file pone.0051367.s001.zip › box_scores_PLoS/Albert_Pujols_2003_30/B26_Jun15.csv]

Batting	AB	R	H	RBI	BB	SO	BA	OPS	Pit	Str	WPA	aLI	WPA+	WPA-	RE24	PO	A
Orlando Palmeiro LF	4	0	0	0	0	1	.281	.718	12	10	-0.067	0.66	0.000	-0.067	-0.7	1	0
J.D. Drew RF	4	0	0	0	0	1	.320	.944	24	16	-0.065	0.63	0.000	-0.065	-0.6	3	0
Albert Pujols 1B	3	1	1	1	0	1	.379	1.149	13	8	0.124	0.75	0.161	-0.036	1.0	7	2	HRHBP
Tino Martinez DH	3	1	1	0	1	0	.267	.761	14	7	-0.011	1.00	0.079	-0.090	-0.2			GDP
Scott Rolen 3B	3	0	0	0	0	1	.293	.934	9	7	-0.083	1.14	0.000	-0.083	-0.8	0	1
Wilson Delgado 3B	0	0	0	0	0	0	.159	.384			0.000	0.00	0.000	0.000	0.0	0	0
Jim Edmonds PH	1	0	0	0	0	0	.308	1.053	1	1	-0.004	0.15	0.000	-0.004	-0.1
Edgar Renteria SS	3	0	1	0	0	0	.348	.901	13	8	-0.035	1.20	0.020	-0.055	-0.4	3	5
Kerry Robinson CF	3	0	1	1	0	0	.172	.372	4	3	0.080	1.20	0.120	-0.040	0.6	3	0
Joe Girardi C	3	0	0	0	0	1	.111	.222	13	7	-0.087	1.05	0.000	-0.087	-0.9	4	0
Miguel Cairo 2B	3	0	0	0	0	0	.248	.653	6	5	-0.067	0.87	0.000	-0.067	-0.7	1	3
Woody Williams P																2	1
Esteban Yan P
Jeff Fassero P
Jason Isringhausen P
Team Totals	30	2	4	2	1	5	.133	.421	109	72	-0.215	0.90	0.380	-0.594	-2.8	24	12
null
