# Supplementary material for: Hitting Is Contagious in Baseball: Evidence from Long Hitting Streaks
Source: PLoS One. 2012 Dec 12;7(12):e51367. doi: 10.1371/journal.pone.0051367 (PMC3520861; doi:10.1371/journal.pone.0051367)
Supplement: Dataset S1 — Box score data used in this research. The archive file contains one folder for each of the batting streaks, named according to streak batter, year and length of the streak. Individual game box score filenames indicate date of occurrence relative to the streak (beginning with characters “B” for before streak, “A” for after streak). Raw data were obtained from www.baseball-reference.com. (ZIP) [file pone.0051367.s001.zip › box_scores_PLoS/Albert_Pujols_2003_30/B27_Jun14.csv]

Batting	AB	R	H	RBI	BB	SO	BA	OPS	Pit	Str	WPA	aLI	WPA+	WPA-	RE24	PO	A
Miguel Cairo 2B	4	0	1	0	0	1	.253	.665	21	14	-0.001	0.27	0.024	-0.025	-0.0	2	4	2BHBP
Jim Edmonds CF	3	0	0	0	0	2	.310	1.057	15	9	-0.036	0.43	0.000	-0.036	-0.9	2	0
Kerry Robinson CF	2	0	0	0	0	0	.164	.357	4	3	0.000	0.00	0.000	0.000	-1.0	1	0
Albert Pujols 1B	4	0	0	0	0	1	.379	1.140	10	7	-0.027	0.24	0.000	-0.027	-0.8	10	1
Scott Rolen 3B	2	0	0	0	0	1	.297	.945	7	5	-0.029	0.53	0.000	-0.029	-0.6	1	2
Wilson Delgado 3B	2	1	0	0	0	0	.159	.384	8	6	-0.001	0.01	0.000	-0.001	0.2	0	1
Edgar Renteria SS	3	0	2	0	0	0	.348	.904	6	4	0.016	0.21	0.020	-0.004	0.2	1	3	2B
J.D. Drew PH	1	0	0	0	0	0	.331	.975	1	1	0.000	0.00	0.000	0.000	-0.4
Eduardo Perez RF	4	1	0	0	0	2	.295	.841	15	13	-0.026	0.26	0.000	-0.026	-1.1	1	0
Tino Martinez DH	4	2	2	4	0	2	.266	.760	15	10	0.122	0.15	0.124	-0.001	3.4			2�HR
Mike Matheny C	1	0	0	0	1	0	.265	.672	14	7	0.011	0.24	0.013	-0.002	-0.1	1	0
Joe Girardi C	2	0	1	0	0	0	.167	.333	9	6	0.000	0.00	0.000	0.000	-0.0	1	0
Orlando Palmeiro LF	4	0	2	0	0	0	.289	.738	16	10	-0.021	0.21	0.002	-0.023	0.3	3	0	2B
Matt Morris P
Brett Tomko P
Dustin Hermanson P																1
Team Totals	36	4	8	4	1	9	.222	.735	141	95	0.008	0.22	0.183	-0.174	-0.8	24	11
null
