# Supplementary material for: Hitting Is Contagious in Baseball: Evidence from Long Hitting Streaks
Source: PLoS One. 2012 Dec 12;7(12):e51367. doi: 10.1371/journal.pone.0051367 (PMC3520861; doi:10.1371/journal.pone.0051367)
Supplement: Dataset S1 — Box score data used in this research. The archive file contains one folder for each of the batting streaks, named according to streak batter, year and length of the streak. Individual game box score filenames indicate date of occurrence relative to the streak (beginning with characters “B” for before streak, “A” for after streak). Raw data were obtained from www.baseball-reference.com. (ZIP) [file pone.0051367.s001.zip › box_scores_PLoS/Albert_Pujols_2003_30/B28_Jun13.csv]

Batting	AB	R	H	RBI	BB	SO	BA	OPS	Pit	Str	WPA	aLI	WPA+	WPA-	RE24	PO	A
Miguel Cairo 2B	5	0	1	0	0	1	.254	.658	20	15	-0.062	0.86	0.029	-0.091	-0.5	2	2
J.D. Drew RF	3	0	1	0	1	2	.333	.983	19	11	0.011	0.93	0.061	-0.049	-0.1	2	0
Albert Pujols 1B	3	0	2	0	1	1	.386	1.159	16	7	0.101	1.15	0.112	-0.011	0.7	4	1
Jim Edmonds CF	4	1	1	1	0	1	.314	1.072	12	8	-0.097	2.21	0.101	-0.198	-0.4	4	0	HR
Scott Rolen 3B	4	1	2	0	0	1	.300	.953	20	14	0.022	1.33	0.107	-0.085	0.3	3	1	2B
Edgar Renteria SS	4	0	1	0	0	1	.344	.895	15	11	0.015	1.27	0.110	-0.096	0.1	1	5
Tino Martinez DH	3	0	0	1	0	1	.261	.726	13	11	-0.085	1.16	0.000	-0.085	-0.8			SF
Mike Matheny C	3	0	0	0	0	2	.266	.673	14	9	-0.094	1.11	0.000	-0.094	-0.8	6	0
Orlando Palmeiro PH	1	0	0	0	0	1	.282	.723	5	3	-0.021	0.79	0.000	-0.021	-0.2
Kerry Robinson LF	4	0	0	0	0	0	.170	.370	16	13	-0.124	1.15	0.000	-0.124	-1.0	1	0
Jason Simontacchi P																1
Esteban Yan P
Steve Kline P
Team Totals	34	2	8	2	2	11	.235	.623	150	102	-0.334	1.22	0.520	-0.854	-2.8	24	9
null
