# Supplementary material for: Hitting Is Contagious in Baseball: Evidence from Long Hitting Streaks
Source: PLoS One. 2012 Dec 12;7(12):e51367. doi: 10.1371/journal.pone.0051367 (PMC3520861; doi:10.1371/journal.pone.0051367)
Supplement: Dataset S1 — Box score data used in this research. The archive file contains one folder for each of the batting streaks, named according to streak batter, year and length of the streak. Individual game box score filenames indicate date of occurrence relative to the streak (beginning with characters “B” for before streak, “A” for after streak). Raw data were obtained from www.baseball-reference.com. (ZIP) [file pone.0051367.s001.zip › box_scores_PLoS/Albert_Pujols_2003_30/B29_Jun12.csv]

Batting	AB	R	H	RBI	BB	SO	BA	OPS	Pit	Str	WPA	aLI	WPA+	WPA-	RE24	PO	A
Miguel Cairo 2B	6	1	2	0	0	1	.255	.668	19	16	-0.102	1.28	0.052	-0.154	-0.4	2	6	2BSBSH
Orlando Palmeiro CF	7	0	2	0	0	0	.285	.728	31	22	-0.094	1.24	0.075	-0.169	-0.6	3	1
Albert Pujols 1B	5	1	0	1	2	0	.382	1.155	20	10	-0.063	1.44	0.028	-0.091	-0.5	12	0	IW
Jim Edmonds DH-LF	7	2	3	4	0	1	.316	1.068	17	11	0.448	1.47	0.554	-0.106	2.7	1	0	2�HR
Scott Rolen 3B	6	0	0	0	1	3	.296	.948	29	20	0.027	1.59	0.196	-0.169	-0.9	1	1	SB
Edgar Renteria SS	6	2	5	0	0	0	.346	.902	26	18	0.295	1.13	0.312	-0.018	2.6	7	7	2B3�SB
Eduardo Perez LF	2	0	0	0	1	0	.310	.878	17	8	-0.002	0.79	0.025	-0.027	-0.2	2	0	HBP
Jason Isringhausen P	0	0	0	0	0	0					0.000	0.00	0.000	0.000	0.0	0	0
Cal Eldred P	0	0	0	0	0	0	.000	.000			0.000	0.00	0.000	0.000	0.0	0	0
Steve Kline P	0	0	0	0	0	0					0.000	0.00	0.000	0.000	0.0	0	0
J.D. Drew PH	1	1	1	2	0	0	.333	.986	1	1	0.408	3.13	0.408	0.000	1.7			HR
Jeff Fassero P	0	0	0	0	0	0					0.000	0.00	0.000	0.000	0.0	0	0
Wilson Delgado PH	1	0	0	0	0	0	.167	.401	4	3	-0.219	3.88	0.000	-0.219	-0.9
Esteban Yan P	0	0	0	0	0	0					0.000	0.00	0.000	0.000	0.0	0	0
Mike Matheny C	5	0	0	0	1	2	.270	.682	24	14	-0.224	1.44	0.020	-0.245	-1.8	8	0
Kerry Robinson RF	6	1	1	0	0	2	.184	.399	18	14	-0.022	1.04	0.082	-0.103	-1.1	3	0
Garrett Stephenson P
Team Totals	52	8	14	7	5	9	.269	.826	206	137	0.452	1.36	1.752	-1.301	0.6	39	15
null
