# Supplementary material for: Hitting Is Contagious in Baseball: Evidence from Long Hitting Streaks
Source: PLoS One. 2012 Dec 12;7(12):e51367. doi: 10.1371/journal.pone.0051367 (PMC3520861; doi:10.1371/journal.pone.0051367)
Supplement: Dataset S1 — Box score data used in this research. The archive file contains one folder for each of the batting streaks, named according to streak batter, year and length of the streak. Individual game box score filenames indicate date of occurrence relative to the streak (beginning with characters “B” for before streak, “A” for after streak). Raw data were obtained from www.baseball-reference.com. (ZIP) [file pone.0051367.s001.zip › box_scores_PLoS/Albert_Pujols_2003_30/B2_Jul10.csv]

Batting	AB	R	H	RBI	BB	SO	BA	OPS	Pit	Str	WPA	aLI	WPA+	WPA-	RE24	PO	A
Bo Hart 2B	5	0	3	0	0	0	.372	.931	9	8	0.026	0.72	0.072	-0.046	0.0	3	3
Jim Edmonds CF	5	1	1	0	0	0	.302	1.057	23	14	-0.112	1.13	0.025	-0.137	-0.8	2	1	2B
Albert Pujols LF	4	2	2	1	1	0	.365	1.112	23	10	0.068	0.74	0.117	-0.049	1.7	1	0	2�2BSB
Scott Rolen 3B	5	1	3	3	0	1	.287	.941	24	14	0.232	0.88	0.266	-0.034	2.2	0	2	HR2�2B
Eduardo Perez RF	5	0	1	0	0	0	.288	.817	18	11	-0.036	0.94	0.062	-0.098	-0.6	4	0
Edgar Renteria SS	5	0	2	0	0	0	.330	.865	15	7	-0.087	1.03	0.058	-0.145	-1.2	1	6	SBGDP
Tino Martinez 1B	4	0	1	0	0	0	.284	.815	13	9	-0.014	1.28	0.070	-0.084	-0.1	11	1	SB
Mike Matheny C	3	0	1	0	0	1	.274	.713	11	8	-0.068	1.35	0.028	-0.095	-0.6	2	0
Orlando Palmeiro PH	1	0	0	0	0	0	.280	.710	5	3	-0.045	1.98	0.000	-0.045	-0.4
Chris Widger C	0	0	0	0	0	0	.167	.481			0.000	0.00	0.000	0.000	0.0	1	0
Matt Morris P	1	0	0	0	0	0	.189	.528	6	5	-0.045	1.08	0.000	-0.045	-0.4	1	0	SH
Lance Painter P	0	0	0	0	0	0	.000	.000			0.000	0.00	0.000	0.000	0.0	0	0
Kerry Robinson PH	1	0	0	0	0	0	.200	.440	3	2	-0.024	0.96	0.000	-0.024	-0.2
Esteban Yan P	0	0	0	0	0	0	1.000	2.000			0.000	0.00	0.000	0.000	0.0	1	0
J.D. Drew PH	1	0	0	0	0	0	.299	.916	3	3	-0.034	1.38	0.000	-0.034	-0.3
Jeff Fassero P	0	0	0	0	0	0	.000	.000			0.000	0.00	0.000	0.000	0.0	0	0
Team Totals	40	4	14	4	1	2	.350	.916	153	94	-0.139	1.01	0.698	-0.836	-0.5	27	13
null
