# Supplementary material for: Hitting Is Contagious in Baseball: Evidence from Long Hitting Streaks
Source: PLoS One. 2012 Dec 12;7(12):e51367. doi: 10.1371/journal.pone.0051367 (PMC3520861; doi:10.1371/journal.pone.0051367)
Supplement: Dataset S1 — Box score data used in this research. The archive file contains one folder for each of the batting streaks, named according to streak batter, year and length of the streak. Individual game box score filenames indicate date of occurrence relative to the streak (beginning with characters “B” for before streak, “A” for after streak). Raw data were obtained from www.baseball-reference.com. (ZIP) [file pone.0051367.s001.zip › box_scores_PLoS/Albert_Pujols_2003_30/B30_Jun11.csv]

Batting	AB	R	H	RBI	BB	SO	BA	OPS	Pit	Str	WPA	aLI	WPA+	WPA-	RE24	PO	A
Orlando Palmeiro LF	4	0	2	0	0	0	.285	.736	17	11	-0.024	0.29	0.005	-0.028	-0.0	1	0
J.D. Drew CF	4	0	0	0	0	1	.327	.951	11	8	-0.025	0.24	0.000	-0.025	-0.9	6	0
Albert Pujols 1B	4	1	2	0	0	1	.391	1.175	13	9	-0.007	0.16	0.007	-0.014	0.7	5	1	2B
Jim Edmonds DH	4	0	3	1	0	1	.312	1.045	16	10	-0.017	0.33	0.015	-0.032	0.9			CS
Jason Simontacchi PR	0	0	0	0	0	0	.083	.208			0.000	0.00	0.000	0.000	0.0
Scott Rolen 3B	3	0	2	0	0	0	.304	.969	11	8	0.029	0.40	0.035	-0.006	0.7	1	1
Kerry Robinson PH-RF	1	0	0	0	0	0	.186	.408	5	4	-0.001	0.03	0.000	-0.001	-1.2	1	0	GDP
Edgar Renteria SS	2	0	0	0	1	1	.333	.879	17	10	-0.034	0.61	0.006	-0.040	-0.7	2	2
Miguel Cairo 2B	1	0	0	0	0	0	.252	.660	3	3	0.000	0.00	0.000	0.000	-0.4	0	0
Eduardo Perez RF-3B	4	0	1	0	0	1	.317	.886	10	7	0.010	0.34	0.020	-0.010	-0.7	0	0
Joe Girardi C	4	0	0	0	0	1	.000	.000	13	8	-0.056	0.51	0.000	-0.056	-1.6	5	0
Wilson Delgado 2B-SS	4	0	0	0	0	1	.171	.410	10	8	-0.013	0.12	0.000	-0.013	-0.8	2	2
Brett Tomko P
Kiko Calero P																	1
Dustin Hermanson P																1
Team Totals	35	1	10	1	1	7	.286	.620	126	86	-0.138	0.30	0.088	-0.225	-4.2	24	7
null
