# Supplementary material for: Hitting Is Contagious in Baseball: Evidence from Long Hitting Streaks
Source: PLoS One. 2012 Dec 12;7(12):e51367. doi: 10.1371/journal.pone.0051367 (PMC3520861; doi:10.1371/journal.pone.0051367)
Supplement: Dataset S1 — Box score data used in this research. The archive file contains one folder for each of the batting streaks, named according to streak batter, year and length of the streak. Individual game box score filenames indicate date of occurrence relative to the streak (beginning with characters “B” for before streak, “A” for after streak). Raw data were obtained from www.baseball-reference.com. (ZIP) [file pone.0051367.s001.zip › box_scores_PLoS/Albert_Pujols_2003_30/B31_Jun10.csv]

Batting	AB	R	H	RBI	BB	SO	BA	OPS	Pit	Str	WPA	aLI	WPA+	WPA-	RE24	PO	A
Miguel Cairo 2B	5	1	1	0	0	1	.254	.665	25	18	-0.021	0.77	0.051	-0.072	-0.6	3	4
J.D. Drew RF	4	2	1	3	1	1	.339	.985	21	13	0.277	1.10	0.338	-0.061	2.0	4	0	HR
Albert Pujols DH	5	1	2	2	0	0	.389	1.174	19	11	0.042	0.97	0.136	-0.094	1.3			HR
Jim Edmonds CF	5	2	2	0	0	0	.303	1.037	15	9	0.111	0.84	0.154	-0.043	0.6	2	0	2�2B
Kerry Robinson CF	0	0	0	0	0	0	.190	.418			0.000	0.00	0.000	0.000	0.0	0	0
Scott Rolen 3B	5	1	2	1	0	1	.299	.965	22	13	0.221	1.26	0.297	-0.075	0.7	0	3	2B
Edgar Renteria SS	5	1	3	1	0	2	.336	.884	15	10	0.053	0.73	0.100	-0.047	0.9	0	6	2B
Tino Martinez 1B	3	0	0	0	1	0	.265	.738	10	5	-0.036	0.75	0.016	-0.052	-1.1	8	0	GDP
Eduardo Perez 1B	1	0	1	1	0	0	.321	.904	5	2	0.101	1.10	0.101	0.000	1.0	4	0
Mike Matheny C	5	0	1	0	0	1	.277	.696	22	14	-0.102	0.99	0.022	-0.123	-1.1	4	0
Orlando Palmeiro LF	3	1	1	1	1	0	.277	.728	24	13	0.030	1.21	0.106	-0.076	0.1	2	0
Woody Williams P
Jeff Fassero P
Kiko Calero P
Steve Kline P
Cal Eldred P
Team Totals	41	9	14	9	3	6	.341	.972	178	108	0.676	0.96	1.321	-0.643	3.8	27	13
null
