# Supplementary material for: Hitting Is Contagious in Baseball: Evidence from Long Hitting Streaks
Source: PLoS One. 2012 Dec 12;7(12):e51367. doi: 10.1371/journal.pone.0051367 (PMC3520861; doi:10.1371/journal.pone.0051367)
Supplement: Dataset S1 — Box score data used in this research. The archive file contains one folder for each of the batting streaks, named according to streak batter, year and length of the streak. Individual game box score filenames indicate date of occurrence relative to the streak (beginning with characters “B” for before streak, “A” for after streak). Raw data were obtained from www.baseball-reference.com. (ZIP) [file pone.0051367.s001.zip › box_scores_PLoS/Albert_Pujols_2003_30/B32_Jun08.csv]

Batting	AB	R	H	RBI	BB	SO	BA	OPS	Pit	Str	WPA	aLI	WPA+	WPA-	RE24	PO	A
Miguel Cairo 2B	5	0	0	0	0	2	.256	.675	31	19	-0.152	1.02	0.000	-0.152	-1.7	0	3
J.D. Drew RF	5	2	2	0	0	0	.343	.969	15	9	0.078	0.97	0.118	-0.041	0.2	2	0	SB
Cal Eldred P	0	0	0	0	0	0	.000	.000			0.000	0.00	0.000	0.000	0.0	0	1
Albert Pujols LF	5	1	2	1	0	1	.389	1.169	26	14	0.122	1.36	0.202	-0.080	0.3	1	0	2B
Jim Edmonds CF	4	4	3	3	1	0	.300	1.032	22	12	0.246	1.05	0.267	-0.021	3.0	3	0	2�HR
Scott Rolen 3B	5	2	4	4	0	1	.297	.964	14	10	0.291	1.20	0.305	-0.014	3.4	0	1	HR
Edgar Renteria SS	5	0	1	0	0	1	.330	.873	16	13	-0.077	0.69	0.008	-0.086	-0.8	1	5	SB
Tino Martinez 1B	4	1	2	2	1	0	.269	.745	21	9	0.210	0.70	0.227	-0.017	2.0	12	0	2B
Mike Matheny C	4	0	2	0	0	0	.279	.703	12	7	-0.004	0.84	0.062	-0.066	-0.1	8	0
Matt Morris P	2	0	1	1	0	0	.194	.565	4	3	0.018	0.79	0.033	-0.015	0.4	0	0
Jason Simontacchi P	1	1	1	0	0	0	.083	.208	1	1	0.108	1.57	0.108	0.000	0.6	0	0	2B
Orlando Palmeiro PH	1	0	0	0	0	0	.276	.725	5	4	-0.008	0.32	0.000	-0.008	-0.4
Esteban Yan P	0	0	0	0	0	0					0.000	0.00	0.000	0.000	0.0	0	0
Jeff Fassero P	0	0	0	0	0	0					0.000	0.00	0.000	0.000	0.0	0	0
So Taguchi RF	0	0	0	0	0	0	.333	1.167			0.000	0.00	0.000	0.000	0.0	0	0
Team Totals	41	11	18	11	2	5	.439	1.197	167	101	0.832	0.96	1.330	-0.500	7.0	27	10
null
