# Supplementary material for: Hitting Is Contagious in Baseball: Evidence from Long Hitting Streaks
Source: PLoS One. 2012 Dec 12;7(12):e51367. doi: 10.1371/journal.pone.0051367 (PMC3520861; doi:10.1371/journal.pone.0051367)
Supplement: Dataset S1 — Box score data used in this research. The archive file contains one folder for each of the batting streaks, named according to streak batter, year and length of the streak. Individual game box score filenames indicate date of occurrence relative to the streak (beginning with characters “B” for before streak, “A” for after streak). Raw data were obtained from www.baseball-reference.com. (ZIP) [file pone.0051367.s001.zip › box_scores_PLoS/Albert_Pujols_2003_30/B33_Jun07.csv]

Batting	AB	R	H	RBI	BB	SO	BA	OPS	Pit	Str	WPA	aLI	WPA+	WPA-	RE24	PO	A
Miguel Cairo 2B	4	1	2	0	0	0	.267	.702	10	8	0.016	0.65	0.053	-0.037	0.9	1	1	2B
J.D. Drew RF	4	0	2	0	0	0	.340	.977	12	10	0.040	0.86	0.094	-0.054	-0.3	3	0
Albert Pujols LF	4	0	1	1	0	2	.388	1.172	20	13	-0.045	0.74	0.000	-0.045	-0.9	5	0	2B
Jeff Fassero P	0	0	0	0	0	0					0.000	0.00	0.000	0.000	0.0	0	0
Jim Edmonds CF	2	0	1	0	1	1	.290	.988	12	6	0.057	0.84	0.064	-0.007	0.5	3	0
Kerry Robinson CF	1	0	0	0	0	0	.190	.418	4	2	-0.001	0.03	0.000	-0.001	-0.2	1	0
Scott Rolen 3B	4	0	0	0	0	2	.285	.937	15	11	-0.103	1.11	0.000	-0.103	-1.2	2	2
Edgar Renteria SS	3	0	0	0	0	0	.333	.883	12	9	-0.086	1.15	0.000	-0.086	-0.9	0	2
Wilson Delgado PH	0	0	0	0	1	0	.189	.451	6	2	0.000	0.00	0.000	0.000	0.1
Tino Martinez 1B	4	0	0	0	0	1	.264	.732	10	9	-0.054	0.50	0.000	-0.054	-0.8	6	1
Mike Matheny C	3	0	0	0	0	1	.274	.697	11	9	-0.047	0.62	0.000	-0.047	-0.6	5	0
Garrett Stephenson P	2	0	0	0	0	1	.160	.382	9	5	-0.028	0.55	0.000	-0.028	-0.3	0	0
Kiko Calero P	0	0	0	0	0	0	.500	1.000			0.000	0.00	0.000	0.000	0.0	1	0
Dustin Hermanson P	0	0	0	0	0	0					0.000	0.00	0.000	0.000	0.0	0	0
Orlando Palmeiro PH-LF	1	0	1	0	0	0	.278	.731	1	1	0.004	0.10	0.004	0.000	0.3	0	0
Team Totals	32	1	7	1	2	8	.219	.546	122	85	-0.247	0.72	0.215	-0.462	-3.5	27	6
null
