# Supplementary material for: Hitting Is Contagious in Baseball: Evidence from Long Hitting Streaks
Source: PLoS One. 2012 Dec 12;7(12):e51367. doi: 10.1371/journal.pone.0051367 (PMC3520861; doi:10.1371/journal.pone.0051367)
Supplement: Dataset S1 — Box score data used in this research. The archive file contains one folder for each of the batting streaks, named according to streak batter, year and length of the streak. Individual game box score filenames indicate date of occurrence relative to the streak (beginning with characters “B” for before streak, “A” for after streak). Raw data were obtained from www.baseball-reference.com. (ZIP) [file pone.0051367.s001.zip › box_scores_PLoS/Albert_Pujols_2003_30/B34_Jun06.csv]

Batting	AB	R	H	RBI	BB	SO	BA	OPS	Pit	Str	WPA	aLI	WPA+	WPA-	RE24	PO	A
Miguel Cairo 2B	3	2	0	0	0	0	.259	.684	14	8	-0.004	1.14	0.060	-0.064	-0.1	0	4	2�HBP
Orlando Palmeiro RF	3	0	2	0	1	0	.272	.721	21	11	-0.015	0.68	0.037	-0.051	0.1	1	0	CS
Kiko Calero P	0	0	0	0	0	0	.500	1.000			0.000	0.00	0.000	0.000	0.0	0	0
Steve Kline P	0	0	0	0	0	0					0.000	0.00	0.000	0.000	0.0	0	0
Esteban Yan P	0	0	0	0	0	0					0.000	0.00	0.000	0.000	0.0	0	0
J.D. Drew PH	0	1	0	0	1	0	.333	.977	4	0	0.076	4.74	0.076	0.000	0.3
Cal Eldred P	0	0	0	0	0	0	.000	.000			0.000	0.00	0.000	0.000	0.0	0	0
Albert Pujols LF-1B	4	0	4	4	1	0	.391	1.180	13	8	0.697	2.25	0.697	0.000	4.3	0	0	2B
Jim Edmonds CF	5	0	0	0	0	2	.288	.986	15	12	-0.144	1.15	0.000	-0.144	-1.9	3	0
Scott Rolen 3B	4	1	1	0	0	2	.290	.953	19	14	-0.037	1.08	0.042	-0.080	-0.6	0	2
Edgar Renteria SS	4	1	1	0	0	0	.338	.895	15	12	0.027	1.18	0.107	-0.080	0.3	1	2
Tino Martinez 1B	3	1	2	1	1	0	.270	.747	12	4	0.199	1.32	0.215	-0.016	1.5	11	1
So Taguchi PR-LF	0	1	0	0	0	0	.333	1.167			0.000	0.00	0.000	0.000	0.0	1	0
Chris Widger C	2	1	1	2	0	0	.105	.348	8	5	0.080	0.97	0.104	-0.024	1.4	3	0	2B
Mike Matheny C	2	0	0	0	0	1	.279	.708	9	7	-0.102	2.18	0.000	-0.102	-0.5	4	1
Brett Tomko P	1	0	0	0	0	1	.273	.652	5	4	-0.029	0.76	0.000	-0.029	-0.4	1	2	SH
Dustin Hermanson P	0	0	0	0	0	0					0.000	0.00	0.000	0.000	0.0	0	0
Kerry Robinson PH-RF	1	0	0	0	0	0	.195	.428	4	2	-0.034	1.32	0.000	-0.034	-0.2	2	0
Eduardo Perez PH-RF	1	0	0	0	0	0	.312	.891	4	2	-0.080	3.34	0.000	-0.080	-0.3	0	0
Team Totals	33	8	11	7	4	6	.333	.830	143	89	0.634	1.40	1.338	-0.704	4.0	27	12
null
