# Supplementary material for: Hitting Is Contagious in Baseball: Evidence from Long Hitting Streaks
Source: PLoS One. 2012 Dec 12;7(12):e51367. doi: 10.1371/journal.pone.0051367 (PMC3520861; doi:10.1371/journal.pone.0051367)
Supplement: Dataset S1 — Box score data used in this research. The archive file contains one folder for each of the batting streaks, named according to streak batter, year and length of the streak. Individual game box score filenames indicate date of occurrence relative to the streak (beginning with characters “B” for before streak, “A” for after streak). Raw data were obtained from www.baseball-reference.com. (ZIP) [file pone.0051367.s001.zip › box_scores_PLoS/Albert_Pujols_2003_30/B35_Jun05.csv]

Batting	AB	R	H	RBI	BB	SO	BA	OPS	Pit	Str	WPA	aLI	WPA+	WPA-	RE24	PO	A
Miguel Cairo 2B	4	2	2	1	0	0	.265	.690	16	11	0.037	0.42	0.041	-0.005	-0.0	1	4	SF
Jim Edmonds CF	3	2	2	1	0	1	.296	1.012	11	7	0.086	0.54	0.104	-0.018	2.2	5	0	HR2BHBP
Orlando Palmeiro PH-RF	1	0	0	0	0	1	.261	.700	6	5	0.000	0.00	0.000	0.000	-0.4	0	0
Albert Pujols LF	3	2	3	2	0	0	.379	1.158	8	6	0.039	0.48	0.039	0.000	2.2	3	0	HR2BSF
Kerry Robinson LF	1	1	1	0	0	0	.200	.438	2	2	0.000	0.00	0.000	0.000	0.4	0	0
Scott Rolen 3B	4	1	0	0	0	1	.291	.961	8	6	-0.023	0.49	0.029	-0.052	-0.3	0	0	SB
Wilson Delgado PH-3B	1	1	1	0	0	0	.189	.433	7	5	0.000	0.00	0.000	0.000	0.7	0	1
Edgar Renteria SS	4	0	0	2	0	0	.339	.902	22	16	-0.054	0.38	0.002	-0.057	-1.0	0	2	SF
Eduardo Perez RF	3	2	1	0	1	2	.316	.902	17	10	0.079	0.44	0.080	-0.001	1.0	3	0	SB
So Taguchi RF-CF	1	0	1	2	0	0	.333	1.167	2	2	0.000	0.00	0.000	0.000	1.8	0	0	2B
Tino Martinez 1B	4	1	2	0	0	2	.263	.735	17	14	0.022	0.45	0.048	-0.026	0.2	7	0	2B
Chris Widger PH-1B	1	0	0	0	0	1	.059	.217	6	4	0.000	0.00	0.000	0.000	-0.3	2	1
Mike Matheny C	3	1	1	0	1	0	.282	.716	13	6	0.063	0.57	0.064	-0.001	0.4	5	0	IW
Woody Williams P	4	0	1	4	0	1	.241	.678	13	10	0.085	0.66	0.086	-0.001	2.2	0	2	3B
Dustin Hermanson P	0	0	0	0	0	0					0.000	0.00	0.000	0.000	0.0	0	0
Esteban Yan P	0	0	0	0	0	0					0.000	0.00	0.000	0.000	0.0	1	0
Team Totals	37	13	15	12	2	9	.405	1.148	148	104	0.334	0.43	0.493	-0.161	9.0	27	10
null
