# Supplementary material for: Hitting Is Contagious in Baseball: Evidence from Long Hitting Streaks
Source: PLoS One. 2012 Dec 12;7(12):e51367. doi: 10.1371/journal.pone.0051367 (PMC3520861; doi:10.1371/journal.pone.0051367)
Supplement: Dataset S1 — Box score data used in this research. The archive file contains one folder for each of the batting streaks, named according to streak batter, year and length of the streak. Individual game box score filenames indicate date of occurrence relative to the streak (beginning with characters “B” for before streak, “A” for after streak). Raw data were obtained from www.baseball-reference.com. (ZIP) [file pone.0051367.s001.zip › box_scores_PLoS/Albert_Pujols_2003_30/B36_Jun04.csv]

Batting	AB	R	H	RBI	BB	SO	BA	OPS	Pit	Str	WPA	aLI	WPA+	WPA-	RE24	PO	A
Miguel Cairo 2B	5	2	3	1	0	0	.257	.682	29	19	0.047	0.63	0.088	-0.041	0.1	1	1	CS
Orlando Palmeiro RF	4	1	2	1	0	0	.264	.706	16	11	0.142	0.87	0.163	-0.021	1.3	1	0	2B
Steve Kline P	0	0	0	0	0	0					0.000	0.00	0.000	0.000	0.0	0	0
So Taguchi LF	0	0	0	0	0	0	.000	.333			0.000	0.00	0.000	0.000	0.0	0	0
Albert Pujols LF-1B	3	1	1	0	1	1	.369	1.127	14	7	0.029	1.02	0.060	-0.032	0.2	2	1	IW
Jim Edmonds CF	3	0	1	1	1	0	.290	.981	17	9	0.071	1.35	0.110	-0.039	0.4	5	0
Scott Rolen 3B	4	1	0	1	0	2	.297	.979	15	11	-0.105	1.43	0.000	-0.105	-1.4	2	3	GDP
Edgar Renteria SS	4	1	2	2	0	0	.346	.919	18	9	0.186	0.86	0.233	-0.047	1.3	2	0	2BCS
Tino Martinez 1B	4	1	2	1	0	0	.258	.724	9	7	0.175	0.66	0.193	-0.017	1.7	5	1	3B
Cal Eldred P	0	0	0	0	0	0	.000	.000			0.000	0.00	0.000	0.000	0.0	1	0
Mike Matheny C	3	1	1	1	1	1	.281	.713	18	9	0.064	0.55	0.077	-0.013	0.8	5	0	3BIW
Jason Simontacchi P	2	0	0	0	0	1	.043	.087	8	5	-0.053	1.03	0.000	-0.053	-0.7	2	0
Kiko Calero P	0	0	0	0	0	0	.500	1.000			0.000	0.00	0.000	0.000	0.0	0	0
Kerry Robinson PH	0	0	0	0	0	0	.179	.399			0.000	0.00	0.000	0.000	0.0
Eduardo Perez PH-RF	1	0	0	0	1	0	.315	.904	7	3	0.010	0.30	0.012	-0.002	0.3	1	0
Team Totals	33	8	12	8	4	5	.364	.978	151	90	0.566	0.88	0.936	-0.370	4.0	27	6
null
