# Supplementary material for: Hitting Is Contagious in Baseball: Evidence from Long Hitting Streaks
Source: PLoS One. 2012 Dec 12;7(12):e51367. doi: 10.1371/journal.pone.0051367 (PMC3520861; doi:10.1371/journal.pone.0051367)
Supplement: Dataset S1 — Box score data used in this research. The archive file contains one folder for each of the batting streaks, named according to streak batter, year and length of the streak. Individual game box score filenames indicate date of occurrence relative to the streak (beginning with characters “B” for before streak, “A” for after streak). Raw data were obtained from www.baseball-reference.com. (ZIP) [file pone.0051367.s001.zip › box_scores_PLoS/Albert_Pujols_2003_30/B37_Jun03.csv]

Batting	AB	R	H	RBI	BB	SO	BA	OPS	Pit	Str	WPA	aLI	WPA+	WPA-	RE24	PO	A
Miguel Cairo 2B	4	0	0	1	0	0	.240	.658	20	16	-0.116	1.02	0.000	-0.116	-1.6	2	2	SF
J.D. Drew RF	4	0	1	0	1	2	.333	.971	18	13	-0.032	0.59	0.022	-0.054	0.1	2	0
So Taguchi PR-RF	0	1	0	0	0	0	.000	.333			0.001	0.06	0.001	0.000	0.5	0	0
Albert Pujols LF	5	1	3	0	0	0	.370	1.132	15	9	0.015	0.53	0.047	-0.033	0.3	1	0
Kerry Robinson PR-LF	0	1	0	0	0	0	.179	.399			0.000	0.00	0.000	0.000	0.0	1	0
Jim Edmonds CF	5	1	1	2	0	1	.289	.983	19	12	0.049	0.91	0.146	-0.097	-0.1	3	0	HR
Scott Rolen 3B	4	3	3	0	1	1	.303	.997	16	9	0.093	0.68	0.109	-0.017	1.0	0	1	IW
Edgar Renteria SS	4	2	3	3	1	0	.343	.913	16	7	0.241	1.00	0.252	-0.011	4.6	3	6	3B
Tino Martinez 1B	5	1	2	3	0	2	.253	.707	17	12	0.116	1.18	0.142	-0.027	0.7	9	1
Mike Matheny C	3	1	1	1	1	1	.280	.699	12	5	0.126	1.18	0.145	-0.019	0.9	5	0	IW
Matt Morris P	1	0	0	0	0	1	.172	.536	6	5	0.108	1.49	0.145	-0.037	0.9	0	0	2�SH
Orlando Palmeiro PH	1	0	0	0	0	0	.255	.686	2	1	-0.002	0.09	0.000	-0.002	-0.3
Steve Kline P	0	0	0	0	0	0					0.000	0.00	0.000	0.000	0.0	0	0
Esteban Yan P	0	0	0	0	0	0					0.000	0.00	0.000	0.000	0.0	1	0
Team Totals	36	11	14	10	4	8	.389	.967	141	89	0.599	0.88	1.009	-0.413	7.0	27	10
null
