# Supplementary material for: Hitting Is Contagious in Baseball: Evidence from Long Hitting Streaks
Source: PLoS One. 2012 Dec 12;7(12):e51367. doi: 10.1371/journal.pone.0051367 (PMC3520861; doi:10.1371/journal.pone.0051367)
Supplement: Dataset S1 — Box score data used in this research. The archive file contains one folder for each of the batting streaks, named according to streak batter, year and length of the streak. Individual game box score filenames indicate date of occurrence relative to the streak (beginning with characters “B” for before streak, “A” for after streak). Raw data were obtained from www.baseball-reference.com. (ZIP) [file pone.0051367.s001.zip › box_scores_PLoS/Albert_Pujols_2003_30/B38_Jun01.csv]

Batting	AB	R	H	RBI	BB	SO	BA	OPS	Pit	Str	WPA	aLI	WPA+	WPA-	RE24	PO	A
Miguel Cairo 2B	5	0	0	0	0	0	.250	.686	13	9	-0.135	1.01	0.000	-0.135	-1.4	0	3
J.D. Drew RF	4	1	1	1	0	1	.337	.984	13	9	0.055	0.93	0.121	-0.066	0.5	3	0	HR
Albert Pujols LF-1B	3	1	2	0	1	0	.364	1.130	20	10	0.066	0.69	0.077	-0.010	0.5	2	0
Jim Edmonds CF	2	1	0	0	2	0	.292	.982	13	4	-0.047	1.28	0.059	-0.106	-0.6	3	0	GDP
Scott Rolen 3B	3	1	1	0	1	0	.294	.986	13	7	0.036	1.57	0.093	-0.057	0.4	2	4	2B
Edgar Renteria SS	3	1	2	2	1	0	.335	.890	23	15	0.347	2.05	0.384	-0.037	2.3	1	2	SB
Tino Martinez 1B	4	0	1	1	0	0	.249	.704	18	11	0.099	1.48	0.194	-0.095	1.0	10	0
Esteban Yan P	0	0	0	0	0	0					0.000	0.00	0.000	0.000	0.0	0	0
Jeff Fassero P	0	0	0	0	0	0					0.000	0.00	0.000	0.000	0.0	0	0
Chris Widger C	2	0	0	0	2	0	.063	.229	23	12	0.008	0.97	0.034	-0.026	0.1	6	0
Brett Tomko P	1	0	0	0	0	0	.286	.681	3	3	-0.054	0.91	0.000	-0.054	-0.7	0	1	SH
Eduardo Perez PH	1	0	0	0	0	0	.319	.909	1	1	-0.127	2.78	0.000	-0.127	-0.9
Steve Kline P	0	0	0	0	0	0					0.000	0.00	0.000	0.000	0.0	0	0
So Taguchi LF	1	0	0	0	0	0	.000	.333	7	4	-0.005	0.18	0.000	-0.005	-0.2	0	0
Team Totals	29	5	7	4	7	1	.241	.768	147	85	0.243	1.26	0.962	-0.718	1.0	27	10
null
