# Supplementary material for: Hitting Is Contagious in Baseball: Evidence from Long Hitting Streaks
Source: PLoS One. 2012 Dec 12;7(12):e51367. doi: 10.1371/journal.pone.0051367 (PMC3520861; doi:10.1371/journal.pone.0051367)
Supplement: Dataset S1 — Box score data used in this research. The archive file contains one folder for each of the batting streaks, named according to streak batter, year and length of the streak. Individual game box score filenames indicate date of occurrence relative to the streak (beginning with characters “B” for before streak, “A” for after streak). Raw data were obtained from www.baseball-reference.com. (ZIP) [file pone.0051367.s001.zip › box_scores_PLoS/Albert_Pujols_2003_30/B39_May31.csv]

Batting	AB	R	H	RBI	BB	SO	BA	OPS	Pit	Str	WPA	aLI	WPA+	WPA-	RE24	PO	A
Miguel Cairo 2B	5	0	0	0	0	0	.263	.721	23	16	-0.235	1.71	0.000	-0.235	-1.2	2	2
J.D. Drew RF	4	1	2	1	0	1	.341	.972	21	11	0.169	0.98	0.193	-0.023	1.3	1	0	HR
Jeff Fassero P	0	0	0	0	0	0					0.000	0.00	0.000	0.000	0.0	1	0
Albert Pujols LF	3	1	3	2	0	0	.359	1.125	8	5	0.181	1.71	0.190	-0.008	2.0	1	0	HR2�2BHBP
Jim Edmonds CF	2	0	0	0	2	1	.295	.987	18	7	-0.006	2.15	0.078	-0.084	-0.2	5	0	IW
Scott Rolen 3B	3	0	0	0	0	0	.293	.983	11	6	-0.148	2.48	0.056	-0.204	-1.4	0	2	HBPGDP
Edgar Renteria SS	3	0	0	0	1	0	.330	.882	18	9	-0.234	2.36	0.027	-0.260	-1.0	2	1	SB
Tino Martinez 1B	3	0	0	0	1	0	.249	.709	20	10	-0.117	1.65	0.015	-0.132	-0.4	8	0
Mike Matheny C	4	0	0	0	0	1	.279	.696	14	10	-0.147	1.45	0.000	-0.147	-0.8	6	0
Woody Williams P	2	0	0	0	0	0	.240	.625	2	2	-0.055	1.08	0.000	-0.055	-0.5	0	2
Orlando Palmeiro PH-RF	1	1	1	0	1	0	.257	.692	12	6	0.159	1.77	0.159	0.000	0.8	1	0	2B
So Taguchi PR	0	0	0	0	0	0	.000	.500			0.000	0.00	0.000	0.000	0.0
Team Totals	30	3	6	3	5	3	.200	.851	147	82	-0.433	1.78	0.718	-1.148	-1.5	27	7
null
