# Supplementary material for: Hitting Is Contagious in Baseball: Evidence from Long Hitting Streaks
Source: PLoS One. 2012 Dec 12;7(12):e51367. doi: 10.1371/journal.pone.0051367 (PMC3520861; doi:10.1371/journal.pone.0051367)
Supplement: Dataset S1 — Box score data used in this research. The archive file contains one folder for each of the batting streaks, named according to streak batter, year and length of the streak. Individual game box score filenames indicate date of occurrence relative to the streak (beginning with characters “B” for before streak, “A” for after streak). Raw data were obtained from www.baseball-reference.com. (ZIP) [file pone.0051367.s001.zip › box_scores_PLoS/Albert_Pujols_2003_30/B3_Jul09.csv]

Batting	AB	R	H	RBI	BB	SO	BA	OPS	Pit	Str	WPA	aLI	WPA+	WPA-	RE24	PO	A
Bo Hart 2B	4	1	1	1	1	2	.360	.917	20	14	0.090	1.27	0.162	-0.072	1.0	4	4	SB
Jim Edmonds CF	4	0	1	0	1	1	.304	1.064	20	12	-0.067	1.79	0.092	-0.159	-0.2	0	0	2B
Albert Pujols LF	4	0	0	0	1	2	.364	1.106	21	11	-0.109	2.10	0.097	-0.207	-1.4	0	0
Scott Rolen 3B	4	1	2	2	1	1	.282	.921	28	15	0.147	1.81	0.266	-0.118	1.6	0	0	HR
Eduardo Perez RF	5	1	1	0	0	1	.291	.830	19	12	-0.181	1.74	0.033	-0.215	-0.8	2	0
Edgar Renteria SS	3	1	1	0	1	0	.329	.866	22	12	0.034	0.88	0.100	-0.066	1.2	3	4	SB
Tino Martinez 1B	3	1	0	0	1	1	.285	.820	18	9	-0.030	1.10	0.035	-0.065	-0.3	10	2
Mike Matheny C	2	0	0	0	1	0	.273	.713	16	6	0.007	1.28	0.064	-0.057	-0.1	5	1
Kerry Robinson PH	1	0	0	0	0	0	.202	.444	2	2	-0.063	2.48	0.000	-0.063	-0.2
Chris Widger C	0	0	0	0	0	0	.167	.481			0.000	0.00	0.000	0.000	0.0	2	0
Brett Tomko P	1	0	0	0	1	1	.323	.737	10	4	-0.024	0.74	0.010	-0.034	-0.2	1	0
Orlando Palmeiro PH	1	0	0	1	0	0	.282	.714	2	2	-0.037	2.96	0.000	-0.037	-0.1
Steve Kline P	0	0	0	0	0	0					0.000	0.00	0.000	0.000	0.0	0	1
Cal Eldred P	0	0	0	0	0	0	.500	1.000			0.000	0.00	0.000	0.000	0.0	0	0
J.D. Drew PH	1	0	0	0	0	1	.301	.921	4	3	-0.046	1.85	0.000	-0.046	-0.2
Jason Isringhausen P	0	0	0	0	0	0					0.000	0.00	0.000	0.000	0.0	0	1
Team Totals	33	5	6	4	8	10	.182	.644	182	102	-0.279	1.51	0.859	-1.139	0.5	27	13
null
