# Supplementary material for: Hitting Is Contagious in Baseball: Evidence from Long Hitting Streaks
Source: PLoS One. 2012 Dec 12;7(12):e51367. doi: 10.1371/journal.pone.0051367 (PMC3520861; doi:10.1371/journal.pone.0051367)
Supplement: Dataset S1 — Box score data used in this research. The archive file contains one folder for each of the batting streaks, named according to streak batter, year and length of the streak. Individual game box score filenames indicate date of occurrence relative to the streak (beginning with characters “B” for before streak, “A” for after streak). Raw data were obtained from www.baseball-reference.com. (ZIP) [file pone.0051367.s001.zip › box_scores_PLoS/Albert_Pujols_2003_30/B40_May30.csv]

Batting	AB	R	H	RBI	BB	SO	BA	OPS	Pit	Str	WPA	aLI	WPA+	WPA-	RE24	PO	A
Miguel Cairo 2B	3	0	0	0	0	0	.278	.760	18	10	-0.083	0.80	0.014	-0.097	-0.8	5	3	HBP
Orlando Palmeiro CF	3	0	0	0	1	1	.250	.666	19	11	-0.012	0.87	0.049	-0.061	-0.2	2	0
Eduardo Perez RF	4	0	1	0	0	0	.324	.921	11	8	-0.112	0.91	0.012	-0.124	-0.9	2	0	GDP
Albert Pujols LF	4	0	2	0	0	0	.348	1.081	16	8	0.044	0.66	0.082	-0.037	0.5	3	0	2�2B
Scott Rolen 3B	4	0	0	0	0	1	.298	.995	8	7	-0.124	1.10	0.000	-0.124	-1.2	0	3
Edgar Renteria SS	4	1	0	0	0	0	.335	.891	8	6	-0.091	0.79	0.000	-0.091	-1.0	3	3
Tino Martinez 1B	4	1	2	1	0	0	.253	.717	11	9	0.099	0.46	0.115	-0.016	1.0	9	0	2B
Mike Matheny C	4	1	2	1	0	0	.286	.712	11	8	0.112	0.84	0.141	-0.029	0.9	3	1	2B
Garrett Stephenson P	2	0	1	1	0	1	.174	.414	7	4	0.078	1.67	0.125	-0.046	0.5	0	1
Wilson Delgado PH	1	0	0	0	0	0	.167	.392	1	1	-0.018	0.70	0.000	-0.018	-0.2
Esteban Yan P	0	0	0	0	0	0					0.000	0.00	0.000	0.000	0.0	0	0
Steve Kline P	0	0	0	0	0	0					0.000	0.00	0.000	0.000	0.0	0	0
Team Totals	33	3	8	3	1	3	.242	.649	110	72	-0.107	0.85	0.538	-0.643	-1.5	27	11
null
