# Supplementary material for: Hitting Is Contagious in Baseball: Evidence from Long Hitting Streaks
Source: PLoS One. 2012 Dec 12;7(12):e51367. doi: 10.1371/journal.pone.0051367 (PMC3520861; doi:10.1371/journal.pone.0051367)
Supplement: Dataset S1 — Box score data used in this research. The archive file contains one folder for each of the batting streaks, named according to streak batter, year and length of the streak. Individual game box score filenames indicate date of occurrence relative to the streak (beginning with characters “B” for before streak, “A” for after streak). Raw data were obtained from www.baseball-reference.com. (ZIP) [file pone.0051367.s001.zip › box_scores_PLoS/Albert_Pujols_2003_30/B41_May29.csv]

Batting	AB	R	H	RBI	BB	SO	BA	OPS	Pit	Str	WPA	aLI	WPA+	WPA-	RE24	PO	A
Miguel Cairo 2B-LF	4	1	2	0	1	1	.287	.778	21	13	0.074	1.29	0.155	-0.080	0.8	1	2	2B
Orlando Palmeiro CF-LF-CF	5	1	1	0	0	0	.257	.679	23	18	-0.023	1.58	0.105	-0.129	-0.3	3	0
J.D. Drew RF	5	1	2	0	0	1	.333	.935	17	13	0.259	1.88	0.373	-0.114	1.1	1	0	GDP
Albert Pujols LF-1B	4	0	1	1	0	0	.345	1.072	10	8	-0.117	1.96	0.048	-0.165	-1.0	3	0	SFGDP
Scott Rolen 3B	4	0	1	0	1	2	.304	1.015	26	13	-0.123	1.55	0.068	-0.191	-0.6	0	1
Edgar Renteria SS	4	1	3	1	0	0	.342	.908	13	10	0.291	2.16	0.327	-0.036	1.5	1	4
Tino Martinez 1B	3	0	1	1	1	0	.247	.705	13	7	0.021	1.87	0.135	-0.114	0.3	9	1	2B
Jeff Fassero P	0	0	0	0	0	0					0.000	0.00	0.000	0.000	0.0	0	0
Cal Eldred P	0	0	0	0	0	0	.000	.000			0.000	0.00	0.000	0.000	0.0	0	0
Mike Crudale P	0	0	0	0	0	0					0.000	0.00	0.000	0.000	0.0	0	0
Mike Matheny C	2	0	0	0	2	1	.280	.699	20	10	-0.028	1.88	0.057	-0.084	-0.5	8	0
Matt Morris P	3	0	0	0	0	3	.179	.555	12	10	-0.203	2.66	0.000	-0.203	-1.4	0	4
So Taguchi CF	0	0	0	0	0	0	.000	.500			0.000	0.00	0.000	0.000	0.0	1	0
Wilson Delgado PH-2B	1	0	0	0	0	0	.171	.402	3	2	-0.063	2.48	0.000	-0.063	-0.2	0	0
Team Totals	35	4	11	3	5	8	.314	.762	158	104	0.088	1.84	1.268	-1.179	-0.5	27	12
null
