# Supplementary material for: Hitting Is Contagious in Baseball: Evidence from Long Hitting Streaks
Source: PLoS One. 2012 Dec 12;7(12):e51367. doi: 10.1371/journal.pone.0051367 (PMC3520861; doi:10.1371/journal.pone.0051367)
Supplement: Dataset S1 — Box score data used in this research. The archive file contains one folder for each of the batting streaks, named according to streak batter, year and length of the streak. Individual game box score filenames indicate date of occurrence relative to the streak (beginning with characters “B” for before streak, “A” for after streak). Raw data were obtained from www.baseball-reference.com. (ZIP) [file pone.0051367.s001.zip › box_scores_PLoS/Albert_Pujols_2003_30/B42_May28.csv]

Batting	AB	R	H	RBI	BB	SO	BA	OPS	Pit	Str	WPA	aLI	WPA+	WPA-	RE24	PO	A
Miguel Cairo 2B	3	1	1	1	0	0	.277	.748	12	9	0.145	0.71	0.180	-0.034	1.1	1	3	2BHBP
J.D. Drew RF	4	1	2	1	0	0	.329	.944	17	11	0.128	0.91	0.158	-0.030	0.9	0	0	2B
Albert Pujols LF	2	0	0	0	2	0	.347	1.087	16	7	-0.036	0.93	0.020	-0.056	0.0	2	0	IW
Jim Edmonds CF	0	0	0	0	0	0	.299	.992			0.000	0.00	0.000	0.000	0.0	1	0
Orlando Palmeiro PH-CF	3	0	1	0	0	0	.260	.692	16	10	0.022	1.10	0.086	-0.064	-0.3	2	0	SH
Scott Rolen 3B	4	0	2	1	0	0	.306	1.023	15	11	0.066	1.13	0.109	-0.043	0.3	0	2
Edgar Renteria SS	3	0	0	0	1	0	.333	.897	13	7	-0.116	0.94	0.013	-0.129	-1.4	1	4	GDP
Tino Martinez 1B	4	0	1	0	0	1	.245	.695	12	9	-0.058	0.72	0.012	-0.070	-0.3	15	1	2B
Mike Matheny C	4	0	2	0	0	0	.284	.700	10	7	0.013	0.67	0.048	-0.035	-0.1	4	1
Jason Simontacchi P	4	1	0	0	0	1	.048	.095	11	8	-0.095	0.93	0.000	-0.095	-1.3	1	3
Team Totals	31	3	9	3	3	2	.290	.759	122	79	0.069	0.89	0.626	-0.556	-1.0	27	14
null
