# Supplementary material for: Hitting Is Contagious in Baseball: Evidence from Long Hitting Streaks
Source: PLoS One. 2012 Dec 12;7(12):e51367. doi: 10.1371/journal.pone.0051367 (PMC3520861; doi:10.1371/journal.pone.0051367)
Supplement: Dataset S1 — Box score data used in this research. The archive file contains one folder for each of the batting streaks, named according to streak batter, year and length of the streak. Individual game box score filenames indicate date of occurrence relative to the streak (beginning with characters “B” for before streak, “A” for after streak). Raw data were obtained from www.baseball-reference.com. (ZIP) [file pone.0051367.s001.zip › box_scores_PLoS/Albert_Pujols_2003_30/B43_May27.csv]

Batting	AB	R	H	RBI	BB	SO	BA	OPS	Pit	Str	WPA	aLI	WPA+	WPA-	RE24	PO	A
Miguel Cairo 2B-LF	5	0	2	0	0	1	.275	.731	28	22	0.045	1.04	0.108	-0.062	0.0	3	4
Jim Edmonds CF	5	0	0	0	0	3	.299	.992	23	15	-0.260	1.37	0.000	-0.260	-1.8	2	0	GDP
Albert Pujols 1B	5	1	2	0	0	0	.351	1.093	19	12	0.091	0.90	0.129	-0.038	0.1	7	2
Scott Rolen 3B	4	1	2	0	0	0	.301	1.024	21	13	0.205	1.59	0.234	-0.029	1.3	0	1	2B
Eduardo Perez RF	4	1	1	1	0	2	.328	.945	21	17	-0.058	2.06	0.067	-0.125	-0.0	2	0
Edgar Renteria SS	3	1	2	1	1	1	.339	.908	13	7	0.049	1.90	0.147	-0.098	1.3	2	2	2�2BIW
Chris Widger C	3	0	1	1	0	0	.071	.143	8	6	-0.024	1.62	0.084	-0.108	-0.2	7	2
Wilson Delgado PH-2B	0	0	0	0	0	0	.176	.413	2	0	0.023	3.49	0.023	0.000	0.1	0	1	HBP
So Taguchi LF	1	0	0	0	1	0	.000	.500	6	1	-0.028	1.06	0.007	-0.035	-0.4	0	0	GDPIW
Orlando Palmeiro PH-LF	1	0	0	0	1	0	.258	.693	6	1	-0.046	3.33	0.076	-0.122	-0.1	0	0
Esteban Yan P	0	0	0	0	0	0					0.000	0.00	0.000	0.000	0.0	0	0
Brett Tomko P	2	0	1	1	0	0	.300	.714	10	6	-0.010	1.36	0.004	-0.014	-0.4	2	0
J.D. Drew PH	1	0	0	0	0	0	.320	.928	5	3	-0.071	3.09	0.000	-0.071	-0.4
Kiko Calero P	0	0	0	0	0	0	.500	1.000			0.000	0.00	0.000	0.000	0.0	1	0
Mike Matheny C	1	0	0	0	0	0	.278	.693	4	3	-0.024	0.91	0.000	-0.024	-0.2	1	0
Team Totals	35	4	11	4	3	7	.314	.785	166	106	-0.108	1.58	0.879	-0.986	-0.5	27	12
null
