# Supplementary material for: Hitting Is Contagious in Baseball: Evidence from Long Hitting Streaks
Source: PLoS One. 2012 Dec 12;7(12):e51367. doi: 10.1371/journal.pone.0051367 (PMC3520861; doi:10.1371/journal.pone.0051367)
Supplement: Dataset S1 — Box score data used in this research. The archive file contains one folder for each of the batting streaks, named according to streak batter, year and length of the streak. Individual game box score filenames indicate date of occurrence relative to the streak (beginning with characters “B” for before streak, “A” for after streak). Raw data were obtained from www.baseball-reference.com. (ZIP) [file pone.0051367.s001.zip › box_scores_PLoS/Albert_Pujols_2003_30/B44_May26.csv]

Batting	AB	R	H	RBI	BB	SO	BA	OPS	Pit	Str	WPA	aLI	WPA+	WPA-	RE24	PO	A
Miguel Cairo 2B	5	2	2	0	0	0	.267	.727	13	8	-0.007	0.35	0.023	-0.030	0.5	2	0
J.D. Drew RF	4	1	1	3	1	2	.324	.940	26	14	0.080	0.43	0.097	-0.017	1.1	2	0	HR
Jeff Fassero P	0	0	0	0	0	0					0.000	0.00	0.000	0.000	0.0	0	2
Gabe Molina P	0	0	0	0	0	0					0.000	0.00	0.000	0.000	0.0	0	0
Steve Kline P	0	0	0	0	0	0					0.000	0.00	0.000	0.000	0.0	0	0
Albert Pujols LF	3	3	2	2	1	0	.349	1.102	10	4	0.008	0.51	0.036	-0.028	2.2	2	0	2B
Eduardo Perez PH-RF-3B	1	0	0	0	0	1	.333	.972	3	3	0.000	0.01	0.000	0.000	-0.4	0	0
Jim Edmonds CF	4	1	1	1	1	1	.308	1.022	21	12	0.148	0.35	0.148	0.000	1.4	4	0	2B
Scott Rolen 3B	3	0	3	3	0	0	.297	1.019	19	12	0.114	0.60	0.114	0.000	1.8	2	2	2�2BSF
Chris Widger PH-RF	1	0	0	0	0	1	.000	.000	3	3	0.000	0.00	0.000	0.000	-0.2	1	0
Edgar Renteria SS	2	0	1	0	1	0	.333	.888	11	5	0.017	0.45	0.019	-0.002	0.1	0	1
Wilson Delgado PH-SS	1	0	0	0	1	0	.176	.393	13	7	0.000	0.01	0.000	0.000	0.5	0	0
Tino Martinez 1B	4	1	1	1	0	1	.245	.694	13	10	-0.050	0.53	0.005	-0.055	-0.5	7	1	HR
Mike Matheny C	4	2	3	0	0	0	.280	.697	12	7	0.013	0.41	0.042	-0.029	0.1	6	0	2BCSGDP
Woody Williams P	2	0	0	0	0	2	.261	.675	9	7	-0.031	0.56	0.000	-0.031	-1.0	1	0	SH
Mike Crudale P	0	0	0	0	0	0					0.000	0.00	0.000	0.000	0.0	0	0
Orlando Palmeiro PH-LF	0	0	0	0	1	0	.261	.694	4	0	0.000	0.01	0.000	0.000	0.4	0	0
Team Totals	34	10	14	10	6	8	.412	1.223	157	92	0.292	0.39	0.484	-0.192	6.0	27	6
null
