# Supplementary material for: Hitting Is Contagious in Baseball: Evidence from Long Hitting Streaks
Source: PLoS One. 2012 Dec 12;7(12):e51367. doi: 10.1371/journal.pone.0051367 (PMC3520861; doi:10.1371/journal.pone.0051367)
Supplement: Dataset S1 — Box score data used in this research. The archive file contains one folder for each of the batting streaks, named according to streak batter, year and length of the streak. Individual game box score filenames indicate date of occurrence relative to the streak (beginning with characters “B” for before streak, “A” for after streak). Raw data were obtained from www.baseball-reference.com. (ZIP) [file pone.0051367.s001.zip › box_scores_PLoS/Albert_Pujols_2003_30/B45_May25.csv]

Batting	AB	R	H	RBI	BB	SO	BA	OPS	Pit	Str	WPA	aLI	WPA+	WPA-	RE24	PO	A
Fernando Vina 2B	3	1	2	0	0	0	.262	.746	11	7	0.032	0.78	0.057	-0.025	0.5	3	0	2B
Miguel Cairo 2B	2	0	1	1	0	1	.257	.722	8	5	0.066	2.77	0.106	-0.040	0.5	0	2
Eduardo Perez RF	5	2	2	0	0	1	.339	.987	21	12	-0.096	2.12	0.112	-0.208	-0.1	4	0
Albert Pujols LF	5	0	0	0	0	0	.344	1.089	16	12	-0.255	1.92	0.000	-0.255	-1.7	1	0
Jim Edmonds CF	2	2	1	3	2	0	.310	1.025	13	4	0.250	1.23	0.260	-0.010	2.4	4	1	HRIW
Scott Rolen 3B	4	1	2	3	0	1	.284	.993	13	9	0.188	1.27	0.259	-0.071	2.2	2	1	HR
Edgar Renteria SS	4	0	0	0	0	0	.332	.884	15	11	-0.111	0.74	0.000	-0.111	-1.0	1	1	GDP
Tino Martinez 1B	4	0	0	0	0	0	.245	.679	9	7	-0.067	0.82	0.011	-0.078	-0.4	6	0
Chris Widger C	3	0	0	0	0	0	.000	.000	8	7	-0.051	0.51	0.000	-0.051	-1.1	3	1	GDP
Orlando Palmeiro PH	0	1	0	0	1	0	.261	.687	5	1	0.051	0.99	0.051	0.000	0.3
Garrett Stephenson P	3	0	1	0	0	1	.143	.360	9	6	-0.008	0.29	0.008	-0.015	-0.1	0	0
Steve Kline P	0	0	0	0	0	0					0.000	0.00	0.000	0.000	0.0	0	0
Dustin Hermanson P	0	0	0	0	0	0					0.000	0.00	0.000	0.000	0.0	0	1
Mike Crudale P	0	0	0	0	0	0					0.000	0.00	0.000	0.000	0.0	0	0
Gabe Molina P	0	0	0	0	0	0					0.000	0.00	0.000	0.000	0.0	0	0
J.D. Drew PH	1	0	1	0	0	0	.329	.913	5	3	0.091	2.14	0.091	0.000	0.7
Team Totals	36	7	10	7	3	4	.278	.806	133	84	0.090	1.28	0.955	-0.864	2.2	24	7
null
