# Supplementary material for: Hitting Is Contagious in Baseball: Evidence from Long Hitting Streaks
Source: PLoS One. 2012 Dec 12;7(12):e51367. doi: 10.1371/journal.pone.0051367 (PMC3520861; doi:10.1371/journal.pone.0051367)
Supplement: Dataset S1 — Box score data used in this research. The archive file contains one folder for each of the batting streaks, named according to streak batter, year and length of the streak. Individual game box score filenames indicate date of occurrence relative to the streak (beginning with characters “B” for before streak, “A” for after streak). Raw data were obtained from www.baseball-reference.com. (ZIP) [file pone.0051367.s001.zip › box_scores_PLoS/Albert_Pujols_2003_30/B46_May24.csv]

Batting	AB	R	H	RBI	BB	SO	BA	OPS	Pit	Str	WPA	aLI	WPA+	WPA-	RE24	PO	A
Fernando Vina 2B	4	2	2	1	1	0	.254	.730	18	10	0.155	0.31	0.159	-0.004	1.7	2	5	HR3B
Eduardo Perez RF	5	1	3	1	0	1	.333	1.003	24	16	0.057	0.54	0.074	-0.017	0.6	3	0	GDP
Albert Pujols LF	5	1	1	0	0	0	.354	1.122	22	16	-0.025	0.34	0.011	-0.036	-1.0	2	0	2B
Orlando Palmeiro LF	0	0	0	0	0	0	.261	.681			0.000	0.00	0.000	0.000	0.0	1	0
Jim Edmonds CF	4	2	2	2	0	0	.307	.999	13	8	0.135	0.45	0.140	-0.005	2.0	1	0	HR
Scott Rolen 3B	3	0	1	0	1	0	.279	.975	18	11	0.055	0.46	0.060	-0.005	0.8	1	1	2BSB
Edgar Renteria SS	4	0	1	1	0	0	.339	.902	11	8	0.061	0.47	0.072	-0.011	0.2	3	5	SB
Tino Martinez 1B	4	0	0	0	0	3	.252	.696	20	13	-0.054	0.29	0.000	-0.054	-1.4	9	1
Mike Matheny C	3	0	0	0	1	0	.268	.670	18	10	-0.037	0.35	0.003	-0.040	-0.6	3	0
Matt Morris P	3	0	0	0	0	2	.200	.619	10	9	-0.021	0.20	0.000	-0.021	-1.0	2	1	SH
Team Totals	35	6	10	5	3	6	.286	.914	154	101	0.326	0.39	0.519	-0.193	1.2	27	13
null
