# Supplementary material for: Hitting Is Contagious in Baseball: Evidence from Long Hitting Streaks
Source: PLoS One. 2012 Dec 12;7(12):e51367. doi: 10.1371/journal.pone.0051367 (PMC3520861; doi:10.1371/journal.pone.0051367)
Supplement: Dataset S1 — Box score data used in this research. The archive file contains one folder for each of the batting streaks, named according to streak batter, year and length of the streak. Individual game box score filenames indicate date of occurrence relative to the streak (beginning with characters “B” for before streak, “A” for after streak). Raw data were obtained from www.baseball-reference.com. (ZIP) [file pone.0051367.s001.zip › box_scores_PLoS/Albert_Pujols_2003_30/B47_May23.csv]

Batting	AB	R	H	RBI	BB	SO	BA	OPS	Pit	Str	WPA	aLI	WPA+	WPA-	RE24	PO	A
Fernando Vina 2B	6	0	1	0	0	0	.248	.690	18	11	-0.036	1.33	0.076	-0.112	-0.7	1	2
J.D. Drew RF	6	3	2	1	0	1	.319	.898	24	16	0.248	1.59	0.384	-0.136	0.0	5	0	3B
Albert Pujols LF	6	2	5	2	0	1	.359	1.138	15	9	0.261	0.90	0.272	-0.011	3.2	3	0	2�2B
Jim Edmonds CF	4	1	1	1	1	1	.302	.979	16	10	0.038	1.28	0.152	-0.114	0.5	3	0	HRHBP
Scott Rolen 3B	5	2	2	3	0	1	.278	.972	15	13	0.646	1.52	0.739	-0.093	2.0	2	2	HR
Edgar Renteria SS	4	0	0	0	1	0	.341	.911	13	7	-0.129	0.85	0.020	-0.149	-2.1	1	1	SBGDP
Tino Martinez 1B	5	1	2	3	0	1	.259	.715	19	10	0.034	0.63	0.091	-0.057	2.4	9	2	HR
Mike Matheny C	5	0	2	0	0	1	.273	.679	13	11	-0.076	1.10	0.040	-0.116	-0.5	4	0
Jason Simontacchi P	1	0	0	0	0	1	.059	.118	4	3	-0.019	0.74	0.000	-0.019	-0.2	2	0
Wilson Delgado PH	1	0	0	0	0	0	.182	.382	5	2	-0.022	0.90	0.000	-0.022	-0.3
Kiko Calero P	0	0	0	0	0	0	.500	1.000			0.000	0.00	0.000	0.000	0.0	0	1
Eduardo Perez PH	1	0	1	0	0	0	.308	.987	5	3	0.029	0.78	0.029	0.000	0.4
Gabe Molina P	0	0	0	0	0	0					0.000	0.00	0.000	0.000	0.0	0	0
Orlando Palmeiro PH	0	0	0	0	0	0	.261	.681			0.000	0.00	0.000	0.000	0.0
Miguel Cairo PH	1	0	0	0	0	0	.250	.714	5	3	-0.036	1.25	0.000	-0.036	-0.2
Steve Kline P	0	0	0	0	0	0					0.000	0.00	0.000	0.000	0.0	0	0
Cal Eldred P	0	0	0	0	0	0	.000	.000			0.000	0.00	0.000	0.000	0.0	0	1
Brett Tomko PH	1	1	1	0	0	0	.278	.683	1	1	0.060	1.84	0.060	0.000	0.3
Jeff Fassero P	0	0	0	0	0	0					0.000	0.00	0.000	0.000	0.0	0	0
Team Totals	46	10	17	10	2	7	.370	1.060	153	99	0.998	1.15	1.863	-0.865	4.7	30	9
null
