# Supplementary material for: Hitting Is Contagious in Baseball: Evidence from Long Hitting Streaks
Source: PLoS One. 2012 Dec 12;7(12):e51367. doi: 10.1371/journal.pone.0051367 (PMC3520861; doi:10.1371/journal.pone.0051367)
Supplement: Dataset S1 — Box score data used in this research. The archive file contains one folder for each of the batting streaks, named according to streak batter, year and length of the streak. Individual game box score filenames indicate date of occurrence relative to the streak (beginning with characters “B” for before streak, “A” for after streak). Raw data were obtained from www.baseball-reference.com. (ZIP) [file pone.0051367.s001.zip › box_scores_PLoS/Albert_Pujols_2003_30/B48_May22.csv]

Batting	AB	R	H	RBI	BB	SO	BA	OPS	Pit	Str	WPA	aLI	WPA+	WPA-	RE24	PO	A
Fernando Vina 2B	4	0	1	0	0	1	.252	.703	9	7	-0.108	1.08	0.035	-0.143	-1.2	0	1	CS
Miguel Cairo LF	3	0	0	0	0	1	.254	.725	12	10	-0.039	0.51	0.000	-0.039	-0.5	3	0
Kerry Robinson PH-LF	1	0	0	0	0	0	.179	.399	2	1	-0.024	0.92	0.000	-0.024	-0.2	0	0
Albert Pujols 1B	4	1	2	1	0	0	.340	1.105	17	11	0.066	0.58	0.110	-0.044	0.8	9	0	HR2B
Scott Rolen 3B	4	0	0	0	0	0	.274	.958	17	11	-0.057	0.53	0.000	-0.057	-0.7	1	3
Eduardo Perez RF	4	0	0	0	0	0	.294	.969	13	8	-0.074	0.72	0.000	-0.074	-0.9	2	0
Edgar Renteria SS	4	0	0	0	0	1	.349	.928	24	17	-0.062	0.60	0.000	-0.062	-0.8	1	3
Mike Matheny C	4	1	1	0	0	0	.269	.675	19	12	0.001	0.35	0.021	-0.020	-0.0	6	1
Orlando Palmeiro CF	3	0	2	0	0	0	.261	.681	16	10	0.009	0.54	0.034	-0.024	0.2	2	0	2B
Brett Tomko P	2	0	0	0	0	2	.235	.610	8	6	-0.055	0.99	0.000	-0.055	-0.6	0	0
Dustin Hermanson P	0	0	0	0	0	0					0.000	0.00	0.000	0.000	0.0	0	0
J.D. Drew PH	1	0	1	1	0	0	.317	.888	4	2	0.052	1.01	0.052	0.000	1.1
Mike Crudale P	0	0	0	0	0	0					0.000	0.00	0.000	0.000	0.0	0	0
Steve Kline P	0	0	0	0	0	0					0.000	0.00	0.000	0.000	0.0	0	0
Team Totals	34	2	7	2	0	5	.206	.559	141	95	-0.291	0.67	0.252	-0.542	-2.8	24	8
null
