# Supplementary material for: Hitting Is Contagious in Baseball: Evidence from Long Hitting Streaks
Source: PLoS One. 2012 Dec 12;7(12):e51367. doi: 10.1371/journal.pone.0051367 (PMC3520861; doi:10.1371/journal.pone.0051367)
Supplement: Dataset S1 — Box score data used in this research. The archive file contains one folder for each of the batting streaks, named according to streak batter, year and length of the streak. Individual game box score filenames indicate date of occurrence relative to the streak (beginning with characters “B” for before streak, “A” for after streak). Raw data were obtained from www.baseball-reference.com. (ZIP) [file pone.0051367.s001.zip › box_scores_PLoS/Albert_Pujols_2003_30/B49_May21.csv]

Batting	AB	R	H	RBI	BB	SO	BA	OPS	Pit	Str	WPA	aLI	WPA+	WPA-	RE24	PO	A
Fernando Vina 2B	4	1	2	0	1	0	.252	.708	17	8	0.049	0.40	0.061	-0.013	1.0	3	2	3B
J.D. Drew RF	5	2	3	0	0	1	.306	.871	14	9	0.037	0.63	0.085	-0.047	-0.4	1	0	GDP
Albert Pujols LF	4	2	2	4	0	1	.336	1.080	19	10	0.242	0.79	0.254	-0.012	3.0	1	0	HRHBP
Jim Edmonds CF	5	0	2	1	0	2	.303	.963	19	11	0.065	0.43	0.093	-0.027	1.0	1	0	SB
Scott Rolen 3B	3	0	0	0	2	1	.281	.981	26	13	0.011	0.38	0.031	-0.020	0.2	0	1
Edgar Renteria SS	5	1	3	1	0	1	.357	.949	20	11	0.034	0.45	0.073	-0.039	0.7	0	4	HRGDP
Tino Martinez 1B	3	0	0	0	1	0	.254	.691	14	7	-0.067	0.42	0.005	-0.072	-1.9	12	0	IW
Mike Matheny C	4	0	0	0	0	2	.270	.680	16	10	-0.051	0.46	0.000	-0.051	-1.3	9	2
Woody Williams P	4	1	1	0	0	0	.286	.733	17	11	-0.006	0.29	0.014	-0.021	-0.2	0	1
Mike Crudale P	0	0	0	0	0	0					0.000	0.00	0.000	0.000	0.0	0	0
Jeff Fassero P	0	0	0	0	0	0					0.000	0.00	0.000	0.000	0.0	0	0
Cal Eldred P	0	0	0	0	0	0	.000	.000			0.000	0.00	0.000	0.000	0.0	0	0
Team Totals	37	7	13	6	4	8	.351	.996	162	90	0.314	0.48	0.616	-0.302	2.2	27	10
null
