# Supplementary material for: Hitting Is Contagious in Baseball: Evidence from Long Hitting Streaks
Source: PLoS One. 2012 Dec 12;7(12):e51367. doi: 10.1371/journal.pone.0051367 (PMC3520861; doi:10.1371/journal.pone.0051367)
Supplement: Dataset S1 — Box score data used in this research. The archive file contains one folder for each of the batting streaks, named according to streak batter, year and length of the streak. Individual game box score filenames indicate date of occurrence relative to the streak (beginning with characters “B” for before streak, “A” for after streak). Raw data were obtained from www.baseball-reference.com. (ZIP) [file pone.0051367.s001.zip › box_scores_PLoS/Albert_Pujols_2003_30/B4_Jul08.csv]

Batting	AB	R	H	RBI	BB	SO	BA	OPS	Pit	Str	WPA	aLI	WPA+	WPA-	RE24	PO	A
Bo Hart 2B	4	1	1	0	0	1	.365	.929	11	7	-0.005	1.15	0.088	-0.093	-0.3	2	3	3B
Jim Edmonds CF	3	1	1	1	0	2	.305	1.067	16	8	-0.017	0.55	0.016	-0.033	-0.1	2	1	2BSF
Jeff Fassero P	0	0	0	0	0	0	.000	.000			0.000	0.00	0.000	0.000	0.0	0	0
Albert Pujols 1B	4	0	1	1	0	0	.368	1.117	10	8	-0.004	0.38	0.023	-0.027	0.2	7	1
Scott Rolen 3B	2	0	0	0	0	0	.279	.908	5	4	-0.015	0.28	0.000	-0.015	-0.2	1	2
Wilson Delgado PH-3B	2	0	0	0	0	0	.178	.437	4	2	-0.020	0.43	0.000	-0.020	-0.6	0	0
Eduardo Perez LF	3	1	1	0	1	0	.295	.844	15	7	0.005	0.49	0.040	-0.035	0.0	4	0	2BGDP
Edgar Renteria SS	4	0	1	0	0	1	.329	.866	13	8	0.041	0.58	0.060	-0.020	-0.1	0	2
J.D. Drew RF	4	0	1	1	0	1	.303	.927	18	11	-0.122	0.63	0.001	-0.123	-0.5	1	0	2BGDP
Mike Matheny C	3	0	0	0	1	0	.275	.716	14	6	-0.002	0.47	0.014	-0.016	-0.5	6	0
Dan Haren P	0	0	0	0	1	0	.500	1.667	5	1	0.028	1.77	0.028	0.000	0.3	0	0
Jason Simontacchi P	1	0	0	0	0	1	.125	.281	4	3	-0.008	0.30	0.000	-0.008	-0.2	1	1
Orlando Palmeiro PH-CF	1	0	1	0	0	0	.283	.717	3	3	0.013	0.28	0.013	0.000	0.4	0	0
Team Totals	31	3	7	3	3	6	.226	.673	118	68	-0.106	0.59	0.283	-0.390	-1.6	24	10
null
