# Supplementary material for: Hitting Is Contagious in Baseball: Evidence from Long Hitting Streaks
Source: PLoS One. 2012 Dec 12;7(12):e51367. doi: 10.1371/journal.pone.0051367 (PMC3520861; doi:10.1371/journal.pone.0051367)
Supplement: Dataset S1 — Box score data used in this research. The archive file contains one folder for each of the batting streaks, named according to streak batter, year and length of the streak. Individual game box score filenames indicate date of occurrence relative to the streak (beginning with characters “B” for before streak, “A” for after streak). Raw data were obtained from www.baseball-reference.com. (ZIP) [file pone.0051367.s001.zip › box_scores_PLoS/Albert_Pujols_2003_30/B50_May20.csv]

Batting	AB	R	H	RBI	BB	SO	BA	OPS	Pit	Str	WPA	aLI	WPA+	WPA-	RE24	PO	A
Fernando Vina 2B	4	0	2	0	0	1	.245	.683	11	7	0.117	1.31	0.152	-0.035	0.3	0	1
Orlando Palmeiro RF	3	0	0	0	0	0	.247	.649	15	10	-0.089	1.17	0.000	-0.089	-0.7	2	0
Eduardo Perez PH	1	0	0	0	0	1	.319	1.046	5	3	-0.108	4.57	0.000	-0.108	-0.4
Albert Pujols LF-1B	4	1	2	1	0	1	.331	1.057	16	8	0.184	1.60	0.231	-0.047	1.0	2	0	HR
Jim Edmonds CF	4	1	1	0	0	2	.300	.969	17	11	-0.115	2.38	0.092	-0.207	0.0	7	0	3B
Scott Rolen 3B	3	0	0	1	1	1	.287	.993	20	12	0.033	2.09	0.091	-0.058	-0.1	1	2
Tino Martinez 1B	3	0	0	0	0	0	.259	.701	9	4	-0.068	0.87	0.000	-0.068	-0.5	4	0
Kiko Calero P	0	0	0	0	0	0	.500	1.000			0.000	0.00	0.000	0.000	0.0	0	0
Edgar Renteria PH	1	0	0	0	0	0	.349	.924	3	3	-0.235	9.15	0.000	-0.235	-0.8
Miguel Cairo SS	3	0	0	0	0	0	.266	.757	6	4	-0.089	1.15	0.000	-0.089	-0.5	1	2
Chris Widger C	2	0	0	0	0	0	.000	.000	4	2	-0.042	0.81	0.000	-0.042	-0.4	6	0
J.D. Drew PH	1	0	0	0	0	0	.281	.843	2	2	-0.041	1.59	0.000	-0.041	-0.2
Mike Matheny C	0	0	0	0	0	0	.277	.699			0.000	0.00	0.000	0.000	0.0	1	1
Garrett Stephenson P	2	0	0	0	0	1	.111	.311	12	6	-0.053	1.04	0.000	-0.053	-0.4	0	1
Kerry Robinson LF	1	0	0	0	0	0	.184	.409	2	1	-0.028	1.05	0.000	-0.028	-0.1	0	0
Team Totals	32	2	5	2	1	7	.156	.494	122	73	-0.534	1.79	0.566	-1.100	-2.8	24	7
null
