# Supplementary material for: Hitting Is Contagious in Baseball: Evidence from Long Hitting Streaks
Source: PLoS One. 2012 Dec 12;7(12):e51367. doi: 10.1371/journal.pone.0051367 (PMC3520861; doi:10.1371/journal.pone.0051367)
Supplement: Dataset S1 — Box score data used in this research. The archive file contains one folder for each of the batting streaks, named according to streak batter, year and length of the streak. Individual game box score filenames indicate date of occurrence relative to the streak (beginning with characters “B” for before streak, “A” for after streak). Raw data were obtained from www.baseball-reference.com. (ZIP) [file pone.0051367.s001.zip › box_scores_PLoS/Albert_Pujols_2003_30/B51_May19.csv]

Batting	AB	R	H	RBI	BB	SO	BA	OPS	Pit	Str	WPA	aLI	WPA+	WPA-	RE24	PO	A
Fernando Vina 2B	4	0	0	0	0	0	.238	.675	9	6	-0.127	1.10	0.000	-0.127	-1.5	1	5	GDP
J.D. Drew RF	3	0	1	0	1	1	.286	.858	15	8	0.000	0.74	0.051	-0.051	0.0	3	0	2B
Albert Pujols LF	4	1	1	1	0	1	.326	1.037	19	11	0.006	0.73	0.072	-0.066	0.3	1	0	HR
Jim Edmonds CF	4	0	1	0	0	0	.301	.968	23	14	-0.076	0.68	0.009	-0.085	-0.8	1	0	CS
Scott Rolen 3B	4	0	1	0	0	1	.293	1.008	19	11	-0.024	0.63	0.023	-0.047	-0.5	1	4
Edgar Renteria SS	4	0	2	0	0	0	.352	.929	11	7	0.024	0.58	0.044	-0.020	0.2	0	2
Tino Martinez 1B	3	0	0	0	0	1	.265	.716	6	6	-0.059	1.00	0.000	-0.059	-0.6	11	1
Mike Matheny C	1	1	1	0	2	0	.277	.699	15	6	0.079	1.20	0.079	0.000	0.9	8	0	IW
Matt Morris P	2	0	0	0	0	1	.227	.701	9	6	0.022	1.80	0.099	-0.077	-0.0	1	1	SH
Team Totals	29	2	7	1	3	5	.241	.692	126	75	-0.155	0.91	0.377	-0.532	-2.0	27	13
null
