# Supplementary material for: Hitting Is Contagious in Baseball: Evidence from Long Hitting Streaks
Source: PLoS One. 2012 Dec 12;7(12):e51367. doi: 10.1371/journal.pone.0051367 (PMC3520861; doi:10.1371/journal.pone.0051367)
Supplement: Dataset S1 — Box score data used in this research. The archive file contains one folder for each of the batting streaks, named according to streak batter, year and length of the streak. Individual game box score filenames indicate date of occurrence relative to the streak (beginning with characters “B” for before streak, “A” for after streak). Raw data were obtained from www.baseball-reference.com. (ZIP) [file pone.0051367.s001.zip › box_scores_PLoS/Albert_Pujols_2003_30/B52_May18.csv]

Batting	AB	R	H	RBI	BB	SO	BA	OPS	Pit	Str	WPA	aLI	WPA+	WPA-	RE24	PO	A
Miguel Cairo LF	3	1	2	0	0	0	.279	.794	18	12	0.048	0.99	0.076	-0.028	0.6	2	0	SH
Jim Edmonds CF	4	0	0	0	0	1	.303	.982	14	10	-0.098	1.18	0.000	-0.098	-1.0	2	0
Albert Pujols 1B	2	2	1	1	2	0	.328	1.030	19	8	0.229	1.25	0.245	-0.016	1.3	13	2
Scott Rolen 3B	4	2	2	4	0	0	.294	1.021	18	10	0.252	1.12	0.286	-0.034	2.7	0	4	HR2B
Eduardo Perez RF	3	0	1	0	0	1	.326	1.067	10	7	-0.007	0.62	0.029	-0.036	-0.1	2	0	2B
Orlando Palmeiro PH-RF	1	0	0	0	0	0	.256	.671	4	2	-0.003	0.12	0.000	-0.003	-0.1	1	0
Jeff Fassero P	0	0	0	0	0	0					0.000	0.00	0.000	0.000	0.0	0	0
Cal Eldred P	0	0	0	0	0	0	.000	.000			0.000	0.00	0.000	0.000	0.0	0	0
Edgar Renteria SS	3	0	0	0	1	0	.348	.927	25	15	-0.032	0.61	0.008	-0.040	-0.7	0	6
Mike Matheny C	4	0	1	1	0	1	.272	.681	15	10	0.034	0.64	0.069	-0.035	0.3	4	0
Wilson Delgado 2B	3	0	0	0	0	0	.188	.393	12	8	-0.045	0.58	0.000	-0.045	-0.8	0	3
Dustin Hermanson P	0	0	0	0	0	0					0.000	0.00	0.000	0.000	0.0	0	0
Kerry Robinson RF	1	0	0	0	0	0	.189	.420	3	3	-0.002	0.06	0.000	-0.002	-0.1	0	0
Jason Simontacchi P	2	0	0	0	0	1	.063	.125	9	6	-0.027	0.53	0.000	-0.027	-0.4	2	1
Fernando Vina 2B	0	1	0	0	1	0	.245	.693	4	0	0.056	1.51	0.056	0.000	0.4	1	1
Team Totals	30	6	7	6	4	4	.233	.724	151	91	0.405	0.84	0.769	-0.364	2.0	27	17
null
