# Supplementary material for: Hitting Is Contagious in Baseball: Evidence from Long Hitting Streaks
Source: PLoS One. 2012 Dec 12;7(12):e51367. doi: 10.1371/journal.pone.0051367 (PMC3520861; doi:10.1371/journal.pone.0051367)
Supplement: Dataset S1 — Box score data used in this research. The archive file contains one folder for each of the batting streaks, named according to streak batter, year and length of the streak. Individual game box score filenames indicate date of occurrence relative to the streak (beginning with characters “B” for before streak, “A” for after streak). Raw data were obtained from www.baseball-reference.com. (ZIP) [file pone.0051367.s001.zip › box_scores_PLoS/Albert_Pujols_2003_30/B53_May17.csv]

Batting	AB	R	H	RBI	BB	SO	BA	OPS	Pit	Str	WPA	aLI	WPA+	WPA-	RE24	PO	A
Fernando Vina 2B	4	0	1	0	0	0	.245	.688	8	6	-0.057	1.35	0.051	-0.108	-0.4	3	2
J.D. Drew RF	3	0	0	0	0	1	.283	.837	11	8	-0.142	1.68	0.000	-0.142	-1.0	4	0	SH
Albert Pujols LF	4	1	2	1	0	1	.326	1.022	15	9	0.240	1.48	0.362	-0.122	0.4	1	0	HRCS
Jim Edmonds CF	3	0	1	0	1	1	.313	1.011	21	11	0.060	1.48	0.118	-0.058	0.7	2	0
Scott Rolen 3B	3	0	1	0	1	2	.288	.994	19	11	-0.030	1.48	0.065	-0.095	-0.2	1	2
Edgar Renteria SS	4	0	1	0	0	1	.354	.941	18	12	0.030	3.29	0.243	-0.213	-1.1	2	3	SB
Tino Martinez 1B	4	0	0	0	0	1	.271	.732	12	8	-0.135	2.07	0.000	-0.135	-0.9	9	0
Chris Widger C	3	0	0	0	0	1	.000	.000	14	11	-0.017	1.09	0.040	-0.057	0.1	5	0
Miguel Cairo PH	1	0	0	0	0	0	.259	.767	3	3	-0.250	5.88	0.000	-0.250	-0.6
Brett Tomko P	1	0	0	0	0	0	.267	.686	7	4	-0.033	1.09	0.000	-0.033	-0.3	0	1	SH
Orlando Palmeiro PH	1	0	1	0	0	0	.259	.678	1	1	0.028	0.94	0.028	0.000	0.1
Steve Kline P	0	0	0	0	0	0					0.000	0.00	0.000	0.000	0.0	0	0
Mike Crudale P	0	0	0	0	0	0					0.000	0.00	0.000	0.000	0.0	0	0
Eduardo Perez PH	1	0	0	0	0	0	.326	1.070	4	2	-0.163	5.92	0.000	-0.163	-0.4
Team Totals	32	1	7	1	2	8	.219	.577	133	86	-0.469	1.95	0.907	-1.376	-3.5	27	8
null
