# Supplementary material for: Hitting Is Contagious in Baseball: Evidence from Long Hitting Streaks
Source: PLoS One. 2012 Dec 12;7(12):e51367. doi: 10.1371/journal.pone.0051367 (PMC3520861; doi:10.1371/journal.pone.0051367)
Supplement: Dataset S1 — Box score data used in this research. The archive file contains one folder for each of the batting streaks, named according to streak batter, year and length of the streak. Individual game box score filenames indicate date of occurrence relative to the streak (beginning with characters “B” for before streak, “A” for after streak). Raw data were obtained from www.baseball-reference.com. (ZIP) [file pone.0051367.s001.zip › box_scores_PLoS/Albert_Pujols_2003_30/B54_May16.csv]

Batting	AB	R	H	RBI	BB	SO	BA	OPS	Pit	Str	WPA	aLI	WPA+	WPA-	RE24	PO	A
Fernando Vina 2B	3	2	3	3	0	0	.245	.694	14	7	0.330	1.18	0.330	0.000	3.5	2	5	2BHBP
J.D. Drew RF	4	2	2	2	0	1	.300	.887	14	10	0.218	1.08	0.260	-0.043	1.5	0	1	HR
Albert Pujols LF	4	0	1	1	0	1	.320	1.000	14	9	0.043	0.91	0.093	-0.049	0.2	2	0
Kerry Robinson LF	0	0	0	0	0	0	.194	.431			0.000	0.00	0.000	0.000	0.0	0	0
Jim Edmonds CF	4	0	0	0	0	3	.312	1.015	18	13	-0.088	0.69	0.000	-0.088	-1.2	3	0
Scott Rolen 3B	3	0	1	1	0	1	.287	.997	16	9	0.013	0.66	0.027	-0.014	-0.0	2	1	2BSF
Edgar Renteria SS	4	0	0	0	0	0	.357	.952	16	9	-0.067	0.61	0.000	-0.067	-0.9	0	2
Tino Martinez 1B	2	1	1	0	1	0	.280	.754	20	9	-0.002	0.88	0.092	-0.094	-0.2	10	1	HBP
Mike Matheny C	3	1	0	0	0	1	.273	.686	14	10	0.008	1.00	0.056	-0.049	-0.1	6	2	HBP
Woody Williams P	1	1	0	0	0	0	.294	.782	9	8	0.027	1.15	0.079	-0.052	0.4	2	1	2�SH
Orlando Palmeiro PH	1	0	0	0	0	0	.250	.663	6	4	-0.002	0.06	0.000	-0.002	-0.1
Cal Eldred P	0	0	0	0	0	0	.000	.000			0.000	0.00	0.000	0.000	0.0	0	0
Team Totals	29	7	8	7	1	7	.276	.801	141	88	0.480	0.88	0.937	-0.458	3.0	27	13
null
