# Supplementary material for: Hitting Is Contagious in Baseball: Evidence from Long Hitting Streaks
Source: PLoS One. 2012 Dec 12;7(12):e51367. doi: 10.1371/journal.pone.0051367 (PMC3520861; doi:10.1371/journal.pone.0051367)
Supplement: Dataset S1 — Box score data used in this research. The archive file contains one folder for each of the batting streaks, named according to streak batter, year and length of the streak. Individual game box score filenames indicate date of occurrence relative to the streak (beginning with characters “B” for before streak, “A” for after streak). Raw data were obtained from www.baseball-reference.com. (ZIP) [file pone.0051367.s001.zip › box_scores_PLoS/Albert_Pujols_2003_30/B55_May15.csv]

Batting	AB	R	H	RBI	BB	SO	BA	OPS	Pit	Str	WPA	aLI	WPA+	WPA-	RE24	PO	A
Fernando Vina 2B	4	0	2	1	0	0	.228	.654	17	12	0.030	0.73	0.086	-0.057	0.6	2	3	CS
Kerry Robinson RF	3	0	0	0	0	1	.194	.431	10	7	-0.063	1.10	0.016	-0.079	-0.5	3	0
Eduardo Perez PH-RF	1	1	1	0	0	0	.333	1.094	2	1	0.008	0.12	0.008	0.000	0.6	0	0	2B
Albert Pujols LF	4	1	1	0	0	0	.322	1.016	14	8	0.023	0.85	0.081	-0.059	-0.1	2	0	2B
Orlando Palmeiro LF	0	0	0	0	0	0	.253	.671			0.000	0.00	0.000	0.000	0.0	0	0
Jim Edmonds CF	4	1	1	2	0	0	.322	1.046	8	6	-0.055	0.89	0.014	-0.069	0.7	6	0	HR
Scott Rolen 3B	2	1	1	1	1	0	.286	.999	16	7	0.172	1.09	0.172	0.000	1.2	1	1	HBP
Edgar Renteria SS	4	1	2	1	0	0	.367	.976	15	8	0.232	1.35	0.295	-0.063	1.5	1	1	2BGDP
Tino Martinez 1B	3	1	1	1	0	0	.276	.741	10	6	-0.029	1.17	0.030	-0.059	-0.0	8	0
Chris Widger C	2	0	0	0	0	0	.000	.000	11	7	-0.156	1.18	0.000	-0.156	-1.6	4	1	SHGDP
Garrett Stephenson P	1	0	0	0	1	0	.125	.347	8	3	-0.011	0.83	0.016	-0.027	-0.1	0	2
Miguel Cairo PH	1	0	0	0	0	0	.263	.780	6	5	-0.016	0.56	0.000	-0.016	-0.4
Jeff Fassero P	0	0	0	0	0	0					0.000	0.00	0.000	0.000	0.0	0	0
Cal Eldred P	0	0	0	0	0	0	.000	.000			0.000	0.00	0.000	0.000	0.0	0	0
Team Totals	29	6	9	6	2	1	.310	.892	117	70	0.135	0.98	0.718	-0.585	2.0	27	8
null
