# Supplementary material for: Hitting Is Contagious in Baseball: Evidence from Long Hitting Streaks
Source: PLoS One. 2012 Dec 12;7(12):e51367. doi: 10.1371/journal.pone.0051367 (PMC3520861; doi:10.1371/journal.pone.0051367)
Supplement: Dataset S1 — Box score data used in this research. The archive file contains one folder for each of the batting streaks, named according to streak batter, year and length of the streak. Individual game box score filenames indicate date of occurrence relative to the streak (beginning with characters “B” for before streak, “A” for after streak). Raw data were obtained from www.baseball-reference.com. (ZIP) [file pone.0051367.s001.zip › box_scores_PLoS/Albert_Pujols_2003_30/B56_May14.csv]

Batting	AB	R	H	RBI	BB	SO	BA	OPS	Pit	Str	WPA	aLI	WPA+	WPA-	RE24	PO	A
Fernando Vina 2B	4	0	1	0	0	0	.220	.644	11	7	-0.017	0.49	0.021	-0.038	-0.2	2	3
Eduardo Perez RF	3	0	1	0	0	0	.317	1.050	10	8	0.011	0.85	0.051	-0.040	0.3	2	0
Dustin Hermanson P	0	0	0	0	0	0					0.000	0.00	0.000	0.000	0.0	1	1
Steve Kline P	0	0	0	0	0	0					0.000	0.00	0.000	0.000	0.0	0	0
Kerry Robinson PH	1	0	0	0	0	0	.212	.469	1	1	-0.011	0.44	0.000	-0.011	-0.2
Albert Pujols LF	4	0	0	0	0	0	.325	1.024	18	13	-0.086	0.75	0.000	-0.086	-1.1	2	0
Jim Edmonds CF	3	0	0	0	1	0	.325	1.039	18	8	-0.048	0.67	0.013	-0.062	-0.7	3	0
Scott Rolen 3B	3	0	1	0	0	0	.282	.992	15	10	-0.015	0.72	0.026	-0.041	-0.2	3	2
Edgar Renteria SS	3	0	1	0	0	0	.363	.969	8	5	0.000	0.89	0.037	-0.037	-0.0	1	2
Tino Martinez 1B	3	0	0	0	0	0	.275	.742	11	6	-0.113	0.97	0.000	-0.113	-1.2	7	1	GDP
Mike Matheny C	3	0	0	0	0	0	.279	.696	8	8	-0.051	0.66	0.000	-0.051	-0.6	4	0
Matt Morris P	1	0	0	0	0	1	.250	.768	4	3	-0.018	0.72	0.000	-0.018	-0.2	0	0
Orlando Palmeiro PH-RF	2	0	0	0	0	0	.253	.671	13	8	-0.028	0.55	0.000	-0.028	-0.4	2	0
Team Totals	30	0	4	0	1	1	.133	.295	117	77	-0.376	0.71	0.148	-0.525	-4.5	27	9
null
