# Supplementary material for: Hitting Is Contagious in Baseball: Evidence from Long Hitting Streaks
Source: PLoS One. 2012 Dec 12;7(12):e51367. doi: 10.1371/journal.pone.0051367 (PMC3520861; doi:10.1371/journal.pone.0051367)
Supplement: Dataset S1 — Box score data used in this research. The archive file contains one folder for each of the batting streaks, named according to streak batter, year and length of the streak. Individual game box score filenames indicate date of occurrence relative to the streak (beginning with characters “B” for before streak, “A” for after streak). Raw data were obtained from www.baseball-reference.com. (ZIP) [file pone.0051367.s001.zip › box_scores_PLoS/Albert_Pujols_2003_30/B57_May13.csv]

Batting	AB	R	H	RBI	BB	SO	BA	OPS	Pit	Str	WPA	aLI	WPA+	WPA-	RE24	PO	A
Fernando Vina 2B	5	1	1	0	0	0	.219	.648	18	13	-0.023	0.31	0.012	-0.035	-0.3	4	3	2B
J.D. Drew RF	3	0	0	0	0	0	.283	.813	10	6	-0.028	0.37	0.000	-0.028	-0.6	3	1
Eduardo Perez PH	1	0	1	0	0	0	.316	1.078	1	1	0.007	0.10	0.007	0.000	0.2			2B
Steve Kline P	0	0	0	0	0	0					0.000	0.00	0.000	0.000	0.0	0	0
Dustin Hermanson P	0	0	0	0	0	0					0.000	0.00	0.000	0.000	0.0	0	0
Albert Pujols LF	4	1	2	2	0	0	.336	1.058	13	8	0.035	0.26	0.051	-0.016	1.4	1	0	HR
Jim Edmonds CF	4	0	0	0	0	1	.333	1.060	13	8	-0.033	0.31	0.000	-0.033	-0.8	5	0
Scott Rolen 3B	3	0	1	0	1	0	.281	1.000	15	9	0.020	0.38	0.040	-0.019	0.5	0	1	2B
Tino Martinez 1B	4	0	1	0	0	0	.282	.761	20	14	-0.031	0.42	0.004	-0.035	-0.4	8	0
Edgar Renteria SS	4	0	2	0	0	0	.364	.975	16	11	-0.016	0.33	0.015	-0.030	-0.6	0	4
Mike Matheny C	3	0	1	0	0	0	.286	.712	4	4	-0.015	0.48	0.013	-0.028	-0.6	5	1
Kerry Robinson PH	1	0	0	0	0	1	.219	.483	6	5	-0.005	0.19	0.000	-0.005	-0.2
Jason Simontacchi P	0	0	0	0	0	0	.071	.143			0.000	0.00	0.000	0.000	0.0	0	0
Kiko Calero P	1	0	0	0	0	0	.500	1.000	4	3	-0.007	0.29	0.000	-0.007	-0.2	0	0
Orlando Palmeiro PH	1	0	0	0	0	0	.259	.686	4	3	-0.025	0.97	0.000	-0.025	-0.4
Mike Crudale P	0	0	0	0	0	0					0.000	0.00	0.000	0.000	0.0	0	0
Miguel Cairo PH-RF	2	0	0	0	0	0	.268	.794	6	3	-0.013	0.25	0.000	-0.013	-0.4	1	0
Team Totals	36	2	9	2	1	2	.250	.687	130	88	-0.134	0.35	0.142	-0.274	-2.5	27	10
null
