# Supplementary material for: Hitting Is Contagious in Baseball: Evidence from Long Hitting Streaks
Source: PLoS One. 2012 Dec 12;7(12):e51367. doi: 10.1371/journal.pone.0051367 (PMC3520861; doi:10.1371/journal.pone.0051367)
Supplement: Dataset S1 — Box score data used in this research. The archive file contains one folder for each of the batting streaks, named according to streak batter, year and length of the streak. Individual game box score filenames indicate date of occurrence relative to the streak (beginning with characters “B” for before streak, “A” for after streak). Raw data were obtained from www.baseball-reference.com. (ZIP) [file pone.0051367.s001.zip › box_scores_PLoS/Albert_Pujols_2003_30/B58_May10.csv]

Batting	AB	R	H	RBI	BB	SO	BA	OPS	Pit	Str	WPA	aLI	WPA+	WPA-	RE24	PO	A
Fernando Vina 2B	4	0	1	0	0	0	.220	.650	24	14	-0.049	1.48	0.103	-0.152	0.2	2	2	2BHBP
Orlando Palmeiro RF	4	0	0	0	1	2	.263	.694	20	14	-0.167	1.32	0.026	-0.193	-1.2	2	0
Albert Pujols LF	4	0	0	0	1	0	.330	1.033	23	15	-0.130	1.52	0.013	-0.143	-0.7	1	0
Jim Edmonds CF	5	0	0	0	0	1	.345	1.097	19	12	-0.195	1.50	0.000	-0.195	-1.6	2	0
Scott Rolen 3B	4	1	1	1	0	1	.280	.995	15	9	0.029	0.90	0.105	-0.076	0.4	0	3	HR
Tino Martinez 1B	4	0	0	0	0	2	.283	.770	20	11	-0.126	1.23	0.000	-0.126	-0.8	7	0
Edgar Renteria SS	3	1	1	0	1	0	.360	.975	18	10	0.127	1.48	0.150	-0.023	0.3	4	2	SB
Mike Matheny C	3	0	1	0	0	2	.285	.714	17	10	-0.042	1.09	0.020	-0.062	-0.3	9	1
J.D. Drew PH	1	0	1	1	0	0	.302	.868	5	3	0.328	3.56	0.328	0.000	1.0			SB
Eli Marrero C	0	0	0	0	0	0	.227	.654			0.000	0.00	0.000	0.000	0.0	1	1
Woody Williams P	2	0	0	0	1	1	.313	.825	21	12	-0.049	1.16	0.024	-0.073	-0.4	0	2
Miguel Cairo PH	1	0	0	0	0	0	.278	.822	5	3	-0.094	3.27	0.000	-0.094	-0.4
Cal Eldred P	0	0	0	0	0	0	.000	.000			0.000	0.00	0.000	0.000	0.0	0	0
Team Totals	35	2	5	2	4	9	.143	.507	187	113	-0.368	1.48	0.769	-1.137	-3.2	28	11
null
