# Supplementary material for: Hitting Is Contagious in Baseball: Evidence from Long Hitting Streaks
Source: PLoS One. 2012 Dec 12;7(12):e51367. doi: 10.1371/journal.pone.0051367 (PMC3520861; doi:10.1371/journal.pone.0051367)
Supplement: Dataset S1 — Box score data used in this research. The archive file contains one folder for each of the batting streaks, named according to streak batter, year and length of the streak. Individual game box score filenames indicate date of occurrence relative to the streak (beginning with characters “B” for before streak, “A” for after streak). Raw data were obtained from www.baseball-reference.com. (ZIP) [file pone.0051367.s001.zip › box_scores_PLoS/Albert_Pujols_2003_30/B59_May09.csv]

Batting	AB	R	H	RBI	BB	SO	BA	OPS	Pit	Str	WPA	aLI	WPA+	WPA-	RE24	PO	A
Fernando Vina 2B	5	1	1	4	0	3	.218	.641	20	15	0.229	1.11	0.298	-0.069	2.3	3	3	HR
J.D. Drew RF	5	1	1	1	0	2	.286	.842	21	14	0.068	0.58	0.119	-0.050	0.2	0	0	HR
Albert Pujols LF	5	0	1	0	0	0	.343	1.066	19	13	-0.037	0.47	0.012	-0.049	-0.8	0	0
Jeff Fassero P	0	0	0	0	0	0					0.000	0.00	0.000	0.000	0.0	0	0
Jim Edmonds CF	4	1	2	0	0	2	.362	1.146	11	9	0.005	0.52	0.040	-0.035	0.3	1	0	2B
Scott Rolen 3B	4	0	1	1	0	0	.281	.986	8	5	-0.006	0.83	0.061	-0.067	0.2	0	1	2B
Tino Martinez 1B	3	0	0	0	1	0	.294	.797	11	5	-0.013	0.57	0.027	-0.041	-0.5	10	1
Edgar Renteria SS	3	1	2	0	1	0	.360	.978	11	5	-0.015	0.73	0.043	-0.059	0.1	1	5	GDPIW
Mike Matheny C	3	1	0	0	1	1	.283	.715	14	7	-0.034	0.88	0.021	-0.054	-0.8	10	0
Matt Morris P	3	1	1	0	0	0	.263	.807	6	3	-0.015	1.15	0.031	-0.047	-0.2	2	1
Orlando Palmeiro PH-LF	1	0	1	0	0	0	.276	.721	1	1	0.005	0.13	0.005	0.000	0.4	0	0
Team Totals	36	6	10	6	3	8	.278	.833	122	77	0.187	0.73	0.657	-0.471	1.3	27	11
null
