# Supplementary material for: Hitting Is Contagious in Baseball: Evidence from Long Hitting Streaks
Source: PLoS One. 2012 Dec 12;7(12):e51367. doi: 10.1371/journal.pone.0051367 (PMC3520861; doi:10.1371/journal.pone.0051367)
Supplement: Dataset S1 — Box score data used in this research. The archive file contains one folder for each of the batting streaks, named according to streak batter, year and length of the streak. Individual game box score filenames indicate date of occurrence relative to the streak (beginning with characters “B” for before streak, “A” for after streak). Raw data were obtained from www.baseball-reference.com. (ZIP) [file pone.0051367.s001.zip › box_scores_PLoS/Albert_Pujols_2003_30/B5_Jul07.csv]

Batting	AB	R	H	RBI	BB	SO	BA	OPS	Pit	Str	WPA	aLI	WPA+	WPA-	RE24	PO	A
Bo Hart 2B	4	0	0	0	0	1	.370	.925	11	8	-0.156	1.29	0.000	-0.156	-1.7	5	3
Jim Edmonds CF	3	0	1	1	1	1	.304	1.068	17	9	-0.028	1.15	0.093	-0.121	0.0	1	0
Albert Pujols LF	4	0	0	0	0	0	.370	1.124	19	13	-0.087	0.84	0.000	-0.087	-0.9	2	0
Tino Martinez 1B	4	0	1	0	0	0	.288	.826	12	8	-0.023	0.76	0.036	-0.059	-0.5	6	0
Scott Rolen 3B	4	0	0	0	0	1	.281	.914	20	14	-0.083	0.83	0.000	-0.083	-0.9	2	0
Edgar Renteria SS	4	0	2	0	0	1	.330	.870	15	9	-0.017	0.53	0.028	-0.045	0.0	0	1	SB
Orlando Palmeiro RF	4	0	1	0	0	0	.280	.711	23	15	0.010	0.78	0.059	-0.049	-0.4	2	0
Chris Widger C	3	1	2	0	0	0	.167	.481	8	7	-0.014	1.44	0.103	-0.117	0.2	6	2	2BGDP
Garrett Stephenson P	0	0	0	0	0	0	.194	.479	2	1	0.056	1.59	0.076	-0.020	0.4	0	0	HBPSH
Kerry Robinson PH	1	0	0	0	0	0	.205	.449	1	1	-0.014	0.54	0.000	-0.014	-0.1
Lance Painter P	0	0	0	0	0	0	.000	.000			0.000	0.00	0.000	0.000	0.0	0	0
Esteban Yan P	0	0	0	0	0	0	1.000	2.000			0.000	0.00	0.000	0.000	0.0	0	0
Team Totals	31	1	7	1	1	4	.226	.531	128	85	-0.356	0.94	0.395	-0.751	-3.6	24	6
null
