# Supplementary material for: Hitting Is Contagious in Baseball: Evidence from Long Hitting Streaks
Source: PLoS One. 2012 Dec 12;7(12):e51367. doi: 10.1371/journal.pone.0051367 (PMC3520861; doi:10.1371/journal.pone.0051367)
Supplement: Dataset S1 — Box score data used in this research. The archive file contains one folder for each of the batting streaks, named according to streak batter, year and length of the streak. Individual game box score filenames indicate date of occurrence relative to the streak (beginning with characters “B” for before streak, “A” for after streak). Raw data were obtained from www.baseball-reference.com. (ZIP) [file pone.0051367.s001.zip › box_scores_PLoS/Albert_Pujols_2003_30/B60_May08.csv]

Batting	AB	R	H	RBI	BB	SO	BA	OPS	Pit	Str	WPA	aLI	WPA+	WPA-	RE24	PO	A
Orlando Palmeiro CF-LF	5	0	2	1	0	0	.267	.705	19	13	-0.031	1.49	0.034	-0.065	-0.1	2	0
Miguel Cairo 3B-LF-2B	4	2	3	0	1	0	.283	.837	18	9	0.042	1.45	0.159	-0.118	1.2	2	2	2�2B
Albert Pujols 1B	5	1	1	2	0	2	.350	1.097	17	12	-0.014	1.43	0.172	-0.185	-0.1	8	2	HR
J.D. Drew RF	5	2	3	1	0	1	.297	.820	14	10	0.136	1.10	0.205	-0.069	1.0	4	0	2B
Eduardo Perez LF	3	0	1	0	1	2	.297	1.029	18	10	0.037	1.17	0.085	-0.048	0.3	0	0
Steve Kline P	0	0	0	0	0	0					0.000	0.00	0.000	0.000	0.0	0	1
Tino Martinez PH	1	0	0	0	0	0	.302	.813	4	2	-0.013	0.50	0.000	-0.013	-0.1
Jeff Fassero P	0	0	0	0	0	0					0.000	0.00	0.000	0.000	0.0	0	1
Edgar Renteria SS	5	1	1	0	0	0	.353	.966	13	8	0.022	1.46	0.103	-0.081	0.3	2	0
Eli Marrero C	5	0	3	2	0	2	.227	.654	16	11	0.216	1.62	0.249	-0.034	2.1	5	2
Wilson Delgado 2B	3	0	0	0	0	0	.207	.433	15	11	-0.159	1.53	0.000	-0.159	-2.3	1	3	GDP
Jim Edmonds PH-CF	2	0	0	0	0	1	.356	1.142	4	4	-0.099	1.90	0.000	-0.099	-0.7	0	0
Garrett Stephenson P	3	0	0	0	0	1	.133	.321	11	7	-0.082	1.08	0.000	-0.082	-0.8	0	0
Mike Crudale P	0	0	0	0	0	0					0.000	0.00	0.000	0.000	0.0	0	1
Scott Rolen 3B	0	0	0	0	0	0	.282	.993	2	1	0.099	3.17	0.099	0.000	0.7	0	0	HBP
Team Totals	41	6	14	6	2	9	.341	.874	151	98	0.154	1.43	1.106	-0.953	1.6	24	12
null
