# Supplementary material for: Hitting Is Contagious in Baseball: Evidence from Long Hitting Streaks
Source: PLoS One. 2012 Dec 12;7(12):e51367. doi: 10.1371/journal.pone.0051367 (PMC3520861; doi:10.1371/journal.pone.0051367)
Supplement: Dataset S1 — Box score data used in this research. The archive file contains one folder for each of the batting streaks, named according to streak batter, year and length of the streak. Individual game box score filenames indicate date of occurrence relative to the streak (beginning with characters “B” for before streak, “A” for after streak). Raw data were obtained from www.baseball-reference.com. (ZIP) [file pone.0051367.s001.zip › box_scores_PLoS/Albert_Pujols_2003_30/B61_May07.csv]

Batting	AB	R	H	RBI	BB	SO	BA	OPS	Pit	Str	WPA	aLI	WPA+	WPA-	RE24	PO	A
Fernando Vina 2B	4	0	0	0	0	0	.219	.625	13	8	-0.113	1.35	0.000	-0.113	-0.8	2	2
Eli Marrero RF	2	0	0	0	1	0	.200	.617	13	6	-0.030	0.93	0.024	-0.054	-0.1	3	0
J.D. Drew PH	1	0	0	0	0	0	.250	.732	2	1	-0.052	2.00	0.000	-0.052	-0.3
Mike Crudale P	0	0	0	0	0	0					0.000	0.00	0.000	0.000	0.0	0	0
Jeff Fassero P	0	0	0	0	0	0					0.000	0.00	0.000	0.000	0.0	0	0
Albert Pujols LF	3	0	0	0	1	0	.358	1.101	14	7	-0.024	1.07	0.031	-0.055	-0.3	0	0
Jim Edmonds CF	4	0	0	0	0	1	.364	1.164	15	10	-0.144	1.33	0.000	-0.144	-1.1	0	0
Scott Rolen 3B	4	2	3	1	0	0	.282	.989	13	8	0.204	1.03	0.227	-0.023	1.6	1	0	HR2B
Tino Martinez 1B	4	0	1	0	0	0	.305	.820	8	5	-0.174	1.50	0.026	-0.200	-1.1	4	1	GDP
Edgar Renteria SS	3	0	2	1	1	0	.359	.987	18	11	0.064	0.90	0.118	-0.053	0.7	2	0	GDP
Mike Matheny C	4	0	0	0	0	0	.291	.727	6	6	-0.134	1.27	0.000	-0.134	-1.0	11	0
Jason Simontacchi P	2	0	0	0	0	1	.071	.143	6	5	-0.051	0.94	0.000	-0.051	-0.4	1	0
Cal Eldred P	0	0	0	0	0	0	.000	.000			0.000	0.00	0.000	0.000	0.0	0	1
Orlando Palmeiro PH-RF	0	0	0	0	1	0	.257	.699	4	0	0.067	1.44	0.067	0.000	0.4	0	0
Team Totals	31	2	6	2	4	2	.194	.608	112	67	-0.387	1.20	0.493	-0.879	-2.4	24	4
null
