# Supplementary material for: Hitting Is Contagious in Baseball: Evidence from Long Hitting Streaks
Source: PLoS One. 2012 Dec 12;7(12):e51367. doi: 10.1371/journal.pone.0051367 (PMC3520861; doi:10.1371/journal.pone.0051367)
Supplement: Dataset S1 — Box score data used in this research. The archive file contains one folder for each of the batting streaks, named according to streak batter, year and length of the streak. Individual game box score filenames indicate date of occurrence relative to the streak (beginning with characters “B” for before streak, “A” for after streak). Raw data were obtained from www.baseball-reference.com. (ZIP) [file pone.0051367.s001.zip › box_scores_PLoS/Albert_Pujols_2003_30/B62_May06.csv]

Batting	AB	R	H	RBI	BB	SO	BA	OPS	Pit	Str	WPA	aLI	WPA+	WPA-	RE24	PO	A
Fernando Vina 2B	5	0	1	0	0	0	.227	.647	16	10	-0.078	1.15	0.043	-0.121	-0.7	3	3
Orlando Palmeiro RF	2	0	0	0	1	1	.257	.690	17	9	-0.048	1.17	0.024	-0.073	-0.3	0	0
Eduardo Perez PH-RF	2	1	1	0	0	1	.294	1.046	10	6	0.055	0.96	0.067	-0.012	0.2	0	0
Albert Pujols LF	4	1	1	2	0	0	.370	1.129	19	11	0.210	1.59	0.301	-0.092	0.8	1	0	HR
Eli Marrero LF	1	0	0	0	0	0	.206	.624	1	1	-0.009	0.34	0.000	-0.009	-0.1	2	0
Jim Edmonds CF	4	0	1	0	0	0	.379	1.210	10	6	-0.059	1.10	0.036	-0.095	-0.4	3	0
Scott Rolen 3B	4	1	3	0	0	0	.265	.938	20	10	0.182	1.24	0.211	-0.029	1.2	2	1	2B
Tino Martinez 1B	4	0	0	0	0	0	.307	.832	20	12	-0.279	1.86	0.000	-0.279	-2.0	8	1	GDP
Edgar Renteria SS	3	1	1	2	1	0	.352	.975	17	8	0.117	1.41	0.164	-0.047	1.5	1	4	HRIW
Mike Matheny C	3	0	0	0	1	2	.301	.752	14	8	-0.099	1.59	0.040	-0.139	-0.6	4	0
Brett Tomko P	2	0	1	0	0	1	.286	.732	8	7	-0.008	1.04	0.036	-0.044	-0.0	1	1	SH
J.D. Drew PH	1	1	1	1	0	0	.258	.755	5	2	0.340	2.31	0.340	0.000	1.0			HR
Kiko Calero P	0	0	0	0	0	0	1.000	2.000			0.000	0.00	0.000	0.000	0.0	0	0
Team Totals	35	5	10	5	3	5	.286	.914	157	90	0.324	1.34	1.262	-0.940	0.6	25	10
null
