# Supplementary material for: Hitting Is Contagious in Baseball: Evidence from Long Hitting Streaks
Source: PLoS One. 2012 Dec 12;7(12):e51367. doi: 10.1371/journal.pone.0051367 (PMC3520861; doi:10.1371/journal.pone.0051367)
Supplement: Dataset S1 — Box score data used in this research. The archive file contains one folder for each of the batting streaks, named according to streak batter, year and length of the streak. Individual game box score filenames indicate date of occurrence relative to the streak (beginning with characters “B” for before streak, “A” for after streak). Raw data were obtained from www.baseball-reference.com. (ZIP) [file pone.0051367.s001.zip › box_scores_PLoS/Albert_Pujols_2003_30/B63_May05.csv]

Batting	AB	R	H	RBI	BB	SO	BA	OPS	Pit	Str	WPA	aLI	WPA+	WPA-	RE24	PO	A
Fernando Vina 2B	5	0	1	0	0	0	.229	.658	9	8	0.127	1.88	0.212	-0.085	0.3	1	2
J.D. Drew RF	4	1	1	0	0	0	.233	.615	8	5	0.215	1.92	0.251	-0.037	1.3	3	0
Miguel Cairo PH	1	0	0	0	0	1	.245	.732	10	7	-0.092	3.27	0.000	-0.092	-0.4
Dustin Hermanson P	0	0	0	0	0	0					0.000	0.00	0.000	0.000	0.0	0	0
Albert Pujols LF	4	0	1	0	1	0	.375	1.122	22	13	0.032	1.77	0.145	-0.113	1.0	2	1	2B
Jim Edmonds CF	4	0	0	0	0	1	.385	1.240	16	9	-0.219	2.12	0.000	-0.219	-1.9	1	0
Scott Rolen 3B	3	1	1	0	1	1	.248	.910	16	8	-0.070	1.40	0.052	-0.123	-0.2	1	3
Tino Martinez 1B	4	0	1	0	0	1	.320	.865	14	10	-0.008	1.29	0.108	-0.117	0.5	12	0
Edgar Renteria SS	3	0	0	1	0	0	.352	.954	12	9	-0.130	1.46	0.000	-0.130	-1.0	0	1	SF
Mike Matheny C	4	0	0	0	0	1	.309	.766	15	9	-0.089	0.84	0.000	-0.089	-0.8	4	0
Woody Williams P	1	2	1	0	1	0	.357	.899	6	1	0.140	1.01	0.140	0.000	1.3	0	3	HBP
Eduardo Perez PH-RF	0	0	0	0	1	0	.281	1.050	5	1	-0.058	3.02	0.082	-0.140	-0.4	0	0	CS
Team Totals	33	4	6	1	4	5	.182	.494	133	80	-0.152	1.65	0.990	-1.145	-0.4	24	10
null
