# Supplementary material for: Hitting Is Contagious in Baseball: Evidence from Long Hitting Streaks
Source: PLoS One. 2012 Dec 12;7(12):e51367. doi: 10.1371/journal.pone.0051367 (PMC3520861; doi:10.1371/journal.pone.0051367)
Supplement: Dataset S1 — Box score data used in this research. The archive file contains one folder for each of the batting streaks, named according to streak batter, year and length of the streak. Individual game box score filenames indicate date of occurrence relative to the streak (beginning with characters “B” for before streak, “A” for after streak). Raw data were obtained from www.baseball-reference.com. (ZIP) [file pone.0051367.s001.zip › box_scores_PLoS/Albert_Pujols_2003_30/B64_May04.csv]

Batting	AB	R	H	RBI	BB	SO	BA	OPS	Pit	Str	WPA	aLI	WPA+	WPA-	RE24	PO	A
Fernando Vina 2B	4	0	0	0	0	0	.230	.671	11	10	-0.062	0.60	0.000	-0.062	-1.1	3	5
Orlando Palmeiro RF	3	0	0	0	0	0	.265	.701	14	10	-0.034	0.45	0.000	-0.034	-0.6	2	0
Eli Marrero PH-RF	1	0	0	0	0	0	.209	.633	3	3	-0.004	0.15	0.000	-0.004	-0.2	0	0
Albert Pujols LF	4	1	1	0	0	0	.381	1.133	6	5	0.001	0.27	0.017	-0.016	-0.1	1	0
Jim Edmonds CF	3	2	1	1	1	2	.402	1.293	17	10	0.067	0.44	0.093	-0.027	1.6	2	0	2B
Scott Rolen 3B	3	1	1	2	1	1	.245	.912	23	12	0.064	0.39	0.083	-0.019	1.9	1	2	HR
Tino Martinez 1B	4	1	1	0	0	2	.323	.880	19	12	0.012	0.21	0.023	-0.011	-0.6	8	2	2B
Edgar Renteria SS	3	1	1	1	1	0	.361	.980	13	6	0.107	0.41	0.114	-0.007	1.2	2	2	2BIW
Mike Matheny C	2	0	1	2	1	0	.321	.794	9	5	0.088	0.46	0.094	-0.006	0.7	6	0	SFIW
Matt Morris P	3	0	0	0	1	1	.250	.833	18	11	-0.003	0.30	0.014	-0.016	-0.8	2	2
Team Totals	30	6	6	6	5	6	.200	.706	133	84	0.236	0.39	0.438	-0.202	2.0	27	13
null
