# Supplementary material for: Hitting Is Contagious in Baseball: Evidence from Long Hitting Streaks
Source: PLoS One. 2012 Dec 12;7(12):e51367. doi: 10.1371/journal.pone.0051367 (PMC3520861; doi:10.1371/journal.pone.0051367)
Supplement: Dataset S1 — Box score data used in this research. The archive file contains one folder for each of the batting streaks, named according to streak batter, year and length of the streak. Individual game box score filenames indicate date of occurrence relative to the streak (beginning with characters “B” for before streak, “A” for after streak). Raw data were obtained from www.baseball-reference.com. (ZIP) [file pone.0051367.s001.zip › box_scores_PLoS/Albert_Pujols_2003_30/B65_May03.csv]

Batting	AB	R	H	RBI	BB	SO	BA	OPS	Pit	Str	WPA	aLI	WPA+	WPA-	RE24	PO	A
Fernando Vina 2B	3	0	1	0	0	0	.240	.698	14	10	0.024	0.77	0.071	-0.048	0.5	1	1	2BHBP
J.D. Drew RF	3	1	1	1	0	0	.231	.632	8	4	0.054	0.82	0.120	-0.065	0.4	1	0	CSHBP
Albert Pujols LF	3	1	1	2	0	1	.388	1.163	13	7	0.165	0.90	0.214	-0.049	1.3	3	0	HR
Miguel Cairo LF	0	0	0	0	0	0	.250	.747	2	2	0.001	0.41	0.001	0.000	-0.1	0	0	SH
Kiko Calero P	0	0	0	0	0	0	1.000	2.000			0.000	0.00	0.000	0.000	0.0	0	0
Jim Edmonds CF	4	0	2	0	0	1	.405	1.298	12	8	-0.026	0.57	0.030	-0.056	-0.8	3	0	2B
Scott Rolen 3B	3	0	0	0	0	1	.243	.885	14	8	-0.066	0.84	0.000	-0.066	-0.9	1	2
Tino Martinez 1B	3	0	0	0	0	0	.326	.886	9	7	-0.047	0.60	0.000	-0.047	-0.6	9	1
Eli Marrero C-LF	3	0	0	0	0	1	.212	.643	10	7	-0.033	0.43	0.000	-0.033	-0.5	6	0
Wilson Delgado SS	3	1	1	0	0	1	.231	.481	6	6	0.029	0.56	0.044	-0.015	0.1	1	1
Garrett Stephenson P	2	0	0	0	0	1	.167	.397	13	7	-0.042	0.86	0.000	-0.042	-0.5	1	2	SH
Mike Matheny C	0	0	0	0	0	0	.317	.788			0.000	0.00	0.000	0.000	0.0	1	0
Team Totals	27	3	6	3	0	6	.222	.683	101	66	0.059	0.70	0.480	-0.421	-1.0	27	7
null
