# Supplementary material for: Hitting Is Contagious in Baseball: Evidence from Long Hitting Streaks
Source: PLoS One. 2012 Dec 12;7(12):e51367. doi: 10.1371/journal.pone.0051367 (PMC3520861; doi:10.1371/journal.pone.0051367)
Supplement: Dataset S1 — Box score data used in this research. The archive file contains one folder for each of the batting streaks, named according to streak batter, year and length of the streak. Individual game box score filenames indicate date of occurrence relative to the streak (beginning with characters “B” for before streak, “A” for after streak). Raw data were obtained from www.baseball-reference.com. (ZIP) [file pone.0051367.s001.zip › box_scores_PLoS/Albert_Pujols_2003_30/B66_May02.csv]

Batting	AB	R	H	RBI	BB	SO	BA	OPS	Pit	Str	WPA	aLI	WPA+	WPA-	RE24	PO	A
Fernando Vina 2B	3	2	3	1	0	0	.237	.681	13	8	0.067	0.29	0.067	0.000	1.9	1	4	HR2BHBP
Wilson Delgado PH-2B	1	0	0	0	0	0	.217	.457	3	1	0.000	0.00	0.000	0.000	-0.2	0	0
Miguel Cairo LF	2	0	0	0	0	1	.250	.747	8	6	-0.037	0.79	0.000	-0.037	-0.6	2	0
J.D. Drew PH-RF	3	0	0	0	0	0	.217	.598	13	9	-0.005	0.06	0.000	-0.005	-0.7	1	0
Albert Pujols 1B	4	2	2	1	0	0	.390	1.143	17	10	0.169	0.36	0.174	-0.005	1.6	10	0	2B
Jim Edmonds CF	4	1	3	1	0	0	.400	1.300	8	6	0.083	0.18	0.085	-0.002	1.9	4	0	HR
Scott Rolen 3B	4	0	1	0	0	0	.250	.909	23	13	-0.004	0.15	0.009	-0.013	0.2	2	0	SB
Edgar Renteria SS	4	1	1	1	0	1	.362	.974	21	13	0.007	0.14	0.010	-0.003	-0.3	4	5
Eduardo Perez RF-LF	4	1	1	0	0	0	.281	1.035	13	7	0.000	0.22	0.010	-0.010	-1.2	2	0
Mike Matheny C	4	1	2	3	0	1	.317	.788	17	10	0.095	0.28	0.101	-0.006	2.2	1	0	HR2B
Jason Simontacchi P	3	0	0	0	0	3	.083	.167	15	10	-0.013	0.15	0.000	-0.013	-0.7	0	2
Orlando Palmeiro PH	1	0	0	0	0	0	.277	.731	8	5	0.000	0.00	0.000	0.000	-0.2
Mike Crudale P	0	0	0	0	0	0					0.000	0.00	0.000	0.000	0.0	0	0
Team Totals	37	8	13	7	0	6	.351	1.044	159	98	0.362	0.23	0.456	-0.094	4.0	27	11
null
