# Supplementary material for: Hitting Is Contagious in Baseball: Evidence from Long Hitting Streaks
Source: PLoS One. 2012 Dec 12;7(12):e51367. doi: 10.1371/journal.pone.0051367 (PMC3520861; doi:10.1371/journal.pone.0051367)
Supplement: Dataset S1 — Box score data used in this research. The archive file contains one folder for each of the batting streaks, named according to streak batter, year and length of the streak. Individual game box score filenames indicate date of occurrence relative to the streak (beginning with characters “B” for before streak, “A” for after streak). Raw data were obtained from www.baseball-reference.com. (ZIP) [file pone.0051367.s001.zip › box_scores_PLoS/Albert_Pujols_2003_30/B67_May01.csv]

Batting	AB	R	H	RBI	BB	SO	BA	OPS	Pit	Str	WPA	aLI	WPA+	WPA-	RE24	PO	A
Fernando Vina 2B	5	0	1	0	0	1	.211	.588	14	10	-0.124	1.06	0.008	-0.132	-0.6	1	5
Orlando Palmeiro LF	4	1	1	0	0	0	.281	.742	16	10	-0.044	0.81	0.032	-0.076	-0.2	4	0	SH
Albert Pujols 1B	5	1	2	0	0	0	.384	1.137	23	14	-0.012	0.96	0.063	-0.075	0.1	12	1
Jim Edmonds CF	4	2	1	1	0	0	.382	1.252	17	11	0.411	1.15	0.477	-0.066	0.0	5	0	HRHBP
Scott Rolen 3B	4	0	1	3	0	0	.250	.925	18	12	-0.011	1.34	0.087	-0.098	1.1	1	1	2B
Edgar Renteria SS	4	1	4	0	0	0	.366	.991	9	7	0.121	0.79	0.146	-0.025	0.9	1	2	2BCS
Eli Marrero RF	4	0	0	0	0	0	.222	.672	14	9	-0.151	1.43	0.000	-0.151	-1.5	3	0
Mike Matheny C	4	1	1	0	0	0	.310	.740	11	6	-0.078	1.30	0.030	-0.107	-0.8	3	0
Brett Tomko P	3	0	1	2	0	2	.250	.690	18	11	0.271	1.12	0.292	-0.021	1.3	0	1	2B
Steve Kline P	0	0	0	0	0	0					0.000	0.00	0.000	0.000	0.0	0	0
Dustin Hermanson P	0	0	0	0	0	0					0.000	0.00	0.000	0.000	0.0	0	0
Miguel Cairo PH	1	0	0	0	0	0	.261	.778	4	4	-0.058	2.26	0.000	-0.058	-0.2
Cal Eldred P	0	0	0	0	0	0	.000	.000			0.000	0.00	0.000	0.000	0.0	0	1
Team Totals	38	6	12	6	0	3	.316	.807	144	94	0.325	1.12	1.135	-0.809	0.2	30	11
null
