# Supplementary material for: Hitting Is Contagious in Baseball: Evidence from Long Hitting Streaks
Source: PLoS One. 2012 Dec 12;7(12):e51367. doi: 10.1371/journal.pone.0051367 (PMC3520861; doi:10.1371/journal.pone.0051367)
Supplement: Dataset S1 — Box score data used in this research. The archive file contains one folder for each of the batting streaks, named according to streak batter, year and length of the streak. Individual game box score filenames indicate date of occurrence relative to the streak (beginning with characters “B” for before streak, “A” for after streak). Raw data were obtained from www.baseball-reference.com. (ZIP) [file pone.0051367.s001.zip › box_scores_PLoS/Albert_Pujols_2003_30/B68_Apr30.csv]

Batting	AB	R	H	RBI	BB	SO	BA	OPS	Pit	Str	WPA	aLI	WPA+	WPA-	RE24	PO	A
Fernando Vina 2B	5	2	2	2	0	0	.212	.598	13	10	0.006	0.27	0.032	-0.026	0.8	1	5	HR2BGDP
J.D. Drew RF	5	2	2	1	0	0	.250	.686	17	12	-0.007	0.18	0.011	-0.018	0.6	6	0	2B
Albert Pujols 1B	4	3	3	3	0	0	.382	1.161	9	6	0.131	0.18	0.133	-0.002	2.8	6	0	2�HR
Miguel Cairo 3B	1	0	1	0	0	0	.267	.795	4	4	0.000	0.00	0.000	0.000	0.3	0	0
Jim Edmonds CF	2	1	2	0	0	0	.389	1.244	8	6	0.022	0.20	0.022	0.000	0.4	1	1	2�2B
Orlando Palmeiro PH-LF	3	1	1	0	0	0	.283	.757	12	6	0.000	0.02	0.001	-0.001	0.2	2	0
Scott Rolen 3B	1	1	0	0	2	0	.250	.931	14	6	0.008	0.35	0.009	-0.001	0.1	0	0
Wilson Delgado PH-3B-SS	1	0	0	1	0	0	.227	.477	8	5	0.000	-.01	0.000	0.000	-0.4	0	1	SF
Edgar Renteria SS	4	1	2	3	0	0	.343	.946	12	7	0.085	0.41	0.090	-0.006	2.2	0	0	2B
Jeff Fassero P	0	0	0	0	0	0					0.000	0.00	0.000	0.000	0.0	0	0
Russ Springer P	0	0	0	0	0	0					0.000	0.00	0.000	0.000	0.0	0	1
Eli Marrero LF-CF-C	4	1	2	3	0	0	.237	.716	17	10	0.167	0.31	0.169	-0.002	2.4	1	0	HR
Mike Matheny C-1B	4	0	0	0	0	2	.313	.749	16	12	-0.007	0.07	0.000	-0.007	-1.0	8	0	GDP
Woody Williams P	3	1	1	0	0	1	.308	.742	12	7	0.014	0.09	0.016	-0.002	0.3	0	2	2B
Kerry Robinson PH-CF	0	0	0	0	1	0	.226	.499	4	0	0.000	0.00	0.000	0.000	0.3	2	0
Team Totals	37	13	16	13	3	3	.432	1.382	146	91	0.419	0.19	0.483	-0.065	9.0	27	10
null
