# Supplementary material for: Hitting Is Contagious in Baseball: Evidence from Long Hitting Streaks
Source: PLoS One. 2012 Dec 12;7(12):e51367. doi: 10.1371/journal.pone.0051367 (PMC3520861; doi:10.1371/journal.pone.0051367)
Supplement: Dataset S1 — Box score data used in this research. The archive file contains one folder for each of the batting streaks, named according to streak batter, year and length of the streak. Individual game box score filenames indicate date of occurrence relative to the streak (beginning with characters “B” for before streak, “A” for after streak). Raw data were obtained from www.baseball-reference.com. (ZIP) [file pone.0051367.s001.zip › box_scores_PLoS/Albert_Pujols_2003_30/B69_Apr29.csv]

Batting	AB	R	H	RBI	BB	SO	BA	OPS	Pit	Str	WPA	aLI	WPA+	WPA-	RE24	PO	A
Miguel Cairo 2B	4	1	2	0	0	0	.250	.769	16	11	0.068	0.51	0.083	-0.015	1.0	0	3	2�2B
Russ Springer P	0	0	0	0	0	0					0.000	0.00	0.000	0.000	0.0	0	1
Jeff Fassero P	0	0	0	0	0	0					0.000	0.00	0.000	0.000	0.0	0	0
Orlando Palmeiro RF	1	1	0	0	1	0	.281	.762	11	4	0.002	0.03	0.002	0.000	-0.1	0	0
Jim Edmonds CF	4	2	1	0	1	1	.371	1.197	22	12	0.035	0.47	0.066	-0.031	0.2	2	0
Kerry Robinson CF	0	0	0	0	0	0	.226	.476			0.000	0.00	0.000	0.000	0.0	1	0
Albert Pujols 1B	4	3	2	2	1	0	.359	1.049	19	9	0.067	0.53	0.103	-0.035	1.2	10	0	2B
Eduardo Perez RF	3	1	1	1	1	1	.286	1.107	19	11	0.000	0.46	0.046	-0.045	0.6	2	0	HR
Kiko Calero P	1	1	1	1	0	0	1.000	2.000	3	2	0.002	0.04	0.002	0.000	1.0	0	0
Scott Rolen 3B	5	2	2	4	0	1	.253	.930	25	16	0.101	0.44	0.116	-0.015	2.1	0	2	2BSB
Edgar Renteria SS	5	1	3	4	0	0	.337	.935	17	9	0.055	0.33	0.066	-0.011	3.0	1	1	2�2B
Eli Marrero LF	5	0	1	0	0	0	.218	.642	16	10	-0.027	0.20	0.000	-0.027	-0.6	3	0
Mike Matheny C	4	0	2	1	0	1	.326	.781	17	12	-0.012	0.16	0.006	-0.018	-0.0	8	0	SF
Matt Morris P	2	0	0	0	0	1	.308	.973	12	8	0.010	0.23	0.013	-0.003	0.2	0	1
Wilson Delgado PH-2B	3	1	2	0	0	0	.238	.511	9	5	0.005	0.12	0.007	-0.002	0.1	0	0
Team Totals	41	13	17	13	4	5	.415	1.091	186	109	0.306	0.34	0.510	-0.202	9.0	27	8
null
