# Supplementary material for: Hitting Is Contagious in Baseball: Evidence from Long Hitting Streaks
Source: PLoS One. 2012 Dec 12;7(12):e51367. doi: 10.1371/journal.pone.0051367 (PMC3520861; doi:10.1371/journal.pone.0051367)
Supplement: Dataset S1 — Box score data used in this research. The archive file contains one folder for each of the batting streaks, named according to streak batter, year and length of the streak. Individual game box score filenames indicate date of occurrence relative to the streak (beginning with characters “B” for before streak, “A” for after streak). Raw data were obtained from www.baseball-reference.com. (ZIP) [file pone.0051367.s001.zip › box_scores_PLoS/Albert_Pujols_2003_30/B6_Jul06.csv]

Batting	AB	R	H	RBI	BB	SO	BA	OPS	Pit	Str	WPA	aLI	WPA+	WPA-	RE24	PO	A
Bo Hart 2B	4	0	1	0	0	2	.390	.972	11	10	-0.054	0.53	0.003	-0.057	-0.7	3	1
Jim Edmonds CF	4	0	1	1	0	2	.304	1.071	17	12	0.027	0.52	0.063	-0.036	0.3	5	0
Albert Pujols LF-1B	3	0	0	0	1	1	.374	1.138	15	9	-0.021	0.35	0.003	-0.024	-0.4	3	0	IW
Tino Martinez 1B	4	1	1	0	0	1	.288	.830	15	12	0.011	0.48	0.037	-0.026	-0.3	4	1
Cal Eldred P	0	0	0	0	0	0	.500	1.000			0.000	0.00	0.000	0.000	0.0	0	0
Jason Isringhausen P	0	0	0	0	0	0					0.000	0.00	0.000	0.000	0.0	0	0
Edgar Renteria SS	4	0	0	0	0	2	.328	.869	16	9	-0.058	0.59	0.000	-0.058	-1.0	2	3
Orlando Palmeiro RF	3	1	0	0	1	2	.280	.715	18	10	0.018	0.49	0.037	-0.019	-0.2	3	0
Eduardo Perez 3B	2	1	1	3	0	0	.294	.836	8	6	0.216	1.14	0.223	-0.007	2.2	0	2	HR
Wilson Delgado 3B	2	0	0	0	0	0	.183	.449	3	3	-0.007	0.13	0.000	-0.007	-0.3	0	1
Mike Matheny C	3	0	1	0	1	0	.278	.721	18	9	-0.001	0.29	0.017	-0.018	-0.1	7	0
Woody Williams P	3	1	1	0	0	2	.256	.726	14	9	0.002	0.42	0.023	-0.022	-0.1	0	0	2B
Steve Kline P	0	0	0	0	0	0					0.000	0.00	0.000	0.000	0.0	0	0
Kerry Robinson LF	1	0	0	0	0	0	.207	.455	4	3	-0.004	0.16	0.000	-0.004	-0.2	0	0
Team Totals	33	4	6	4	3	12	.182	.553	139	92	0.129	0.47	0.406	-0.278	-0.7	27	8
null
