# Supplementary material for: Hitting Is Contagious in Baseball: Evidence from Long Hitting Streaks
Source: PLoS One. 2012 Dec 12;7(12):e51367. doi: 10.1371/journal.pone.0051367 (PMC3520861; doi:10.1371/journal.pone.0051367)
Supplement: Dataset S1 — Box score data used in this research. The archive file contains one folder for each of the batting streaks, named according to streak batter, year and length of the streak. Individual game box score filenames indicate date of occurrence relative to the streak (beginning with characters “B” for before streak, “A” for after streak). Raw data were obtained from www.baseball-reference.com. (ZIP) [file pone.0051367.s001.zip › box_scores_PLoS/Albert_Pujols_2003_30/B70_Apr27.csv]

Batting	AB	R	H	RBI	BB	SO	BA	OPS	Pit	Str	WPA	aLI	WPA+	WPA-	RE24	PO	A
Fernando Vina 2B	10	0	1	1	0	1	.200	.536	30	22	-0.068	1.99	0.336	-0.404	-1.2	10	5
J.D. Drew RF	4	1	1	0	0	0	.200	.583	14	7	0.016	0.65	0.066	-0.050	0.0	2	0	3B
Miguel Cairo PH-LF	6	0	3	0	0	2	.225	.698	21	16	0.238	2.01	0.396	-0.158	0.5	2	1	3B
Albert Pujols LF	1	0	0	1	1	0	.350	1.029	11	6	0.010	0.80	0.028	-0.018	0.1	2	0	SF
Kerry Robinson LF	1	0	1	0	0	0	.226	.476	2	2	0.014	0.39	0.014	0.000	0.3	1	0
Eduardo Perez PH-RF	2	0	0	0	0	0	.280	1.019	8	5	-0.111	2.07	0.000	-0.111	-0.4	0	0
Cal Eldred P	0	0	0	0	0	0	.000	.000			0.000	0.00	0.000	0.000	0.0	0	0
Wilson Delgado PH	1	0	1	0	0	0	.167	.377	2	1	0.060	1.81	0.060	0.000	0.3
Dustin Hermanson P	0	0	0	0	1	0			5	1	0.028	2.35	0.028	0.000	0.4	1	2
Steve Kline P	0	0	0	0	0	0			3	3	-0.024	3.44	0.000	-0.024	-0.2	0	2	SH
Jim Edmonds CF	8	1	1	0	1	3	.379	1.230	40	23	-0.320	1.62	0.034	-0.354	-1.8	7	0	GDPIW
Scott Rolen 3B	8	0	2	1	1	1	.244	.926	29	19	-0.510	2.13	0.112	-0.622	-1.2	2	5	2BGDP
Tino Martinez 1B	8	2	5	0	1	0	.337	.915	37	21	0.079	1.73	0.302	-0.224	1.6	14	2	3B
Edgar Renteria SS	8	2	2	0	0	0	.323	.902	25	19	-0.221	1.86	0.132	-0.353	-1.7	2	6	SH
Eli Marrero C-RF	8	1	3	3	0	1	.220	.666	35	24	0.017	1.87	0.252	-0.235	1.2	13	1	3BSF
Garrett Stephenson P	3	0	1	0	0	0	.200	.473	8	4	-0.013	0.54	0.013	-0.026	-0.1	0	0
Orlando Palmeiro PH	0	0	0	1	0	0	.286	.765	3	2	0.003	-.12	0.003	0.000	0.2			SH
Jeff Fassero P	0	0	0	0	0	0					0.000	0.00	0.000	0.000	0.0	0	0
Russ Springer P	0	0	0	0	0	0					0.000	0.00	0.000	0.000	0.0	0	0
Kiko Calero P	0	0	0	0	0	0					0.000	0.00	0.000	0.000	0.0	0	0
Mike Matheny PH-C	5	0	1	0	0	0	.318	.775	17	11	-0.251	2.94	0.073	-0.324	-1.0	4	0
Team Totals	73	7	22	7	5	8	.301	.762	290	186	-1.053	1.78	1.849	-2.903	-3.2	60	24
null
