# Supplementary material for: Hitting Is Contagious in Baseball: Evidence from Long Hitting Streaks
Source: PLoS One. 2012 Dec 12;7(12):e51367. doi: 10.1371/journal.pone.0051367 (PMC3520861; doi:10.1371/journal.pone.0051367)
Supplement: Dataset S1 — Box score data used in this research. The archive file contains one folder for each of the batting streaks, named according to streak batter, year and length of the streak. Individual game box score filenames indicate date of occurrence relative to the streak (beginning with characters “B” for before streak, “A” for after streak). Raw data were obtained from www.baseball-reference.com. (ZIP) [file pone.0051367.s001.zip › box_scores_PLoS/Albert_Pujols_2003_30/B71_Apr26.csv]

Batting	AB	R	H	RBI	BB	SO	BA	OPS	Pit	Str	WPA	aLI	WPA+	WPA-	RE24	PO	A
Fernando Vina 2B	5	0	1	0	0	1	.214	.582	26	17	-0.149	0.99	0.025	-0.173	-1.5	1	4	2BGDP
Orlando Palmeiro RF-LF	4	1	1	0	0	1	.286	.765	15	11	-0.025	1.16	0.068	-0.093	-0.5	3	0
Albert Pujols LF	2	1	1	0	1	0	.356	1.044	12	6	0.078	1.14	0.124	-0.046	0.6	1	0
Eli Marrero RF	1	0	0	0	0	0	.190	.610	5	3	-0.023	0.89	0.000	-0.023	-0.2	2	0
Jim Edmonds CF	4	1	3	1	0	1	.414	1.349	20	11	0.258	1.11	0.280	-0.022	2.5	1	0	3�2B
Scott Rolen 3B	3	0	0	0	1	0	.244	.947	18	11	-0.068	1.19	0.044	-0.112	-0.9	2	4
Tino Martinez 1B	3	0	0	1	0	1	.308	.851	12	9	-0.144	1.32	0.000	-0.144	-1.0	11	0	SF
Edgar Renteria SS	4	0	0	0	0	0	.330	.937	24	18	-0.101	0.92	0.000	-0.101	-0.9	2	2
Mike Matheny C	3	0	1	0	0	1	.325	.797	11	7	-0.020	0.80	0.030	-0.049	-0.1	1	1	2B
Kerry Robinson PH	1	0	0	0	0	0	.200	.426	4	3	-0.039	1.51	0.000	-0.039	-0.2
Jason Simontacchi P	3	0	0	0	0	1	.111	.222	8	7	0.009	0.76	0.045	-0.035	0.4	0	0
Steve Kline P	0	0	0	0	0	0					0.000	0.00	0.000	0.000	0.0	0	0
Dustin Hermanson P	0	0	0	0	0	0					0.000	0.00	0.000	0.000	0.0	0	0
J.D. Drew PH	1	0	1	0	0	0	.182	.432	3	2	0.050	0.96	0.050	0.000	0.3
Team Totals	34	3	8	2	2	6	.235	.653	158	105	-0.174	1.06	0.666	-0.837	-1.6	24	11
null
