# Supplementary material for: Hitting Is Contagious in Baseball: Evidence from Long Hitting Streaks
Source: PLoS One. 2012 Dec 12;7(12):e51367. doi: 10.1371/journal.pone.0051367 (PMC3520861; doi:10.1371/journal.pone.0051367)
Supplement: Dataset S1 — Box score data used in this research. The archive file contains one folder for each of the batting streaks, named according to streak batter, year and length of the streak. Individual game box score filenames indicate date of occurrence relative to the streak (beginning with characters “B” for before streak, “A” for after streak). Raw data were obtained from www.baseball-reference.com. (ZIP) [file pone.0051367.s001.zip › box_scores_PLoS/Albert_Pujols_2003_30/B72_Apr25.csv]

Batting	AB	R	H	RBI	BB	SO	BA	OPS	Pit	Str	WPA	aLI	WPA+	WPA-	RE24	PO	A
Fernando Vina 2B	5	0	0	0	0	2	.215	.580	21	12	-0.055	0.43	0.000	-0.055	-1.7	3	6
Miguel Cairo 2B	0	0	0	0	0	0	.176	.590			0.000	0.00	0.000	0.000	0.0	2	0
Orlando Palmeiro RF-LF	5	1	2	1	0	3	.288	.784	19	14	0.028	0.27	0.044	-0.016	0.9	0	0	2B
Albert Pujols LF	3	1	1	2	0	0	.351	1.038	6	5	0.128	0.72	0.153	-0.025	1.1	0	0	HR
Eli Marrero RF-CF	2	1	2	1	0	0	.195	.624	5	4	0.017	0.06	0.017	0.000	1.4	1	0	HR2B
Jim Edmonds CF	1	2	0	0	2	0	.389	1.285	12	4	0.021	0.40	0.030	-0.010	0.4	2	0
Eduardo Perez PH-RF	1	1	0	0	1	0	.304	1.100	8	4	0.001	0.04	0.002	-0.001	-0.3	0	0
Scott Rolen 3B	3	1	1	0	2	2	.253	.975	30	15	0.011	0.36	0.031	-0.021	1.0	0	2
Tino Martinez 1B	3	1	2	1	1	0	.320	.888	14	8	0.043	0.46	0.056	-0.013	1.6	14	1	SF
Edgar Renteria SS	3	0	1	2	0	0	.345	.978	10	7	0.057	0.77	0.067	-0.010	0.7	1	4	2BSF
Wilson Delgado PH-SS	1	0	0	0	0	0	.118	.284	2	2	0.000	0.00	0.000	0.000	-0.7	0	1	GDP
Mike Matheny C	4	1	1	0	1	2	.325	.790	19	9	-0.033	0.39	0.005	-0.037	-0.2	3	0	IW
Brett Tomko P	2	0	0	1	1	0	.222	.586	20	10	0.005	0.47	0.032	-0.027	0.3	1	1	SH
Team Totals	33	9	10	8	8	9	.303	.994	166	94	0.223	0.41	0.437	-0.215	4.4	27	15
null
