# Supplementary material for: Hitting Is Contagious in Baseball: Evidence from Long Hitting Streaks
Source: PLoS One. 2012 Dec 12;7(12):e51367. doi: 10.1371/journal.pone.0051367 (PMC3520861; doi:10.1371/journal.pone.0051367)
Supplement: Dataset S1 — Box score data used in this research. The archive file contains one folder for each of the batting streaks, named according to streak batter, year and length of the streak. Individual game box score filenames indicate date of occurrence relative to the streak (beginning with characters “B” for before streak, “A” for after streak). Raw data were obtained from www.baseball-reference.com. (ZIP) [file pone.0051367.s001.zip › box_scores_PLoS/Albert_Pujols_2003_30/B73_Apr24.csv]

Batting	AB	R	H	RBI	BB	SO	BA	OPS	Pit	Str	WPA	aLI	WPA+	WPA-	RE24	PO	A
Fernando Vina 2B	3	0	1	1	0	1	.233	.625	12	9	0.133	1.52	0.206	-0.072	0.3	4	2	3BSH
Miguel Cairo LF-1B	4	1	1	1	0	0	.176	.590	18	12	0.097	1.30	0.186	-0.090	0.5	4	0	3B
Edgar Renteria SS	3	0	0	1	0	0	.345	.981	10	5	-0.022	0.93	0.032	-0.054	-0.4	1	3	SF
Albert Pujols 1B	3	0	1	0	0	0	.352	1.002	10	8	-0.019	0.60	0.018	-0.037	-0.1	4	0	2B
Kerry Robinson PR-LF	1	0	0	0	0	0	.207	.440	2	2	-0.018	0.71	0.000	-0.018	-0.2	1	0
Scott Rolen 3B	2	0	0	0	2	0	.250	.975	21	8	0.023	0.82	0.053	-0.030	0.2	0	0	IW
J.D. Drew RF	3	0	0	0	0	0	.100	.282	8	5	-0.090	1.20	0.000	-0.090	-0.9	2	0
Wilson Delgado PH	1	0	0	0	0	1	.125	.301	4	3	-0.018	0.69	0.000	-0.018	-0.2
Jim Edmonds CF	0	0	0	0	0	0	.396	1.292			0.000	0.00	0.000	0.000	0.0	0	0
Eli Marrero CF-RF	2	1	1	0	2	0	.154	.455	17	6	0.078	1.16	0.117	-0.038	0.7	3	1
Mike Matheny C	3	0	0	0	0	0	.329	.797	9	8	-0.135	1.50	0.000	-0.135	-1.4	6	2	SHGDP
Woody Williams P	2	1	0	0	1	1	.300	.664	15	8	-0.041	1.60	0.052	-0.093	-0.3	0	1
Dustin Hermanson P	0	0	0	0	0	0					0.000	0.00	0.000	0.000	0.0	0	0
Steve Kline P	0	0	0	0	0	0					0.000	0.00	0.000	0.000	0.0	0	1
Cal Eldred P	0	0	0	0	0	0	.000	.000			0.000	0.00	0.000	0.000	0.0	0	0
Team Totals	27	3	4	3	5	3	.148	.606	126	74	-0.012	1.16	0.664	-0.675	-1.7	25	10
null
