# Supplementary material for: Hitting Is Contagious in Baseball: Evidence from Long Hitting Streaks
Source: PLoS One. 2012 Dec 12;7(12):e51367. doi: 10.1371/journal.pone.0051367 (PMC3520861; doi:10.1371/journal.pone.0051367)
Supplement: Dataset S1 — Box score data used in this research. The archive file contains one folder for each of the batting streaks, named according to streak batter, year and length of the streak. Individual game box score filenames indicate date of occurrence relative to the streak (beginning with characters “B” for before streak, “A” for after streak). Raw data were obtained from www.baseball-reference.com. (ZIP) [file pone.0051367.s001.zip › box_scores_PLoS/Albert_Pujols_2003_30/B74_Apr23.csv]

Batting	AB	R	H	RBI	BB	SO	BA	OPS	Pit	Str	WPA	aLI	WPA+	WPA-	RE24	PO	A
Fernando Vina 2B	3	0	0	0	0	0	.228	.588	8	5	-0.009	1.26	0.078	-0.087	0.2	3	3	SBHBP
Kerry Robinson LF	3	0	0	0	0	1	.214	.456	9	6	-0.088	1.32	0.000	-0.088	-0.8	1	0
Albert Pujols PH	1	0	0	0	0	0	.353	1.001	3	2	-0.036	1.24	0.000	-0.036	-0.2
Jeff Fassero P	0	0	0	0	0	0					0.000	0.00	0.000	0.000	0.0	0	1
Edgar Renteria SS	3	1	1	0	1	0	.358	1.021	12	6	-0.009	0.89	0.054	-0.063	-0.0	3	2
Jim Edmonds CF	4	1	1	2	0	0	.396	1.292	9	7	-0.090	1.19	0.044	-0.134	0.4	4	0	HR
Scott Rolen 3B	4	0	1	0	0	0	.257	.987	17	13	-0.033	1.14	0.060	-0.093	-0.0	0	2	2B
Tino Martinez 1B	4	0	1	0	0	0	.306	.867	9	7	-0.018	1.16	0.061	-0.078	-0.3	8	0
Eli Marrero RF	3	0	0	0	1	0	.135	.389	15	8	-0.010	1.26	0.068	-0.079	-0.5	1	0
Mike Matheny C	3	0	1	0	0	1	.342	.829	10	8	-0.037	1.12	0.033	-0.070	-0.3	4	1
J.D. Drew PH	1	0	0	0	0	0	.143	.393	3	3	-0.049	3.94	0.000	-0.049	-0.3
Matt Morris P	1	0	0	0	0	0	.364	1.144	6	4	-0.052	1.24	0.000	-0.052	-0.5	0	0	SH
Orlando Palmeiro PH-LF	2	0	1	0	0	0	.277	.761	4	3	-0.072	2.43	0.045	-0.117	-0.4	0	0
Team Totals	32	2	6	2	2	2	.188	.570	105	72	-0.503	1.31	0.443	-0.946	-2.7	24	9
null
