# Supplementary material for: Hitting Is Contagious in Baseball: Evidence from Long Hitting Streaks
Source: PLoS One. 2012 Dec 12;7(12):e51367. doi: 10.1371/journal.pone.0051367 (PMC3520861; doi:10.1371/journal.pone.0051367)
Supplement: Dataset S1 — Box score data used in this research. The archive file contains one folder for each of the batting streaks, named according to streak batter, year and length of the streak. Individual game box score filenames indicate date of occurrence relative to the streak (beginning with characters “B” for before streak, “A” for after streak). Raw data were obtained from www.baseball-reference.com. (ZIP) [file pone.0051367.s001.zip › box_scores_PLoS/Albert_Pujols_2003_30/B75_Apr22.csv]

Batting	AB	R	H	RBI	BB	SO	BA	OPS	Pit	Str	WPA	aLI	WPA+	WPA-	RE24	PO	A
Fernando Vina 2B	4	1	3	0	0	0	.241	.608	18	11	0.117	0.91	0.142	-0.024	1.4	3	0	SB
Orlando Palmeiro LF-RF	3	0	0	2	0	0	.267	.752	8	7	-0.039	1.32	0.012	-0.051	-0.2	1	0	SF
Edgar Renteria SS	4	0	2	0	0	0	.359	1.027	23	12	-0.021	0.79	0.042	-0.063	-0.3	1	5	SB
Jim Edmonds CF	4	0	0	0	0	3	.408	1.292	15	11	-0.128	1.14	0.000	-0.128	-1.2	5	1
Scott Rolen 3B	4	0	0	0	0	3	.258	.999	22	13	-0.098	0.95	0.000	-0.098	-0.9	0	1
Tino Martinez 1B	4	1	1	1	0	2	.309	.888	15	10	-0.015	0.61	0.039	-0.054	0.6	7	0	HR
J.D. Drew RF	3	0	1	0	0	0	.167	.452	12	6	-0.013	0.72	0.028	-0.041	-0.1	1	0
Russ Springer P	0	0	0	0	0	0					0.000	0.00	0.000	0.000	0.0	0	0
Albert Pujols PH	1	0	1	0	0	0	.360	1.019	2	2	0.026	0.86	0.026	0.000	0.2
Mike Matheny C	3	1	0	0	1	1	.343	.836	19	10	-0.071	1.09	0.040	-0.110	-0.7	6	1	GDP
Garrett Stephenson P	1	0	0	0	0	1	.143	.393	8	6	-0.032	1.04	0.000	-0.032	-0.3	0	0	SH
Kiko Calero P	0	0	0	0	0	0					0.000	0.00	0.000	0.000	0.0	0	1
Kerry Robinson LF	1	0	0	0	0	0	.240	.509	2	1	-0.023	0.91	0.000	-0.023	-0.2	0	0
Team Totals	32	3	8	3	1	10	.250	.608	144	89	-0.297	0.94	0.329	-0.624	-1.7	24	9
null
