# Supplementary material for: Hitting Is Contagious in Baseball: Evidence from Long Hitting Streaks
Source: PLoS One. 2012 Dec 12;7(12):e51367. doi: 10.1371/journal.pone.0051367 (PMC3520861; doi:10.1371/journal.pone.0051367)
Supplement: Dataset S1 — Box score data used in this research. The archive file contains one folder for each of the batting streaks, named according to streak batter, year and length of the streak. Individual game box score filenames indicate date of occurrence relative to the streak (beginning with characters “B” for before streak, “A” for after streak). Raw data were obtained from www.baseball-reference.com. (ZIP) [file pone.0051367.s001.zip › box_scores_PLoS/Albert_Pujols_2003_30/B76_Apr20.csv]

Batting	AB	R	H	RBI	BB	SO	BA	OPS	Pit	Str	WPA	aLI	WPA+	WPA-	RE24	PO	A
Fernando Vina 2B	4	0	1	0	0	0	.200	.541	10	8	-0.023	1.25	0.063	-0.086	-0.2	1	5
Orlando Palmeiro LF	3	0	0	0	0	0	.286	.809	12	7	-0.057	1.22	0.000	-0.057	-0.5	1	0
Albert Pujols PH	1	0	0	0	0	0	.347	1.001	4	2	-0.032	1.25	0.000	-0.032	-0.1
Jeff Fassero P	0	0	0	0	0	0					0.000	0.00	0.000	0.000	0.0	0	0
Cal Eldred P	0	0	0	0	0	0	.000	.000			0.000	0.00	0.000	0.000	0.0	0	0
Edgar Renteria SS	4	0	1	0	0	1	.351	1.029	14	10	0.145	1.79	0.244	-0.099	-0.1	0	0	2B
Jim Edmonds CF	2	0	2	0	2	0	.444	1.398	12	3	0.159	2.04	0.159	0.000	1.1	2	0	IW
Scott Rolen 3B	4	0	0	0	0	2	.274	1.057	14	10	-0.359	3.00	0.000	-0.359	-1.9	1	3	GDP
Tino Martinez 1B	1	0	1	0	0	0	.313	.865	3	1	0.091	1.29	0.091	0.000	0.8	6	0	HBP
Miguel Cairo 1B	2	0	0	0	0	2	.167	.535	12	8	-0.213	4.53	0.000	-0.213	-0.7	5	0
J.D. Drew RF	3	0	0	0	0	0	.000	.250	22	12	-0.007	2.82	0.125	-0.132	-0.5	2	0	HBP
Mike Matheny C	4	0	0	0	0	3	.358	.863	15	10	-0.394	3.85	0.000	-0.394	-1.7	9	0
Brett Tomko P	2	0	0	0	0	0	.286	.661	10	5	-0.075	1.38	0.000	-0.075	-0.6	0	3
Eduardo Perez PH-LF	1	0	0	0	0	0	.318	1.126	3	1	-0.063	2.48	0.000	-0.063	-0.2	0	0
Team Totals	31	0	5	0	2	8	.161	.451	131	77	-0.828	2.32	0.682	-1.510	-4.5	27	11
null
