# Supplementary material for: Hitting Is Contagious in Baseball: Evidence from Long Hitting Streaks
Source: PLoS One. 2012 Dec 12;7(12):e51367. doi: 10.1371/journal.pone.0051367 (PMC3520861; doi:10.1371/journal.pone.0051367)
Supplement: Dataset S1 — Box score data used in this research. The archive file contains one folder for each of the batting streaks, named according to streak batter, year and length of the streak. Individual game box score filenames indicate date of occurrence relative to the streak (beginning with characters “B” for before streak, “A” for after streak). Raw data were obtained from www.baseball-reference.com. (ZIP) [file pone.0051367.s001.zip › box_scores_PLoS/Albert_Pujols_2003_30/B77_Apr19.csv]

Batting	AB	R	H	RBI	BB	SO	BA	OPS	Pit	Str	WPA	aLI	WPA+	WPA-	RE24	PO	A
Fernando Vina 2B	4	0	0	0	0	0	.196	.544	12	8	-0.163	1.30	0.030	-0.192	-1.1	1	3	CSHBP
Orlando Palmeiro LF	3	0	0	0	1	0	.308	.866	19	9	-0.034	0.84	0.028	-0.062	-0.4	1	0
Dustin Hermanson P	0	0	0	0	0	0					0.000	0.00	0.000	0.000	0.0	1	1
Miguel Cairo 1B	0	0	0	0	0	0	.179	.571			0.000	0.00	0.000	0.000	0.0	0	0
Scott Rolen 3B	4	0	0	0	0	0	.293	1.123	17	12	-0.115	1.08	0.000	-0.115	-0.7	1	0
Jim Edmonds CF	2	1	2	0	2	0	.419	1.356	16	7	0.205	1.22	0.205	0.000	1.2	3	0	2B
Edgar Renteria SS	3	1	2	0	0	0	.357	1.044	10	7	0.072	2.22	0.164	-0.092	1.0	3	6	2BSH
Tino Martinez 1B	4	1	1	1	0	0	.302	.839	15	12	-0.002	2.36	0.184	-0.186	0.4	7	3	2B
Steve Kline P	0	0	0	0	0	0					0.000	0.00	0.000	0.000	0.0	0	0
Eli Marrero RF	4	0	0	1	0	0	.147	.400	7	6	-0.138	2.26	0.098	-0.236	-0.7	1	0
Mike Matheny C	4	0	1	1	0	1	.381	.917	13	8	-0.080	2.09	0.080	-0.161	-0.1	7	0
Jason Simontacchi P	2	0	0	0	0	0	.167	.333	4	4	-0.067	1.42	0.000	-0.067	-0.7	1	0
Kiko Calero P	0	0	0	0	0	0					0.000	0.00	0.000	0.000	0.0	0	0
Jeff Fassero P	0	0	0	0	0	0					0.000	0.00	0.000	0.000	0.0	1	0
Kerry Robinson PH-LF	1	0	0	0	0	0	.250	.530	1	1	-0.049	1.91	0.000	-0.049	-0.2	0	0
Albert Pujols PH	1	0	0	0	0	1	.354	1.020	3	3	-0.065	2.64	0.000	-0.065	-0.2
Team Totals	32	3	6	3	3	2	.188	.559	117	77	-0.436	1.67	0.789	-1.225	-1.5	27	13
null
