# Supplementary material for: Hitting Is Contagious in Baseball: Evidence from Long Hitting Streaks
Source: PLoS One. 2012 Dec 12;7(12):e51367. doi: 10.1371/journal.pone.0051367 (PMC3520861; doi:10.1371/journal.pone.0051367)
Supplement: Dataset S1 — Box score data used in this research. The archive file contains one folder for each of the batting streaks, named according to streak batter, year and length of the streak. Individual game box score filenames indicate date of occurrence relative to the streak (beginning with characters “B” for before streak, “A” for after streak). Raw data were obtained from www.baseball-reference.com. (ZIP) [file pone.0051367.s001.zip › box_scores_PLoS/Albert_Pujols_2003_30/B78_Apr18.csv]

Batting	AB	R	H	RBI	BB	SO	BA	OPS	Pit	Str	WPA	aLI	WPA+	WPA-	RE24	PO	A
Fernando Vina 2B	5	0	1	1	0	1	.214	.577	21	14	0.015	0.50	0.047	-0.031	-0.3	3	0
Orlando Palmeiro LF	3	0	0	0	0	0	.333	.919	16	11	-0.043	0.60	0.000	-0.043	-0.8	0	0
Eduardo Perez PH-RF	0	0	0	0	1	0	.333	1.176	5	1	0.002	0.07	0.002	0.000	0.3	0	0
Kerry Robinson PH-LF	1	0	0	0	0	0	.261	.553	3	3	0.000	0.00	0.000	0.000	-0.2	0	0
Scott Rolen 3B	2	1	0	0	3	0	.315	1.197	22	7	-0.012	0.32	0.016	-0.028	-0.6	2	4	GDP
Jim Edmonds CF	4	0	1	1	1	1	.390	1.284	16	8	0.005	0.31	0.040	-0.035	0.7	2	0	2B
Edgar Renteria SS	5	2	2	1	0	0	.343	1.017	17	11	-0.002	0.31	0.029	-0.031	0.1	3	3	HR2B
Tino Martinez 1B	3	1	2	1	1	0	.305	.844	15	6	0.082	0.36	0.082	0.000	1.5	7	1	2B
Eli Marrero RF-LF-RF	4	1	2	1	0	0	.167	.452	19	13	0.104	0.46	0.121	-0.017	0.6	2	0	2B
Mike Matheny C	3	1	1	1	1	0	.390	.945	14	6	0.087	0.42	0.092	-0.005	0.6	6	0	2BIW
Woody Williams P	3	0	1	0	0	0	.375	.750	18	12	0.015	0.52	0.033	-0.018	-0.2	2	1
Jeff Fassero P	0	0	0	0	0	0					0.000	0.00	0.000	0.000	0.0	0	0
Albert Pujols PH	0	0	0	0	1	0	.362	1.040	6	2	0.000	0.01	0.000	0.000	0.4
Russ Springer P	0	0	0	0	0	0					0.000	0.00	0.000	0.000	0.0	0	0
Steve Kline P	0	0	0	0	0	0					0.000	0.00	0.000	0.000	0.0	0	0
Team Totals	33	6	10	6	8	2	.303	.984	172	94	0.253	0.38	0.462	-0.208	2.0	27	9
null
