# Supplementary material for: Hitting Is Contagious in Baseball: Evidence from Long Hitting Streaks
Source: PLoS One. 2012 Dec 12;7(12):e51367. doi: 10.1371/journal.pone.0051367 (PMC3520861; doi:10.1371/journal.pone.0051367)
Supplement: Dataset S1 — Box score data used in this research. The archive file contains one folder for each of the batting streaks, named according to streak batter, year and length of the streak. Individual game box score filenames indicate date of occurrence relative to the streak (beginning with characters “B” for before streak, “A” for after streak). Raw data were obtained from www.baseball-reference.com. (ZIP) [file pone.0051367.s001.zip › box_scores_PLoS/Albert_Pujols_2003_30/B79_Apr16.csv]

Batting	AB	R	H	RBI	BB	SO	BA	OPS	Pit	Str	WPA	aLI	WPA+	WPA-	RE24	PO	A
Miguel Cairo LF-2B	4	2	0	0	2	0	.179	.571	23	12	0.021	0.26	0.037	-0.015	0.4	2	0
Eli Marrero CF-RF-1B	6	1	1	2	0	2	.115	.332	18	13	-0.053	0.38	0.001	-0.054	0.3	4	0	2B
Scott Rolen 3B	5	3	3	4	0	1	.327	1.216	24	14	0.245	0.35	0.245	0.000	3.3	1	2	2�HR2B
Kerry Robinson LF	1	0	0	0	0	0	.273	.577	2	1	0.000	0.00	0.000	0.000	-0.1	0	0
Albert Pujols 1B	4	2	3	2	0	0	.362	1.031	18	12	0.093	0.25	0.093	0.000	1.4	4	0	2BSF
Orlando Palmeiro RF	0	0	0	0	0	0	.364	.995			0.000	0.00	0.000	0.000	0.0	1	0
Eduardo Perez RF-3B	3	2	2	2	2	0	.333	1.154	24	14	0.001	0.32	0.027	-0.026	2.5	0	0	HR2B
Edgar Renteria SS	5	1	2	1	0	0	.339	.970	15	10	-0.040	0.34	0.001	-0.041	0.0	1	3	2B
Jim Edmonds CF	0	0	0	0	0	0	.405	1.326			0.000	0.00	0.000	0.000	0.0	0	0
Mike Matheny C	5	0	2	3	0	0	.393	.932	20	10	0.058	0.30	0.077	-0.019	1.7	10	1	2B
Wilson Delgado 2B-SS	5	1	1	0	0	0	.133	.321	26	14	-0.019	0.15	0.001	-0.020	-0.6	3	4
Matt Morris P	3	3	2	1	1	1	.400	1.255	22	13	0.097	0.15	0.097	0.000	1.8	1	0	HR
Cal Eldred P	1	0	0	0	0	1	.000	.000	5	4	0.000	0.00	0.000	0.000	-0.2	0	0
Steve Kline P	0	0	0	0	0	0					0.000	0.00	0.000	0.000	0.0	0	0
Team Totals	42	15	16	15	5	5	.381	1.247	197	117	0.403	0.27	0.579	-0.175	10.4	27	10
null
