# Supplementary material for: Hitting Is Contagious in Baseball: Evidence from Long Hitting Streaks
Source: PLoS One. 2012 Dec 12;7(12):e51367. doi: 10.1371/journal.pone.0051367 (PMC3520861; doi:10.1371/journal.pone.0051367)
Supplement: Dataset S1 — Box score data used in this research. The archive file contains one folder for each of the batting streaks, named according to streak batter, year and length of the streak. Individual game box score filenames indicate date of occurrence relative to the streak (beginning with characters “B” for before streak, “A” for after streak). Raw data were obtained from www.baseball-reference.com. (ZIP) [file pone.0051367.s001.zip › box_scores_PLoS/Albert_Pujols_2003_30/B7_Jul05.csv]

Batting	AB	R	H	RBI	BB	SO	BA	OPS	Pit	Str	WPA	aLI	WPA+	WPA-	RE24	PO	A
Bo Hart 2B	5	1	1	0	0	0	.397	.998	17	9	-0.070	1.11	0.044	-0.114	-0.3	3	3
Jim Edmonds CF	5	2	2	2	0	2	.305	1.078	18	12	0.107	1.05	0.181	-0.074	1.4	3	0	HR
Albert Pujols LF	5	1	2	3	0	0	.378	1.146	17	10	0.116	0.93	0.171	-0.055	2.1	3	0	HR
Esteban Yan P	0	0	0	0	0	0	1.000	2.000			0.000	0.00	0.000	0.000	0.0	0	0
Scott Rolen 3B	4	0	1	0	0	2	.285	.925	16	10	-0.047	0.60	0.010	-0.057	-0.5	0	2	2B
Eduardo Perez RF	2	0	0	0	2	1	.291	.813	20	9	-0.012	0.53	0.022	-0.034	-0.2	2	0
Edgar Renteria SS	2	0	1	0	2	0	.332	.879	15	7	0.024	0.76	0.037	-0.013	0.7	0	1
Tino Martinez 1B	4	0	0	0	0	0	.289	.835	15	11	-0.145	1.43	0.000	-0.145	-1.9	8	1
Mike Matheny C	4	1	2	0	0	1	.278	.720	16	10	0.023	0.82	0.069	-0.046	0.6	7	1
Matt Morris P	2	0	0	0	0	1	.194	.542	8	6	-0.089	0.87	0.000	-0.089	-1.6	0	0	SHGDP
Lance Painter P	0	0	0	0	0	0	.000	.000			0.000	0.00	0.000	0.000	0.0	0	0
Cal Eldred P	0	0	0	0	0	0	.500	1.000			0.000	0.00	0.000	0.000	0.0	0	1
J.D. Drew PH	1	0	0	0	0	0	.305	.931	2	2	-0.026	1.00	0.000	-0.026	-0.1
Jeff Fassero P	0	0	0	0	0	0	.000	.000			0.000	0.00	0.000	0.000	0.0	0	0
Orlando Palmeiro LF	0	0	0	0	0	0	.285	.723			0.000	0.00	0.000	0.000	0.0	0	0
Team Totals	34	5	9	5	4	7	.265	.813	144	86	-0.119	0.91	0.534	-0.653	0.3	26	9
null
