# Supplementary material for: Hitting Is Contagious in Baseball: Evidence from Long Hitting Streaks
Source: PLoS One. 2012 Dec 12;7(12):e51367. doi: 10.1371/journal.pone.0051367 (PMC3520861; doi:10.1371/journal.pone.0051367)
Supplement: Dataset S1 — Box score data used in this research. The archive file contains one folder for each of the batting streaks, named according to streak batter, year and length of the streak. Individual game box score filenames indicate date of occurrence relative to the streak (beginning with characters “B” for before streak, “A” for after streak). Raw data were obtained from www.baseball-reference.com. (ZIP) [file pone.0051367.s001.zip › box_scores_PLoS/Albert_Pujols_2003_30/B80_Apr15.csv]

Batting	AB	R	H	RBI	BB	SO	BA	OPS	Pit	Str	WPA	aLI	WPA+	WPA-	RE24	PO	A
Orlando Palmeiro LF	4	0	0	0	0	1	.364	.995	12	11	-0.069	0.66	0.000	-0.069	-1.3	2	1
Wilson Delgado 2B-SS	3	0	0	0	1	1	.100	.282	13	7	-0.025	0.43	0.013	-0.038	-0.2	2	5
Jim Edmonds CF	4	0	0	0	0	2	.405	1.326	16	10	-0.039	0.40	0.000	-0.039	-0.9	3	0
Scott Rolen 3B	3	0	0	0	1	1	.298	1.072	17	10	0.020	0.41	0.038	-0.019	-0.2	1	0
Tino Martinez 1B	4	0	2	0	0	0	.286	.791	13	10	0.109	0.52	0.119	-0.009	0.9	4	1	2�2B
Edgar Renteria SS	3	0	0	0	0	1	.333	.968	8	7	-0.179	0.77	0.000	-0.179	-2.1	2	2
Miguel Cairo 2B	1	0	0	0	0	0	.208	.606	5	3	-0.004	0.16	0.000	-0.004	-0.2	2	0
Eduardo Perez RF	4	1	1	1	0	1	.278	.850	14	11	-0.040	0.47	0.009	-0.049	0.2	2	0	HR
Mike Matheny C	3	0	1	0	0	0	.392	.925	5	4	-0.021	0.36	0.004	-0.025	-0.3	5	1
Kerry Robinson PH	1	0	0	0	0	0	.286	.604	2	1	0.000	0.02	0.000	0.000	-0.1
Garrett Stephenson P	1	0	1	0	1	0	.167	.452	11	5	0.025	0.29	0.025	0.000	0.4	0	0
Kevin Ohme P	1	0	1	0	0	0	1.000	2.000	1	1	0.009	0.22	0.009	0.000	0.3	1	0
Kiko Calero P	0	0	0	0	0	0					0.000	0.00	0.000	0.000	0.0	0	0
Team Totals	32	1	6	1	3	7	.188	.601	117	80	-0.214	0.45	0.217	-0.431	-3.6	24	10
null
