# Supplementary material for: Hitting Is Contagious in Baseball: Evidence from Long Hitting Streaks
Source: PLoS One. 2012 Dec 12;7(12):e51367. doi: 10.1371/journal.pone.0051367 (PMC3520861; doi:10.1371/journal.pone.0051367)
Supplement: Dataset S1 — Box score data used in this research. The archive file contains one folder for each of the batting streaks, named according to streak batter, year and length of the streak. Individual game box score filenames indicate date of occurrence relative to the streak (beginning with characters “B” for before streak, “A” for after streak). Raw data were obtained from www.baseball-reference.com. (ZIP) [file pone.0051367.s001.zip › box_scores_PLoS/Albert_Pujols_2003_30/B81_Apr14.csv]

Batting	AB	R	H	RBI	BB	SO	BA	OPS	Pit	Str	WPA	aLI	WPA+	WPA-	RE24	PO	A
Orlando Palmeiro RF	5	2	3	4	0	0	.414	1.121	33	20	0.306	1.21	0.374	-0.069	2.0	1	0	HR2BSBSF
Miguel Cairo 2B	5	0	1	0	1	0	.217	.631	24	13	0.067	1.01	0.150	-0.083	0.6	0	3
Jim Edmonds CF	6	0	2	0	0	3	.455	1.478	22	14	-0.041	0.73	0.036	-0.077	-0.9	4	0
Albert Pujols LF	3	0	2	0	1	0	.326	.977	21	11	0.067	1.07	0.084	-0.017	1.0	2	0	HBP
Kerry Robinson PR-LF	1	0	0	0	0	0	.300	.633	2	2	-0.006	0.24	0.000	-0.006	-0.2	0	0
Steve Kline P	0	0	0	0	0	0					0.000	0.00	0.000	0.000	0.0	0	0
Scott Rolen 3B	5	1	1	1	1	1	.318	1.128	29	18	-0.013	1.33	0.127	-0.140	-0.3	0	2	HR
Tino Martinez 1B	4	2	2	0	0	0	.269	.737	14	7	-0.058	1.32	0.062	-0.120	-1.0	5	1	HBP
Russ Springer P	0	0	0	0	0	0					0.000	0.00	0.000	0.000	0.0	1	0
Eli Marrero LF	0	0	0	0	0	0	.100	.282			0.000	0.00	0.000	0.000	0.0	0	0
Edgar Renteria SS	4	2	2	0	1	0	.352	1.019	18	7	0.072	1.02	0.111	-0.039	0.6	1	1	IW
Mike Matheny C	5	0	2	1	0	0	.396	.941	20	14	0.034	1.31	0.141	-0.107	0.6	10	0
Brett Tomko P	1	0	1	0	1	0	.400	.900	11	6	-0.055	1.53	0.045	-0.100	-0.2	1	1	CS2�SH
Kevin Ohme P	0	0	0	0	0	0					0.000	0.00	0.000	0.000	0.0	0	0
Jeff Fassero P	0	0	0	0	0	0					0.000	0.00	0.000	0.000	0.0	0	0
Eduardo Perez 1B	1	0	1	0	0	0	.286	.732	4	3	0.007	0.27	0.007	0.000	0.1	2	1
Team Totals	40	7	17	6	5	4	.425	1.100	198	115	0.380	1.13	1.137	-0.758	2.4	27	9
null
