# Supplementary material for: Hitting Is Contagious in Baseball: Evidence from Long Hitting Streaks
Source: PLoS One. 2012 Dec 12;7(12):e51367. doi: 10.1371/journal.pone.0051367 (PMC3520861; doi:10.1371/journal.pone.0051367)
Supplement: Dataset S1 — Box score data used in this research. The archive file contains one folder for each of the batting streaks, named according to streak batter, year and length of the streak. Individual game box score filenames indicate date of occurrence relative to the streak (beginning with characters “B” for before streak, “A” for after streak). Raw data were obtained from www.baseball-reference.com. (ZIP) [file pone.0051367.s001.zip › box_scores_PLoS/Albert_Pujols_2003_30/B82_Apr13.csv]

Batting	AB	R	H	RBI	BB	SO	BA	OPS	Pit	Str	WPA	aLI	WPA+	WPA-	RE24	PO	A
Orlando Palmeiro RF-LF	4	2	2	0	1	0	.375	.958	22	13	0.071	0.87	0.119	-0.048	0.7	5	0
Eli Marrero C-RF	5	1	1	1	0	2	.100	.282	11	10	0.041	1.10	0.100	-0.059	-0.1	7	0
Scott Rolen 3B	5	1	1	1	0	1	.333	1.125	18	15	0.287	1.13	0.311	-0.024	1.8	1	3	2B
Albert Pujols LF	3	2	1	0	1	1	.300	.929	18	10	-0.089	1.50	0.064	-0.154	-0.3	0	0
Cal Eldred P	0	0	0	0	0	0					0.000	0.00	0.000	0.000	0.0	0	0
Eduardo Perez PH	1	0	0	0	0	0	.231	.641	3	2	-0.001	0.03	0.000	-0.001	-0.2
Dustin Hermanson P	0	0	0	0	0	0					0.000	0.00	0.000	0.000	0.0	0	0
Jeff Fassero P	0	0	0	0	0	0					0.000	0.00	0.000	0.000	0.0	0	0
Tino Martinez 1B	5	1	1	1	0	1	.250	.704	13	11	0.115	1.40	0.197	-0.082	0.1	9	0	2B
Edgar Renteria SS	4	2	2	5	1	1	.340	1.011	20	12	0.351	1.02	0.373	-0.022	4.2	0	2	2�HR
Kerry Robinson CF	4	0	1	0	0	0	.316	.666	12	8	0.023	0.80	0.059	-0.035	0.3	1	0
Miguel Cairo 2B	3	2	2	2	0	1	.222	.655	14	11	0.061	1.14	0.079	-0.018	1.3	3	4	HRSF
Jason Simontacchi P	2	0	0	0	0	1	.250	.500	5	5	-0.084	1.46	0.000	-0.084	-0.9	0	0
Kiko Calero P	0	0	0	0	0	0					0.000	0.00	0.000	0.000	0.0	0	0
Jim Edmonds PH	1	0	0	0	0	1	.481	1.650	4	3	-0.054	2.33	0.000	-0.054	-0.4
Mike Matheny C	1	0	0	0	0	0	.395	.957	2	2	-0.002	0.08	0.000	-0.002	-0.2	1	0
Team Totals	38	11	11	10	3	9	.289	.912	142	102	0.719	1.11	1.302	-0.583	6.2	27	9
null
