# Supplementary material for: Hitting Is Contagious in Baseball: Evidence from Long Hitting Streaks
Source: PLoS One. 2012 Dec 12;7(12):e51367. doi: 10.1371/journal.pone.0051367 (PMC3520861; doi:10.1371/journal.pone.0051367)
Supplement: Dataset S1 — Box score data used in this research. The archive file contains one folder for each of the batting streaks, named according to streak batter, year and length of the streak. Individual game box score filenames indicate date of occurrence relative to the streak (beginning with characters “B” for before streak, “A” for after streak). Raw data were obtained from www.baseball-reference.com. (ZIP) [file pone.0051367.s001.zip › box_scores_PLoS/Albert_Pujols_2003_30/B83_Apr12.csv]

Batting	AB	R	H	RBI	BB	SO	BA	OPS	Pit	Str	WPA	aLI	WPA+	WPA-	RE24	PO	A
Orlando Palmeiro RF	3	0	0	0	1	1	.350	.930	20	9	-0.089	1.25	0.039	-0.128	-0.8	2	0	HBP
Wilson Delgado 2B	5	0	1	0	0	1	.143	.286	21	16	-0.112	1.26	0.024	-0.136	-1.1	4	3
Jim Edmonds CF	3	0	1	1	2	0	.500	1.709	31	17	0.156	1.02	0.193	-0.037	1.3	8	0
Albert Pujols LF	5	1	2	0	0	1	.297	.936	21	16	-0.119	1.00	0.028	-0.147	-1.4	1	0	GDP
Scott Rolen 3B	1	1	0	0	4	0	.353	1.189	25	9	0.059	1.03	0.086	-0.028	1.0	0	3	IW
Tino Martinez 1B	5	0	1	0	0	1	.256	.714	13	9	-0.046	1.41	0.095	-0.141	-1.0	6	2
Edgar Renteria SS	4	0	1	1	1	1	.326	.870	13	8	-0.022	0.81	0.061	-0.083	0.2	2	0	GDP
Mike Matheny C	5	1	2	0	0	0	.405	.979	17	12	0.013	0.65	0.056	-0.044	-0.5	4	1
Woody Williams P	3	0	2	0	0	0	.400	.800	6	3	0.073	1.00	0.085	-0.011	0.7	0	0
Russ Springer P	0	0	0	0	0	0			2	2	-0.010	0.69	0.000	-0.010	-0.2	0	0	SH
Jeff Fassero P	0	0	0	0	0	0					0.000	0.00	0.000	0.000	0.0	0	1
Dustin Hermanson P	0	0	0	0	0	0					0.000	0.00	0.000	0.000	0.0	0	0
Team Totals	34	3	10	2	8	5	.294	.736	169	101	-0.097	1.04	0.667	-0.765	-1.8	27	10
null
