# Supplementary material for: Hitting Is Contagious in Baseball: Evidence from Long Hitting Streaks
Source: PLoS One. 2012 Dec 12;7(12):e51367. doi: 10.1371/journal.pone.0051367 (PMC3520861; doi:10.1371/journal.pone.0051367)
Supplement: Dataset S1 — Box score data used in this research. The archive file contains one folder for each of the batting streaks, named according to streak batter, year and length of the streak. Individual game box score filenames indicate date of occurrence relative to the streak (beginning with characters “B” for before streak, “A” for after streak). Raw data were obtained from www.baseball-reference.com. (ZIP) [file pone.0051367.s001.zip › box_scores_PLoS/Albert_Pujols_2003_30/B84_Apr11.csv]

Batting	AB	R	H	RBI	BB	SO	BA	OPS	Pit	Str	WPA	aLI	WPA+	WPA-	RE24	PO	A
Miguel Cairo 2B	4	0	1	0	0	1	.133	.333	20	12	-0.076	0.95	0.028	-0.104	-0.7	1	4	GDP
Edgar Renteria SS	4	0	0	0	0	1	.333	.891	14	8	-0.119	0.86	0.000	-0.119	-1.4	0	4	GDP
Jim Edmonds CF	3	1	1	1	1	2	.522	1.810	22	10	0.075	0.50	0.107	-0.032	0.8	3	0	HR
Albert Pujols LF	3	1	2	0	1	0	.281	.957	14	7	0.031	0.56	0.050	-0.019	0.4	1	0
Scott Rolen 3B	2	0	1	1	2	0	.364	1.178	15	6	0.133	0.91	0.156	-0.024	1.7	1	4	2B
Tino Martinez 1B	4	0	1	0	0	0	.263	.754	14	10	-0.118	1.15	0.025	-0.143	-1.7	11	0	GDP
Eli Marrero RF	4	0	0	0	0	0	.067	.243	15	11	-0.133	1.04	0.000	-0.133	-1.4	4	0
Mike Matheny C	3	0	0	0	0	0	.405	1.003	9	5	-0.057	0.74	0.000	-0.057	-0.6	5	0
Matt Morris P	3	0	1	0	0	0	.286	.714	4	4	0.004	0.52	0.026	-0.023	0.0	0	0
Team Totals	30	2	7	2	4	4	.233	.690	127	73	-0.260	0.81	0.392	-0.654	-2.8	26	12
null
