# Supplementary material for: Hitting Is Contagious in Baseball: Evidence from Long Hitting Streaks
Source: PLoS One. 2012 Dec 12;7(12):e51367. doi: 10.1371/journal.pone.0051367 (PMC3520861; doi:10.1371/journal.pone.0051367)
Supplement: Dataset S1 — Box score data used in this research. The archive file contains one folder for each of the batting streaks, named according to streak batter, year and length of the streak. Individual game box score filenames indicate date of occurrence relative to the streak (beginning with characters “B” for before streak, “A” for after streak). Raw data were obtained from www.baseball-reference.com. (ZIP) [file pone.0051367.s001.zip › box_scores_PLoS/Albert_Pujols_2003_30/B85_Apr10.csv]

Batting	AB	R	H	RBI	BB	SO	BA	OPS	Pit	Str	WPA	aLI	WPA+	WPA-	RE24	PO	A
Fernando Vina 2B	4	1	1	0	1	0	.216	.600	11	6	-0.082	1.02	0.032	-0.113	-0.9	0	0
Edgar Renteria SS	4	0	2	1	1	0	.368	.981	20	12	0.113	1.30	0.154	-0.041	1.2	2	0
Jim Edmonds CF	3	0	2	2	1	0	.550	1.809	19	11	0.230	1.63	0.241	-0.011	2.1	1	0
Miguel Cairo PH	1	0	0	0	0	0	.091	.273	1	1	-0.043	1.15	0.000	-0.043	-0.7
Lance Painter P	0	0	0	0	0	0					0.000	0.00	0.000	0.000	0.0	0	1
Steve Kline P	0	0	0	0	0	0					0.000	0.00	0.000	0.000	0.0	0	0
Albert Pujols LF	5	0	0	0	0	0	.241	.905	17	12	-0.257	1.83	0.000	-0.257	-2.5	5	0
Scott Rolen 3B	4	1	2	0	1	0	.355	1.132	16	9	0.277	1.48	0.315	-0.038	1.0	0	0	2B
Tino Martinez 1B	5	1	3	0	0	0	.265	.783	11	7	0.110	1.91	0.258	-0.148	1.4	4	1	2B
Orlando Palmeiro RF	4	1	1	1	1	0	.412	1.029	17	8	-0.104	2.45	0.173	-0.278	-1.3	3	0
Mike Matheny C	4	2	1	0	1	0	.441	1.090	18	9	-0.137	2.65	0.197	-0.333	0.1	8	1	2BGDPIW
Garrett Stephenson P	2	0	0	0	0	1	.000	.000	8	4	-0.083	1.40	0.000	-0.083	-1.0	0	2
Eduardo Perez PH	1	0	0	0	0	0	.250	.690	4	3	-0.026	0.99	0.000	-0.026	-0.2
Cal Eldred P	0	0	0	0	0	0					0.000	0.00	0.000	0.000	0.0	1	0
Eli Marrero PH-CF	1	0	0	1	0	0	.091	.322	5	3	0.230	3.94	0.230	0.000	1.5	0	0
Team Totals	38	6	12	5	6	1	.316	.804	147	85	0.228	1.79	1.600	-1.371	0.6	24	5
null
