# Supplementary material for: Hitting Is Contagious in Baseball: Evidence from Long Hitting Streaks
Source: PLoS One. 2012 Dec 12;7(12):e51367. doi: 10.1371/journal.pone.0051367 (PMC3520861; doi:10.1371/journal.pone.0051367)
Supplement: Dataset S1 — Box score data used in this research. The archive file contains one folder for each of the batting streaks, named according to streak batter, year and length of the streak. Individual game box score filenames indicate date of occurrence relative to the streak (beginning with characters “B” for before streak, “A” for after streak). Raw data were obtained from www.baseball-reference.com. (ZIP) [file pone.0051367.s001.zip › box_scores_PLoS/Albert_Pujols_2003_30/B86_Apr09.csv]

Batting	AB	R	H	RBI	BB	SO	BA	OPS	Pit	Str	WPA	aLI	WPA+	WPA-	RE24	PO	A
Fernando Vina 2B	4	1	0	0	1	1	.212	.593	22	16	-0.051	0.44	0.004	-0.054	-1.0	1	2
Edgar Renteria SS	4	0	2	3	0	0	.353	.964	16	10	0.014	0.41	0.036	-0.021	2.1	1	5	2B
Jim Edmonds CF	1	0	0	0	0	0	.529	1.873	7	3	-0.021	0.82	0.012	-0.034	-0.3	1	0	HBP
Kerry Robinson CF	2	0	1	0	0	0	.333	.708	5	2	-0.005	0.24	0.005	-0.010	0.0	0	0
Jeff Fassero P	0	0	0	0	0	0					0.000	0.00	0.000	0.000	0.0	1	0
Kiko Calero P	0	0	0	0	0	0					0.000	0.00	0.000	0.000	0.0	0	0
Albert Pujols LF	3	0	0	0	0	0	.292	1.080	9	5	-0.032	0.38	0.000	-0.032	-0.9	0	0
Eduardo Perez LF	0	0	0	0	1	0	.273	.748	5	1	0.015	0.34	0.015	0.000	0.4	1	0
Scott Rolen 3B	4	1	1	1	0	0	.333	1.100	14	8	-0.046	0.40	0.008	-0.054	-0.8	0	3	HR2�GDP
Tino Martinez 1B	3	1	0	0	0	0	.207	.682	13	8	-0.015	0.20	0.004	-0.019	-0.1	9	1	HBP
Orlando Palmeiro RF-CF	4	1	1	0	0	0	.462	1.149	18	16	-0.008	0.18	0.007	-0.015	0.1	3	0
Mike Matheny C	4	0	1	0	0	2	.467	1.117	16	10	-0.020	0.31	0.009	-0.029	-0.4	6	0	2B
Brett Tomko P	2	0	1	0	0	0	.250	.500	9	5	0.013	0.38	0.021	-0.008	-0.2	1	0
Miguel Cairo PH-RF	2	0	1	0	0	0	.100	.300	7	5	-0.003	0.10	0.001	-0.005	-0.3	0	0	2B
Team Totals	33	4	8	4	2	3	.242	.749	141	89	-0.159	0.34	0.122	-0.281	-1.4	24	11
null
