# Supplementary material for: Hitting Is Contagious in Baseball: Evidence from Long Hitting Streaks
Source: PLoS One. 2012 Dec 12;7(12):e51367. doi: 10.1371/journal.pone.0051367 (PMC3520861; doi:10.1371/journal.pone.0051367)
Supplement: Dataset S1 — Box score data used in this research. The archive file contains one folder for each of the batting streaks, named according to streak batter, year and length of the streak. Individual game box score filenames indicate date of occurrence relative to the streak (beginning with characters “B” for before streak, “A” for after streak). Raw data were obtained from www.baseball-reference.com. (ZIP) [file pone.0051367.s001.zip › box_scores_PLoS/Albert_Pujols_2003_30/B87_Apr08.csv]

Batting	AB	R	H	RBI	BB	SO	BA	OPS	Pit	Str	WPA	aLI	WPA+	WPA-	RE24	PO	A
Fernando Vina 2B	7	2	2	2	1	1	.241	.648	20	13	0.141	1.79	0.353	-0.212	1.1	4	5	2B
Edgar Renteria SS	7	3	2	0	1	0	.333	.927	22	14	-0.047	1.57	0.181	-0.227	-0.1	2	4	SB
Jim Edmonds CF	6	2	4	5	1	1	.563	1.963	22	14	0.299	1.78	0.389	-0.090	3.0	5	0	HR2�2BIW
Albert Pujols LF	3	2	1	1	2	0	.333	1.223	20	9	0.114	0.90	0.161	-0.047	1.4	0	0	2B
Kerry Robinson LF	2	0	0	0	0	1	.308	.665	6	5	-0.196	3.52	0.000	-0.196	-0.8	2	0
Cal Eldred P	0	0	0	0	0	0					0.000	0.00	0.000	0.000	0.0	0	1
Scott Rolen 3B	6	2	2	1	1	1	.348	1.065	23	12	0.052	1.53	0.212	-0.159	1.2	2	3	2B
Tino Martinez 1B	5	1	1	1	1	1	.231	.733	26	15	-0.018	1.88	0.152	-0.170	0.1	12	0	HBPIW
Eduardo Perez RF-LF	6	2	1	1	0	2	.273	.697	29	17	-0.027	2.15	0.193	-0.220	-0.1	3	1	HBP
Mike Matheny C	6	1	3	4	1	0	.500	1.172	29	18	0.461	2.25	0.585	-0.124	3.0	8	1	HR
Jason Simontacchi P	2	0	1	0	0	0	.500	1.000	9	6	0.013	0.71	0.030	-0.016	0.1	0	1
Lance Painter P	0	0	0	0	0	0					0.000	0.00	0.000	0.000	0.0	1	0
Orlando Palmeiro PH	1	0	0	0	0	0	.556	1.414	8	7	-0.087	1.55	0.000	-0.087	-0.9			GDP
Jeff Fassero P	0	0	0	0	0	0					0.000	0.00	0.000	0.000	0.0	0	0
Kiko Calero P	0	0	0	0	0	0					0.000	0.00	0.000	0.000	0.0	0	0
Miguel Cairo PH	1	0	0	0	0	1	.000	.000	4	3	-0.133	4.34	0.000	-0.133	-0.8
Dustin Hermanson P	0	0	0	0	0	0					0.000	0.00	0.000	0.000	0.0	0	0
Wilson Delgado PH	1	0	0	0	0	0	.000	.000	1	1	-0.073	2.46	0.000	-0.073	-0.3
Russ Springer P	0	0	0	0	0	0					0.000	0.00	0.000	0.000	0.0	0	0
Steve Kline P	0	0	0	0	0	0					0.000	0.00	0.000	0.000	0.0	0	2
Eli Marrero PH-RF	1	0	0	0	1	0	.100	.350	6	2	0.078	1.28	0.082	-0.004	0.2	0	0
Team Totals	54	15	17	15	9	8	.315	.949	225	136	0.577	1.81	2.338	-1.758	7.3	39	18
null
