# Supplementary material for: Hitting Is Contagious in Baseball: Evidence from Long Hitting Streaks
Source: PLoS One. 2012 Dec 12;7(12):e51367. doi: 10.1371/journal.pone.0051367 (PMC3520861; doi:10.1371/journal.pone.0051367)
Supplement: Dataset S1 — Box score data used in this research. The archive file contains one folder for each of the batting streaks, named according to streak batter, year and length of the streak. Individual game box score filenames indicate date of occurrence relative to the streak (beginning with characters “B” for before streak, “A” for after streak). Raw data were obtained from www.baseball-reference.com. (ZIP) [file pone.0051367.s001.zip › box_scores_PLoS/Albert_Pujols_2003_30/B88_Apr05.csv]

Batting	AB	R	H	RBI	BB	SO	BA	OPS	Pit	Str	WPA	aLI	WPA+	WPA-	RE24	PO	A
Fernando Vina 2B	4	0	0	0	0	0	.227	.598	13	8	-0.100	0.94	0.000	-0.100	-1.0	4	3
Edgar Renteria SS	4	0	1	0	0	1	.348	1.009	21	12	0.055	0.70	0.093	-0.037	0.2	1	2	2B
Orlando Palmeiro RF	2	0	1	0	0	0	.625	1.575	14	11	-0.027	1.06	0.012	-0.039	-0.3	1	0	SH
Albert Pujols PH	1	0	0	0	0	0	.333	1.206	3	3	-0.007	0.29	0.000	-0.007	-0.1
Jeff Fassero P	0	0	0	0	0	0					0.000	0.00	0.000	0.000	0.0	0	0
Dustin Hermanson P	0	0	0	0	0	0					0.000	0.00	0.000	0.000	0.0	0	0
Miguel Cairo LF	4	0	0	0	0	0	.000	.000	12	6	-0.226	1.82	0.000	-0.226	-1.2	1	0
Scott Rolen 3B	4	0	1	0	0	1	.353	1.110	22	11	-0.135	1.57	0.015	-0.150	-0.6	1	4
Tino Martinez 1B	4	0	0	0	0	2	.238	.749	19	10	-0.130	1.25	0.000	-0.130	-0.7	9	1
Mike Matheny C	3	1	2	0	0	0	.500	1.050	8	5	0.057	0.92	0.087	-0.030	0.3	10	2	2B
Kerry Robinson CF-RF	3	0	2	1	0	0	.364	.780	7	5	0.143	1.21	0.201	-0.058	0.5	0	0	CS
Matt Morris P	2	0	0	0	0	0	.250	.750	6	4	-0.058	0.98	0.000	-0.058	-0.5	0	0	SH
Jim Edmonds CF	0	0	0	0	0	0	.500	1.800			0.000	0.00	0.000	0.000	0.0	0	1
Team Totals	31	1	7	1	0	4	.226	.516	125	75	-0.428	1.15	0.408	-0.835	-3.5	27	13
null
