# Supplementary material for: Hitting Is Contagious in Baseball: Evidence from Long Hitting Streaks
Source: PLoS One. 2012 Dec 12;7(12):e51367. doi: 10.1371/journal.pone.0051367 (PMC3520861; doi:10.1371/journal.pone.0051367)
Supplement: Dataset S1 — Box score data used in this research. The archive file contains one folder for each of the batting streaks, named according to streak batter, year and length of the streak. Individual game box score filenames indicate date of occurrence relative to the streak (beginning with characters “B” for before streak, “A” for after streak). Raw data were obtained from www.baseball-reference.com. (ZIP) [file pone.0051367.s001.zip › box_scores_PLoS/Albert_Pujols_2003_30/B89_Apr04.csv]

Batting	AB	R	H	RBI	BB	SO	BA	OPS	Pit	Str	WPA	aLI	WPA+	WPA-	RE24	PO	A
Fernando Vina 2B	5	1	2	0	0	0	.278	.722	20	14	-0.053	2.17	0.203	-0.257	0.2	3	2	2BCSHBP
Edgar Renteria SS	6	1	0	0	0	1	.368	1.060	22	12	-0.278	1.91	0.000	-0.278	-1.6	0	5
Jim Edmonds CF	4	2	4	4	0	0	.500	1.800	12	7	0.394	0.93	0.394	0.000	4.3	4	0	2�HR2�2B
Orlando Palmeiro PR-RF	1	0	1	0	1	0	.667	1.750	8	3	0.199	3.48	0.199	0.000	0.8	2	0
Albert Pujols LF	5	1	1	1	1	1	.353	1.274	26	15	-0.202	2.45	0.182	-0.384	-0.5	1	1	HRGDP
Scott Rolen 3B	3	0	1	0	2	1	.385	1.271	22	9	-0.163	1.43	0.055	-0.219	-0.9	1	6	CSGDP
Tino Martinez 1B	5	0	1	0	0	1	.294	.922	14	8	-0.136	1.49	0.026	-0.162	-0.9	14	0
Eli Marrero RF-CF	5	0	1	0	0	1	.111	.311	23	13	-0.172	1.62	0.055	-0.227	-1.2	5	0	CS
Mike Matheny C	5	0	2	0	0	0	.471	.941	20	11	-0.020	0.92	0.050	-0.070	-0.1	6	1
Brett Tomko P	2	0	0	0	0	0	.000	.000	3	2	-0.043	0.99	0.000	-0.043	-0.4	0	0
Kerry Robinson PH	1	0	0	0	0	0	.250	.583	1	1	-0.024	0.98	0.000	-0.024	-0.2
Lance Painter P	0	0	0	0	0	0					0.000	0.00	0.000	0.000	0.0	0	1
Kiko Calero P	0	0	0	0	0	0					0.000	0.00	0.000	0.000	0.0	0	0
Miguel Cairo PH	1	0	0	0	0	0	.000	.000	1	1	-0.058	2.26	0.000	-0.058	-0.2
Steve Kline P	0	0	0	0	0	0					0.000	0.00	0.000	0.000	0.0	0	0
Eduardo Perez PH	1	0	0	0	0	0	.400	1.000	1	1	-0.064	2.30	0.000	-0.064	-0.2
Russ Springer P	0	0	0	0	0	0					0.000	0.00	0.000	0.000	0.0	0	0
Team Totals	44	5	13	5	4	5	.295	.936	173	97	-0.620	1.62	1.164	-1.786	-1.0	36	16
null
