# Supplementary material for: Hitting Is Contagious in Baseball: Evidence from Long Hitting Streaks
Source: PLoS One. 2012 Dec 12;7(12):e51367. doi: 10.1371/journal.pone.0051367 (PMC3520861; doi:10.1371/journal.pone.0051367)
Supplement: Dataset S1 — Box score data used in this research. The archive file contains one folder for each of the batting streaks, named according to streak batter, year and length of the streak. Individual game box score filenames indicate date of occurrence relative to the streak (beginning with characters “B” for before streak, “A” for after streak). Raw data were obtained from www.baseball-reference.com. (ZIP) [file pone.0051367.s001.zip › box_scores_PLoS/Albert_Pujols_2003_30/B8_Jul04.csv]

Batting	AB	R	H	RBI	BB	SO	BA	OPS	Pit	Str	WPA	aLI	WPA+	WPA-	RE24	PO	A
Bo Hart 2B	4	2	3	2	1	0	.412	1.040	19	13	0.087	0.55	0.112	-0.025	2.5	1	2	2BSH
Jim Edmonds CF	4	1	1	2	1	0	.303	1.073	19	11	0.095	0.50	0.117	-0.022	-0.0	2	0	HRSFGDP
Albert Pujols LF	3	1	1	1	2	1	.377	1.142	21	8	0.093	0.58	0.114	-0.021	1.3	1	0	HRIW
Tino Martinez 1B	4	1	3	4	0	0	.293	.847	21	13	0.131	0.62	0.147	-0.016	2.5	11	0	HRSF
Scott Rolen 3B	5	0	0	0	0	0	.285	.927	13	9	-0.042	0.30	0.000	-0.042	-2.0	0	5	GDP
Edgar Renteria SS	4	2	1	0	1	1	.331	.875	19	10	0.040	0.25	0.046	-0.005	1.5	0	4	2�SB
Kerry Robinson RF	3	0	0	0	0	0	.209	.460	11	6	-0.047	0.52	0.000	-0.047	-1.6	2	0	SHGDP
Esteban Yan P	0	0	0	0	0	0	1.000	2.000			0.000	0.00	0.000	0.000	0.0	0	0
Eduardo Perez PH	1	0	0	0	0	1	.295	.816	6	3	-0.003	0.12	0.000	-0.003	-0.5
Steve Kline P	0	0	0	0	0	0					0.000	0.00	0.000	0.000	0.0	0	0
Mike Matheny C	3	2	1	1	2	0	.274	.716	21	10	0.009	0.39	0.025	-0.016	0.7	9	0
Brett Tomko P	3	1	2	1	0	0	.333	.742	8	6	0.067	0.71	0.080	-0.014	0.9	0	0
Jeff Fassero P	0	0	0	0	0	0	.000	.000			0.000	0.00	0.000	0.000	0.0	0	0
Orlando Palmeiro RF	2	1	2	0	0	0	.285	.723	8	6	0.016	0.23	0.016	0.000	0.9	1	0
Team Totals	36	11	14	11	7	3	.389	1.133	166	95	0.446	0.45	0.657	-0.211	6.3	27	11
null
