# Supplementary material for: Hitting Is Contagious in Baseball: Evidence from Long Hitting Streaks
Source: PLoS One. 2012 Dec 12;7(12):e51367. doi: 10.1371/journal.pone.0051367 (PMC3520861; doi:10.1371/journal.pone.0051367)
Supplement: Dataset S1 — Box score data used in this research. The archive file contains one folder for each of the batting streaks, named according to streak batter, year and length of the streak. Individual game box score filenames indicate date of occurrence relative to the streak (beginning with characters “B” for before streak, “A” for after streak). Raw data were obtained from www.baseball-reference.com. (ZIP) [file pone.0051367.s001.zip › box_scores_PLoS/Albert_Pujols_2003_30/B90_Apr03.csv]

Batting	AB	R	H	RBI	BB	SO	BA	OPS	Pit	Str	WPA	aLI	WPA+	WPA-	RE24	PO	A
Fernando Vina 2B	5	1	2	0	0	0	.231	.574	10	7	-0.017	0.97	0.070	-0.088	0.0	2	4	SB
Edgar Renteria SS	5	2	2	1	0	0	.538	1.523	16	11	-0.013	0.90	0.063	-0.076	0.4	3	1	HR
Orlando Palmeiro RF	4	1	2	0	1	0	.600	1.667	19	10	0.064	0.90	0.085	-0.021	0.8	2	0
Russ Springer P	0	0	0	0	0	0					0.000	0.00	0.000	0.000	0.0	1	0
Cal Eldred P	0	0	0	0	0	0					0.000	0.00	0.000	0.000	0.0	0	0
Steve Kline P	0	0	0	0	0	0					0.000	0.00	0.000	0.000	0.0	0	0
Albert Pujols LF	5	2	2	3	0	1	.417	1.333	19	12	0.188	1.19	0.264	-0.075	1.8	4	0	HR2B
Scott Rolen 3B	3	0	1	2	1	1	.400	1.371	22	11	0.028	0.70	0.070	-0.042	1.0	1	0	HBP
Tino Martinez 1B	4	0	1	0	0	2	.333	1.135	11	8	-0.020	0.91	0.054	-0.074	-0.1	6	3	2B
Eduardo Perez PH-1B	1	0	0	0	0	1	.500	1.250	5	3	0.000	0.01	0.000	0.000	-0.1	1	1
Mike Matheny C	4	0	2	0	0	2	.500	1.000	19	13	-0.049	0.69	0.028	-0.077	-0.6	4	0
Kerry Robinson CF	3	0	1	0	1	0	.286	.661	16	8	0.090	0.86	0.094	-0.004	0.5	2	0	IW
Garrett Stephenson P	3	0	0	0	0	1	.000	.000	7	6	-0.133	1.76	0.000	-0.133	-1.6	1	1
Jeff Fassero P	0	0	0	0	0	0					0.000	0.00	0.000	0.000	0.0	0	0
Miguel Cairo PH-RF	1	0	0	0	0	0	.000	.000	2	1	-0.003	0.10	0.000	-0.003	-0.2	0	0
Team Totals	38	6	13	6	3	8	.342	.957	146	90	0.135	0.92	0.728	-0.593	2.0	27	10
null
