# Supplementary material for: Hitting Is Contagious in Baseball: Evidence from Long Hitting Streaks
Source: PLoS One. 2012 Dec 12;7(12):e51367. doi: 10.1371/journal.pone.0051367 (PMC3520861; doi:10.1371/journal.pone.0051367)
Supplement: Dataset S1 — Box score data used in this research. The archive file contains one folder for each of the batting streaks, named according to streak batter, year and length of the streak. Individual game box score filenames indicate date of occurrence relative to the streak (beginning with characters “B” for before streak, “A” for after streak). Raw data were obtained from www.baseball-reference.com. (ZIP) [file pone.0051367.s001.zip › box_scores_PLoS/Albert_Pujols_2003_30/B91_Apr02.csv]

Batting	AB	R	H	RBI	BB	SO	BA	OPS	Pit	Str	WPA	aLI	WPA+	WPA-	RE24	PO	A
Fernando Vina 2B	4	1	0	0	0	2	.125	.450	23	14	0.003	0.41	0.035	-0.032	-0.6	0	1	HBP
Edgar Renteria SS	4	1	3	0	1	1	.625	1.575	31	23	0.089	0.45	0.104	-0.015	1.8	0	3	2B
Jim Edmonds CF	3	0	0	0	0	1	.167	.333	7	6	-0.077	0.73	0.000	-0.077	-1.3	2	0	GDP
Kerry Robinson CF	2	0	0	0	0	0	.250	.500	9	7	-0.001	0.01	0.000	-0.001	-0.5	2	0
Albert Pujols LF	4	1	2	1	0	0	.429	1.127	12	8	0.015	0.38	0.037	-0.022	0.7	3	0	2B
Scott Rolen 3B	3	2	2	1	1	0	.429	1.556	15	8	0.019	0.39	0.039	-0.020	1.4	1	3	2B
Tino Martinez 1B	4	1	1	0	0	1	.375	1.319	11	7	0.056	0.50	0.079	-0.023	-0.1	10	0	2B
Eduardo Perez RF	3	1	2	2	0	1	.667	1.667	9	8	0.091	0.67	0.105	-0.014	1.3	1	0	2B
Miguel Cairo RF	1	0	0	0	0	0	.000	.000	2	1	0.000	0.02	0.000	0.000	-0.3	1	0
Mike Matheny C	4	0	3	2	0	0	.500	1.000	18	14	0.063	0.29	0.063	0.000	1.7	7	0
Woody Williams P	2	0	0	0	0	1	.000	.000	11	6	-0.027	0.38	0.000	-0.027	-0.9	0	0	SH
Lance Painter P	0	0	0	0	0	0					0.000	0.00	0.000	0.000	0.0	0	0
Kiko Calero P	0	0	0	0	0	0					0.000	0.00	0.000	0.000	0.0	0	0
Jeff Fassero P	0	0	0	0	0	0					0.000	0.00	0.000	0.000	0.0	0	0
Wilson Delgado PH	1	0	0	0	0	0	.000	.000	8	6	0.000	0.00	0.000	0.000	-0.2
Dustin Hermanson P	0	0	0	0	0	0					0.000	0.00	0.000	0.000	0.0	0	0
Team Totals	35	7	13	6	2	7	.371	.935	156	108	0.231	0.41	0.462	-0.231	3.0	27	7
null
