# Supplementary material for: Hitting Is Contagious in Baseball: Evidence from Long Hitting Streaks
Source: PLoS One. 2012 Dec 12;7(12):e51367. doi: 10.1371/journal.pone.0051367 (PMC3520861; doi:10.1371/journal.pone.0051367)
Supplement: Dataset S1 — Box score data used in this research. The archive file contains one folder for each of the batting streaks, named according to streak batter, year and length of the streak. Individual game box score filenames indicate date of occurrence relative to the streak (beginning with characters “B” for before streak, “A” for after streak). Raw data were obtained from www.baseball-reference.com. (ZIP) [file pone.0051367.s001.zip › box_scores_PLoS/Albert_Pujols_2003_30/B92_Mar31.csv]

Batting	AB	R	H	RBI	BB	SO	BA	OPS	Pit	Str	WPA	aLI	WPA+	WPA-	RE24	PO	A
Fernando Vina 2B	4	2	1	2	0	0	.250	.700	16	11	0.290	2.29	0.340	-0.051	0.6	2	3	2BSF
Edgar Renteria SS	4	0	2	1	1	1	.500	1.350	15	9	0.023	1.85	0.209	-0.186	0.6	1	4	2B
Jim Edmonds CF	3	0	1	0	0	0	.333	.667	5	4	-0.057	1.20	0.028	-0.085	-0.8	1	0	GDP
Kerry Robinson PR-CF	2	1	1	1	0	0	.500	1.000	2	2	0.212	1.92	0.267	-0.054	0.4	1	0	SB
Albert Pujols LF	3	1	1	1	2	1	.333	.933	23	12	0.098	1.33	0.167	-0.068	1.0	4	0	IW
Scott Rolen 3B	4	2	1	3	1	0	.250	1.400	18	11	0.009	1.40	0.144	-0.135	2.0	0	3	HR
Tino Martinez 1B	4	2	2	2	1	1	.500	1.850	29	17	0.155	0.94	0.199	-0.044	1.9	10	0	HR
Eli Marrero RF	4	1	0	0	1	2	.000	.200	20	13	-0.031	1.23	0.079	-0.109	-0.7	1	0
Mike Matheny C	4	1	1	0	0	0	.250	.500	18	10	0.013	1.60	0.113	-0.101	-0.0	7	0
Matt Morris P	2	0	1	0	0	0	.500	1.500	10	5	0.051	1.68	0.083	-0.032	0.6	0	2	2BSH
Russ Springer P	0	0	0	0	0	0					0.000	0.00	0.000	0.000	0.0	0	0
Orlando Palmeiro PH	1	1	1	1	0	0	1.000	4.000	3	2	0.276	2.34	0.276	0.000	1.4			3B
Jeff Fassero P	0	0	0	0	0	0					0.000	0.00	0.000	0.000	0.0	0	0
Cal Eldred P	0	0	0	0	0	0					0.000	0.00	0.000	0.000	0.0	0	0
Steve Kline P	0	0	0	0	0	0					0.000	0.00	0.000	0.000	0.0	0	0
Team Totals	35	11	12	11	6	5	.343	1.086	159	96	1.039	1.57	1.905	-0.865	7.0	27	12
null
