# Supplementary material for: Hitting Is Contagious in Baseball: Evidence from Long Hitting Streaks
Source: PLoS One. 2012 Dec 12;7(12):e51367. doi: 10.1371/journal.pone.0051367 (PMC3520861; doi:10.1371/journal.pone.0051367)
Supplement: Dataset S1 — Box score data used in this research. The archive file contains one folder for each of the batting streaks, named according to streak batter, year and length of the streak. Individual game box score filenames indicate date of occurrence relative to the streak (beginning with characters “B” for before streak, “A” for after streak). Raw data were obtained from www.baseball-reference.com. (ZIP) [file pone.0051367.s001.zip › box_scores_PLoS/Albert_Pujols_2003_30/B9_Jul03.csv]

Batting	AB	R	H	RBI	BB	SO	BA	OPS	Pit	Str	WPA	aLI	WPA+	WPA-	RE24	PO	A
Bo Hart 2B	4	1	1	1	0	0	.391	.989	10	8	-0.005	0.43	0.022	-0.027	-0.2	3	2	2BSH
Jim Edmonds CF	4	1	1	0	1	0	.304	1.069	24	14	-0.010	0.27	0.009	-0.019	0.0	5	1
Albert Pujols LF-1B	4	1	1	4	0	0	.378	1.134	17	13	0.074	0.22	0.086	-0.013	1.8	2	0	HRSF
Scott Rolen 3B	5	2	2	1	0	1	.290	.943	27	18	0.048	0.22	0.051	-0.003	0.8	0	1	HR
Eduardo Perez RF	3	1	2	0	1	0	.297	.822	13	6	0.058	0.39	0.058	0.000	0.8	4	0
Edgar Renteria SS	4	1	1	3	0	0	.332	.878	15	6	0.175	0.53	0.179	-0.004	1.1	1	3	HR
Tino Martinez 1B	3	0	1	0	0	1	.286	.828	9	6	-0.010	0.17	0.002	-0.012	-0.0	4	0
Kerry Robinson LF	1	0	0	0	0	1	.217	.476	5	3	-0.003	0.10	0.000	-0.003	-0.2	0	0
Mike Matheny C	4	1	2	0	0	0	.274	.712	21	12	0.019	0.12	0.022	-0.004	0.0	8	0	2B
Jason Simontacchi P	3	1	2	0	0	0	.129	.290	7	4	0.026	0.23	0.027	-0.001	0.7	0	1
Lance Painter P	0	0	0	0	0	0	.000	.000			0.000	0.00	0.000	0.000	0.0	0	0
Wilson Delgado PH	1	0	1	0	0	0	.188	.462	3	2	0.002	0.04	0.002	0.000	0.1
Cal Eldred P	0	0	0	0	0	0	.500	1.000			0.000	0.00	0.000	0.000	0.0	0	0
Steve Kline P	0	0	0	0	0	0					0.000	0.00	0.000	0.000	0.0	0	0
Team Totals	36	9	14	9	2	3	.389	1.105	151	92	0.374	0.28	0.458	-0.086	5.0	27	8
null
