# Supplementary material for: Hitting Is Contagious in Baseball: Evidence from Long Hitting Streaks
Source: PLoS One. 2012 Dec 12;7(12):e51367. doi: 10.1371/journal.pone.0051367 (PMC3520861; doi:10.1371/journal.pone.0051367)
Supplement: Dataset S1 — Box score data used in this research. The archive file contains one folder for each of the batting streaks, named according to streak batter, year and length of the streak. Individual game box score filenames indicate date of occurrence relative to the streak (beginning with characters “B” for before streak, “A” for after streak). Raw data were obtained from www.baseball-reference.com. (ZIP) [file pone.0051367.s001.zip › box_scores_PLoS/Andre_Ethier_2011_30/01_LAN201104030.csv]

Batting	AB	R	H	RBI	BB	SO	BA	OPS	Pit	Str	WPA	aLI	WPA+	WPA-	RE24	PO	A
Rafael Furcal SS	4	2	2	1	0	0	.333	.750	8	7	0.058	0.67	0.091	-0.033	1.1	0	2	2B
Jamey Carroll 2B	3	1	1	1	1	1	.300	.917	18	10	0.159	0.68	0.176	-0.017	1.3	1	2	3B
Andre Ethier RF	3	0	1	1	1	1	.333	.708	19	11	0.010	0.62	0.056	-0.045	0.7	2	0
Matt Kemp CF	4	1	1	2	0	0	.417	1.367	12	7	0.068	0.90	0.114	-0.046	0.5	2	0	HR
Juan Uribe 3B	4	0	1	0	0	1	.286	.661	14	10	-0.056	0.52	0.006	-0.061	-0.2	1	1
James Loney 1B	4	1	1	0	0	0	.133	.325	12	9	0.042	0.53	0.057	-0.015	-0.1	12	1
Rod Barajas C	4	0	0	0	0	2	.250	.558	20	11	-0.085	0.91	0.000	-0.085	-1.1	6	0
Marcus Thames LF	3	0	1	1	0	0	.286	.857	9	7	0.245	0.94	0.264	-0.019	1.1	2	0	3B
Tony Gwynn PR-LF	1	1	0	0	0	0	.167	.333	2	2	-0.004	0.15	0.000	-0.004	-0.3	0	0
Hiroki Kuroda P	2	0	0	0	0	2	.000	.000	12	10	-0.013	0.27	0.000	-0.013	-0.2	0	3
Aaron Miles PH	1	1	1	1	0	0	.222	.444	5	3	0.050	1.31	0.050	0.000	0.6
Hong-Chih Kuo P	0	0	0	0	0	0					0.000	0.00	0.000	0.000	0.0	0	0
Matt Guerrier P	0	0	0	0	0	0					0.000	0.00	0.000	0.000	0.0	0	0
Jonathan Broxton P	0	0	0	0	0	0					0.000	0.00	0.000	0.000	0.0	1	1
Team Totals	33	7	9	7	2	7	.273	.829	131	87	0.474	0.69	0.814	-0.338	3.5	27	10
Provided by <a href="http://www.baseball-reference.com/about/sharing.shtml?
utm_source=direct&utm_medium=Share&utm_campaign=ShareTool">Baseball-Reference.com
</a>: <a href="http://www.baseball-reference.com/boxes/LAN/LAN201104030.shtml?sr&utm_source=direct&utm_medium=Share&utm_campaign=ShareTool#LosAngelesDodgersbatting">View Original Table</a><br>
Generated 9/26/2011.
