# Supplementary material for: Hitting Is Contagious in Baseball: Evidence from Long Hitting Streaks
Source: PLoS One. 2012 Dec 12;7(12):e51367. doi: 10.1371/journal.pone.0051367 (PMC3520861; doi:10.1371/journal.pone.0051367)
Supplement: Dataset S1 — Box score data used in this research. The archive file contains one folder for each of the batting streaks, named according to streak batter, year and length of the streak. Individual game box score filenames indicate date of occurrence relative to the streak (beginning with characters “B” for before streak, “A” for after streak). Raw data were obtained from www.baseball-reference.com. (ZIP) [file pone.0051367.s001.zip › box_scores_PLoS/Andre_Ethier_2011_30/02_COL201104050.csv]

Batting	AB	R	H	RBI	BB	SO	BA	OPS	Pit	Str	WPA	aLI	WPA+	WPA-	RE24	PO	A
Rafael Furcal SS	4	0	0	0	0	0	.250	.563	10	7	-0.109	1.06	0.000	-0.109	-1.0	0	1
Tony Gwynn LF	4	0	1	0	0	1	.200	.500	14	10	-0.058	0.88	0.025	-0.082	-0.5	3	1	2B
Andre Ethier RF	2	0	1	0	2	1	.353	.803	15	7	0.069	0.80	0.076	-0.007	0.5	1	0	IW
Matt Kemp CF	4	0	0	0	0	1	.313	1.046	12	8	-0.141	1.38	0.000	-0.141	-1.3	1	0
James Loney 1B	4	0	1	0	0	1	.158	.361	13	9	-0.033	1.02	0.037	-0.070	-0.2	5	1
Juan Uribe 3B	4	0	0	0	0	1	.182	.432	17	10	-0.144	0.96	0.000	-0.144	-1.4	2	2	GDP
Rod Barajas C	3	0	1	0	0	1	.267	.579	13	10	-0.025	0.64	0.013	-0.038	-0.2	8	1
Jamey Carroll 2B	3	0	1	0	0	1	.308	.862	10	7	0.011	0.91	0.051	-0.040	-0.0	3	1
Clayton Kershaw P	1	0	0	0	0	0	.000	.000	9	4	-0.053	1.52	0.000	-0.053	-0.5	1	0	SH
Aaron Miles PH	1	0	0	0	0	0	.200	.400	3	3	-0.009	0.34	0.000	-0.009	-0.1
Mike MacDougal P	0	0	0	0	0	0					0.000	0.00	0.000	0.000	0.0	0	0
Blake Hawksworth P	0	0	0	0	0	0					0.000	0.00	0.000	0.000	0.0	0	0
Team Totals	30	0	5	0	2	7	.167	.419	116	75	-0.492	0.98	0.202	-0.693	-4.8	24	7
Provided by <a href="http://www.baseball-reference.com/about/sharing.shtml?
utm_source=direct&utm_medium=Share&utm_campaign=ShareTool">Baseball-Reference.com
</a>: <a href="http://www.baseball-reference.com/boxes/COL/COL201104050.shtml?sr&utm_source=direct&utm_medium=Share&utm_campaign=ShareTool#LosAngelesDodgersbatting">View Original Table</a><br>
Generated 9/26/2011.
