# Supplementary material for: Hitting Is Contagious in Baseball: Evidence from Long Hitting Streaks
Source: PLoS One. 2012 Dec 12;7(12):e51367. doi: 10.1371/journal.pone.0051367 (PMC3520861; doi:10.1371/journal.pone.0051367)
Supplement: Dataset S1 — Box score data used in this research. The archive file contains one folder for each of the batting streaks, named according to streak batter, year and length of the streak. Individual game box score filenames indicate date of occurrence relative to the streak (beginning with characters “B” for before streak, “A” for after streak). Raw data were obtained from www.baseball-reference.com. (ZIP) [file pone.0051367.s001.zip › box_scores_PLoS/Andre_Ethier_2011_30/03_COL201104060.csv]

Batting	AB	R	H	RBI	BB	SO	BA	OPS	Pit	Str	WPA	aLI	WPA+	WPA-	RE24	PO	A
Rafael Furcal SS	4	1	1	0	1	1	.250	.586	21	13	-0.101	1.51	0.056	-0.156	-0.6	2	0
Casey Blake 3B	3	1	2	1	0	0	.667	2.083	11	7	0.184	1.01	0.215	-0.031	1.8	0	0	3BHBP
Matt Guerrier P	0	0	0	0	0	0					0.000	0.00	0.000	0.000	0.0	0	0
Hector Gimenez PH	1	0	0	0	0	1	.167	.333	4	3	-0.092	3.95	0.000	-0.092	-0.5
Andre Ethier RF	4	0	1	1	1	1	.333	.773	18	11	-0.066	1.47	0.082	-0.148	-0.4	0	0	GDP
Matt Kemp CF	3	1	1	0	1	1	.316	1.066	20	12	0.010	1.23	0.083	-0.073	0.3	3	0	2B
James Loney 1B	4	1	1	1	0	0	.174	.514	10	8	-0.057	1.34	0.091	-0.148	-0.6	8	0	HRGDP
Juan Uribe 2B-3B	4	0	0	1	0	1	.133	.321	13	8	-0.089	1.00	0.000	-0.089	-0.5	1	5
Xavier Paul LF	2	0	1	0	0	0	.400	.800	7	7	0.040	0.62	0.051	-0.011	0.3	1	0
Marcus Thames PH-LF	2	0	0	0	0	2	.222	.667	6	6	-0.031	0.58	0.000	-0.031	-0.3	2	0
Rod Barajas C	4	1	2	1	0	0	.316	.824	14	11	0.133	1.12	0.186	-0.053	0.9	7	1	HR
Chad Billingsley P	1	0	0	0	0	0	.000	.333	5	2	-0.026	0.99	0.000	-0.026	-0.2	0	1
Aaron Miles PH	1	0	0	0	0	0	.182	.364	1	1	-0.041	1.41	0.000	-0.041	-0.3
Blake Hawksworth P	0	0	0	0	0	0					0.000	0.00	0.000	0.000	0.0	0	0
Kenley Jansen P	0	0	0	0	0	0					0.000	0.00	0.000	0.000	0.0	0	0
Jamey Carroll PH-2B	2	0	1	0	0	0	.333	.878	10	8	0.097	1.93	0.122	-0.025	0.4	0	1
Team Totals	35	5	10	5	3	7	.286	.902	140	97	-0.039	1.28	0.886	-0.924	0.2	24	8
Provided by <a href="http://www.baseball-reference.com/about/sharing.shtml?
utm_source=direct&utm_medium=Share&utm_campaign=ShareTool">Baseball-Reference.com
</a>: <a href="http://www.baseball-reference.com/boxes/COL/COL201104060.shtml?sr&utm_source=direct&utm_medium=Share&utm_campaign=ShareTool#LosAngelesDodgersbatting">View Original Table</a><br>
Generated 9/26/2011.
