# Supplementary material for: Hitting Is Contagious in Baseball: Evidence from Long Hitting Streaks
Source: PLoS One. 2012 Dec 12;7(12):e51367. doi: 10.1371/journal.pone.0051367 (PMC3520861; doi:10.1371/journal.pone.0051367)
Supplement: Dataset S1 — Box score data used in this research. The archive file contains one folder for each of the batting streaks, named according to streak batter, year and length of the streak. Individual game box score filenames indicate date of occurrence relative to the streak (beginning with characters “B” for before streak, “A” for after streak). Raw data were obtained from www.baseball-reference.com. (ZIP) [file pone.0051367.s001.zip › box_scores_PLoS/Andre_Ethier_2011_30/04_SDN201104080.csv]

Batting	AB	R	H	RBI	BB	SO	BA	OPS	Pit	Str	WPA	aLI	WPA+	WPA-	RE24	PO	A
Rafael Furcal SS	4	0	0	0	0	0	.208	.490	19	12	-0.111	1.15	0.000	-0.111	-0.7	0	4
Jamey Carroll PH-SS	0	0	0	0	1	0	.333	.911	7	3	-0.015	1.47	0.004	-0.019	0.1	1	1	SBSH
Casey Blake 3B	5	2	1	0	1	2	.375	1.125	31	20	0.081	1.53	0.229	-0.148	0.4	4	1	SB
Andre Ethier RF	4	0	1	0	1	0	.320	.753	16	10	0.021	1.78	0.094	-0.073	0.1	4	0	IW
Matt Kemp CF	4	0	3	1	1	0	.391	1.196	21	12	0.245	2.29	0.350	-0.105	2.0	2	0	2BSB
Juan Uribe 2B	5	1	1	0	0	2	.150	.390	26	17	-0.142	2.23	0.175	-0.316	-1.3	0	0	2BGDP
James Loney 1B	5	0	1	0	0	2	.179	.494	26	16	-0.249	1.92	0.029	-0.278	-1.6	8	0
Marcus Thames LF	2	0	0	0	0	1	.182	.545	6	5	-0.060	1.18	0.000	-0.060	-0.5	4	0
Xavier Paul LF	2	0	1	0	0	0	.429	.857	6	4	0.011	1.84	0.048	-0.037	-0.0	1	0
Blake Hawksworth P	0	0	0	0	0	0					0.000	0.00	0.000	0.000	0.0	0	0
Aaron Miles PH	0	1	0	0	0	0	.182	.432	2	0	0.095	2.26	0.095	0.000	1.0			HBP
Jonathan Broxton P	0	0	0	0	0	0					0.000	0.00	0.000	0.000	0.0	0	1
Rod Barajas C	5	0	0	0	0	2	.250	.655	20	12	-0.269	2.33	0.000	-0.269	-1.3	9	0
Ted Lilly P	2	0	0	0	0	0	.000	.000	9	5	-0.027	0.56	0.000	-0.027	-0.2	0	0
Mike MacDougal P	0	0	0	0	0	0					0.000	0.00	0.000	0.000	0.0	0	0
Kenley Jansen P	0	0	0	0	0	0					0.000	0.00	0.000	0.000	0.0	0	0
Hector Gimenez PH	1	0	0	0	0	1	.143	.286	6	4	-0.018	0.74	0.000	-0.018	-0.1
Matt Guerrier P	0	0	0	0	0	0					0.000	0.00	0.000	0.000	0.0	0	0
Hong-Chih Kuo P	0	0	0	0	0	0					0.000	0.00	0.000	0.000	0.0	0	0
Tony Gwynn LF	2	0	2	1	0	0	.333	.750	9	7	0.459	3.27	0.459	0.000	1.5	0	0
Team Totals	41	4	10	2	4	10	.244	.619	204	127	0.021	1.83	1.483	-1.461	-0.7	33	7
Provided by <a href="http://www.baseball-reference.com/about/sharing.shtml?
utm_source=direct&utm_medium=Share&utm_campaign=ShareTool">Baseball-Reference.com
</a>: <a href="http://www.baseball-reference.com/boxes/SDN/SDN201104080.shtml?sr&utm_source=direct&utm_medium=Share&utm_campaign=ShareTool#LosAngelesDodgersbatting">View Original Table</a><br>
Generated 9/26/2011.
