# Supplementary material for: Hitting Is Contagious in Baseball: Evidence from Long Hitting Streaks
Source: PLoS One. 2012 Dec 12;7(12):e51367. doi: 10.1371/journal.pone.0051367 (PMC3520861; doi:10.1371/journal.pone.0051367)
Supplement: Dataset S1 — Box score data used in this research. The archive file contains one folder for each of the batting streaks, named according to streak batter, year and length of the streak. Individual game box score filenames indicate date of occurrence relative to the streak (beginning with characters “B” for before streak, “A” for after streak). Raw data were obtained from www.baseball-reference.com. (ZIP) [file pone.0051367.s001.zip › box_scores_PLoS/Andre_Ethier_2011_30/05_SDN201104090.csv]

Batting	AB	R	H	RBI	BB	SO	BA	OPS	Pit	Str	WPA	aLI	WPA+	WPA-	RE24	PO	A
Tony Gwynn LF	5	2	2	0	0	0	.353	.824	14	9	0.036	0.51	0.088	-0.052	0.7	6	0	2B2·SB
Casey Blake 3B	3	0	1	1	1	0	.364	1.045	19	10	-0.003	0.69	0.038	-0.041	0.2	2	4	SH
Andre Ethier RF	5	1	3	2	0	2	.367	.924	14	11	0.216	0.70	0.226	-0.010	1.5	0	0	HR
Matt Kemp CF	5	1	3	0	0	0	.429	1.194	15	11	-0.066	0.70	0.038	-0.104	-0.3	2	1	3·SBGDP
Juan Uribe 2B	5	0	0	0	0	0	.120	.314	18	12	0.027	0.65	0.096	-0.069	-0.2	2	2
James Loney 1B	3	0	0	0	2	1	.161	.496	19	7	-0.030	0.49	0.005	-0.035	-0.3	9	0	2·IW
A.J. Ellis C	3	0	0	0	2	0	.250	.750	20	10	-0.013	0.46	0.020	-0.033	-0.2	5	0
Jamey Carroll SS	5	0	3	0	0	1	.400	1.028	26	16	0.010	0.49	0.041	-0.031	-0.4	1	2	2B
Hiroki Kuroda P	5	0	1	0	0	0	.143	.286	18	14	-0.067	0.65	0.009	-0.077	-0.9	0	0
Jonathan Broxton P	0	0	0	0	0	0					0.000	0.00	0.000	0.000	0.0	0	0
Team Totals	39	4	13	3	5	4	.333	.871	163	100	0.110	0.59	0.561	-0.452	0.2	27	9
Provided by <a href="http://www.baseball-reference.com/about/sharing.shtml?
utm_source=direct&utm_medium=Share&utm_campaign=ShareTool">Baseball-Reference.com
</a>: <a href="http://www.baseball-reference.com/boxes/SDN/SDN201104090.shtml?sr&utm_source=direct&utm_medium=Share&utm_campaign=ShareTool#LosAngelesDodgersbatting">View Original Table</a><br>
Generated 9/26/2011.
