# Supplementary material for: Hitting Is Contagious in Baseball: Evidence from Long Hitting Streaks
Source: PLoS One. 2012 Dec 12;7(12):e51367. doi: 10.1371/journal.pone.0051367 (PMC3520861; doi:10.1371/journal.pone.0051367)
Supplement: Dataset S1 — Box score data used in this research. The archive file contains one folder for each of the batting streaks, named according to streak batter, year and length of the streak. Individual game box score filenames indicate date of occurrence relative to the streak (beginning with characters “B” for before streak, “A” for after streak). Raw data were obtained from www.baseball-reference.com. (ZIP) [file pone.0051367.s001.zip › box_scores_PLoS/Andre_Ethier_2011_30/06_SDN201104100.csv]

Batting	AB	R	H	RBI	BB	SO	BA	OPS	Pit	Str	WPA	aLI	WPA+	WPA-	RE24	PO	A
Tony Gwynn LF	3	1	1	0	1	1	.350	.831	13	8	0.141	1.16	0.161	-0.020	1.0	2	0	SB
Lance Cormier P	0	0	0	0	0	0	.000	.000			0.000	0.00	0.000	0.000	0.0	0	0
Aaron Miles 2B	3	0	0	0	0	1	.143	.343	16	12	-0.071	1.15	0.000	-0.071	-0.6	0	3	SH
Andre Ethier RF	4	0	1	1	0	1	.353	.877	18	12	0.000	1.09	0.057	-0.056	-0.1	4	0
Matt Kemp CF	4	1	2	0	0	0	.438	1.170	12	7	0.017	0.86	0.059	-0.042	0.5	1	0	SB
James Loney 1B	4	0	0	0	0	0	.143	.441	12	8	0.053	0.86	0.104	-0.051	0.1	7	0	GDP
Juan Uribe 3B	2	0	0	0	0	0	.111	.321	11	6	0.026	1.31	0.070	-0.044	0.0	1	1	HBP
Rod Barajas C	3	0	0	0	0	0	.222	.583	17	11	-0.206	1.60	0.000	-0.206	-1.3	7	1	GDP
Jamey Carroll SS	3	0	0	0	0	1	.348	.901	16	12	-0.077	1.01	0.000	-0.077	-0.6	2	1
John Ely P	1	0	0	0	1	1	.000	.500	8	3	-0.104	1.82	0.062	-0.167	-0.7	0	0	CS
Kenley Jansen P	0	0	0	0	0	0					0.000	0.00	0.000	0.000	0.0	0	0
Xavier Paul PH-LF	1	0	0	0	0	1	.375	.750	3	3	-0.019	0.76	0.000	-0.019	-0.2	0	0
Team Totals	28	2	4	1	2	6	.143	.369	126	82	-0.240	1.16	0.513	-0.753	-1.8	24	6
Provided by <a href="http://www.baseball-reference.com/about/sharing.shtml?
utm_source=direct&utm_medium=Share&utm_campaign=ShareTool">Baseball-Reference.com
</a>: <a href="http://www.baseball-reference.com/boxes/SDN/SDN201104100.shtml?sr&utm_source=direct&utm_medium=Share&utm_campaign=ShareTool#LosAngelesDodgersbatting">View Original Table</a><br>
Generated 9/26/2011.
