# Supplementary material for: Hitting Is Contagious in Baseball: Evidence from Long Hitting Streaks
Source: PLoS One. 2012 Dec 12;7(12):e51367. doi: 10.1371/journal.pone.0051367 (PMC3520861; doi:10.1371/journal.pone.0051367)
Supplement: Dataset S1 — Box score data used in this research. The archive file contains one folder for each of the batting streaks, named according to streak batter, year and length of the streak. Individual game box score filenames indicate date of occurrence relative to the streak (beginning with characters “B” for before streak, “A” for after streak). Raw data were obtained from www.baseball-reference.com. (ZIP) [file pone.0051367.s001.zip › box_scores_PLoS/Andre_Ethier_2011_30/07_SFN201104110.csv]

Batting	AB	R	H	RBI	BB	SO	BA	OPS	Pit	Str	WPA	aLI	WPA+	WPA-	RE24	PO	A
Rafael Furcal SS	2	1	0	0	1	0	.192	.481	13	7	0.001	0.88	0.042	-0.041	0.1	1	3	SB
Aaron Miles PH-2B	2	1	1	0	0	1	.188	.423	5	4	0.003	0.04	0.003	0.000	0.2	0	2
Jamey Carroll 2B-SS	5	1	3	0	0	1	.393	.952	24	13	0.042	0.44	0.056	-0.014	1.4	2	4
Andre Ethier RF	4	1	2	2	0	0	.368	.889	17	10	-0.002	0.76	0.054	-0.056	0.8	2	0	GDP
Matt Kemp CF	2	1	1	1	2	1	.441	1.184	18	8	0.159	0.80	0.161	-0.002	1.6	2	0	SB
Juan Uribe 3B	4	0	1	0	0	1	.129	.343	10	6	-0.051	0.82	0.002	-0.053	-1.2	1	4	GDP
James Loney 1B	4	0	1	1	0	2	.154	.447	16	10	0.077	0.70	0.115	-0.038	0.3	10	0
Marcus Thames LF	3	0	0	0	0	1	.143	.429	9	7	-0.067	0.84	0.000	-0.067	-0.8	1	0
Tony Gwynn LF	1	0	0	0	0	0	.333	.792	1	1	0.000	0.01	0.000	0.000	-0.1	0	0
Rod Barajas C	3	1	1	1	1	2	.233	.715	14	7	0.126	0.52	0.128	-0.002	0.9	7	0	HRIW
Clayton Kershaw P	3	0	1	0	0	0	.143	.286	6	5	-0.055	0.81	0.025	-0.079	-0.7	1	0
Matt Guerrier P	0	0	0	0	0	0					0.000	0.00	0.000	0.000	0.0	0	0
Jamie Hoffmann PH	1	0	0	0	0	0	.000	.000	1	1	0.000	0.01	0.000	0.000	-0.2
Mike MacDougal P	0	0	0	0	0	0					0.000	0.00	0.000	0.000	0.0	0	0
Team Totals	34	6	11	5	4	9	.324	.807	134	79	0.233	0.65	0.586	-0.352	2.2	27	13
Provided by <a href="http://www.baseball-reference.com/about/sharing.shtml?
utm_source=direct&utm_medium=Share&utm_campaign=ShareTool">Baseball-Reference.com
</a>: <a href="http://www.baseball-reference.com/boxes/SFN/SFN201104110.shtml?sr&utm_source=direct&utm_medium=Share&utm_campaign=ShareTool#LosAngelesDodgersbatting">View Original Table</a><br>
Generated 9/26/2011.
