# Supplementary material for: Hitting Is Contagious in Baseball: Evidence from Long Hitting Streaks
Source: PLoS One. 2012 Dec 12;7(12):e51367. doi: 10.1371/journal.pone.0051367 (PMC3520861; doi:10.1371/journal.pone.0051367)
Supplement: Dataset S1 — Box score data used in this research. The archive file contains one folder for each of the batting streaks, named according to streak batter, year and length of the streak. Individual game box score filenames indicate date of occurrence relative to the streak (beginning with characters “B” for before streak, “A” for after streak). Raw data were obtained from www.baseball-reference.com. (ZIP) [file pone.0051367.s001.zip › box_scores_PLoS/Andre_Ethier_2011_30/08_SFN201104120.csv]

Batting	AB	R	H	RBI	BB	SO	BA	OPS	Pit	Str	WPA	aLI	WPA+	WPA-	RE24	PO	A
Tony Gwynn LF	5	0	0	0	0	1	.269	.642	19	16	-0.145	1.21	0.000	-0.145	-0.9	2	0
Jamey Carroll SS	5	1	1	0	0	2	.364	.871	20	13	-0.052	0.83	0.030	-0.082	-0.2	2	3
Andre Ethier RF	4	1	2	0	0	1	.381	.923	21	11	0.083	1.01	0.128	-0.045	0.6	1	0	2B
Matt Kemp CF	2	1	2	1	2	0	.472	1.272	20	7	0.174	1.62	0.234	-0.060	1.4	2	0	2BCSIW
James Loney 1B	4	0	1	1	0	0	.163	.451	12	8	0.101	2.05	0.191	-0.089	0.9	8	1
Juan Uribe 3B	3	0	1	1	0	1	.147	.422	16	10	0.070	1.85	0.131	-0.061	1.3	0	1	2BHBP
Rod Barajas C	4	0	0	0	0	2	.206	.632	16	11	-0.229	1.98	0.000	-0.229	-2.0	7	2
Aaron Miles 2B	4	0	0	0	0	1	.150	.340	19	10	-0.187	1.92	0.000	-0.187	-1.4	1	4
Chad Billingsley P	2	0	0	0	0	0	.000	.200	9	7	-0.032	0.67	0.000	-0.032	-0.3	0	1
Kenley Jansen P	0	0	0	0	0	0					0.000	0.00	0.000	0.000	0.0	0	0
Marcus Thames PH	1	1	1	1	0	0	.200	.733	2	2	0.217	1.73	0.217	0.000	1.0			HR
Blake Hawksworth P	0	0	0	0	0	0					0.000	0.00	0.000	0.000	0.0	1	0
Xavier Paul PH	1	0	0	0	0	1	.333	.667	6	4	-0.066	2.74	0.000	-0.066	-0.2
Team Totals	35	4	8	4	2	9	.229	.689	160	99	-0.066	1.52	0.931	-0.996	0.2	24	12
Provided by <a href="http://www.baseball-reference.com/about/sharing.shtml?
utm_source=direct&utm_medium=Share&utm_campaign=ShareTool">Baseball-Reference.com
</a>: <a href="http://www.baseball-reference.com/boxes/SFN/SFN201104120.shtml?sr&utm_source=direct&utm_medium=Share&utm_campaign=ShareTool#LosAngelesDodgersbatting">View Original Table</a><br>
Generated 9/26/2011.
