# Supplementary material for: Hitting Is Contagious in Baseball: Evidence from Long Hitting Streaks
Source: PLoS One. 2012 Dec 12;7(12):e51367. doi: 10.1371/journal.pone.0051367 (PMC3520861; doi:10.1371/journal.pone.0051367)
Supplement: Dataset S1 — Box score data used in this research. The archive file contains one folder for each of the batting streaks, named according to streak batter, year and length of the streak. Individual game box score filenames indicate date of occurrence relative to the streak (beginning with characters “B” for before streak, “A” for after streak). Raw data were obtained from www.baseball-reference.com. (ZIP) [file pone.0051367.s001.zip › box_scores_PLoS/Andre_Ethier_2011_30/09_SFN201104130.csv]

Batting	AB	R	H	RBI	BB	SO	BA	OPS	Pit	Str	WPA	aLI	WPA+	WPA-	RE24	PO	A
Jamey Carroll SS	5	0	1	0	0	1	.342	.811	27	18	-0.080	1.27	0.043	-0.123	-0.3	1	1
Casey Blake 1B-LF	4	0	1	0	0	1	.333	.911	10	9	-0.060	1.25	0.033	-0.093	-0.5	7	0
Andre Ethier RF	4	0	1	0	0	2	.370	.888	13	9	-0.067	1.16	0.024	-0.091	-0.6	5	0
Matt Kemp CF	4	0	0	0	0	2	.425	1.156	14	12	-0.121	1.18	0.000	-0.121	-0.8	1	0
Juan Uribe 3B	3	0	0	0	1	2	.135	.409	20	10	-0.072	1.20	0.027	-0.100	-0.3	1	2
Marcus Thames LF	2	2	1	0	1	0	.235	.807	10	5	0.021	0.89	0.051	-0.030	0.1	3	0
Tony Gwynn LF	1	0	1	0	0	0	.296	.729	2	1	0.024	2.22	0.104	-0.080	0.1	1	0	2BCS
Matt Guerrier P	0	0	0	0	0	0					0.000	0.00	0.000	0.000	0.0	0	0
Rod Barajas C	4	1	1	2	0	2	.211	.697	14	12	0.091	1.67	0.238	-0.148	1.1	4	1	HR
Aaron Miles 2B	4	0	3	1	0	0	.250	.572	17	9	0.202	1.36	0.268	-0.066	1.4	1	2	2B
Ted Lilly P	3	0	0	0	0	2	.000	.000	13	10	-0.105	1.43	0.000	-0.105	-0.9	0	1
Mike MacDougal P	0	0	0	0	0	0					0.000	0.00	0.000	0.000	0.0	0	0
Hong-Chih Kuo P	0	0	0	0	0	0					0.000	0.00	0.000	0.000	0.0	0	0
James Loney 1B	1	0	0	0	0	0	.159	.441	3	3	-0.046	1.94	0.000	-0.046	-0.1	0	0
Team Totals	35	3	9	3	2	12	.257	.697	143	98	-0.213	1.34	0.788	-1.003	-0.8	24	7
Provided by <a href="http://www.baseball-reference.com/about/sharing.shtml?
utm_source=direct&utm_medium=Share&utm_campaign=ShareTool">Baseball-Reference.com<
/a>: <a href="http://www.baseball-reference.com/boxes/SFN/SFN201104130.shtml?sr&utm_source=direct&utm_medium=Share&utm_campaign=ShareTool#LosAngelesDodgersbatting">View Original Table</a><br>
Generated 9/26/2011.
