# Supplementary material for: Hitting Is Contagious in Baseball: Evidence from Long Hitting Streaks
Source: PLoS One. 2012 Dec 12;7(12):e51367. doi: 10.1371/journal.pone.0051367 (PMC3520861; doi:10.1371/journal.pone.0051367)
Supplement: Dataset S1 — Box score data used in this research. The archive file contains one folder for each of the batting streaks, named according to streak batter, year and length of the streak. Individual game box score filenames indicate date of occurrence relative to the streak (beginning with characters “B” for before streak, “A” for after streak). Raw data were obtained from www.baseball-reference.com. (ZIP) [file pone.0051367.s001.zip › box_scores_PLoS/Andre_Ethier_2011_30/10_LAN201104140.csv]

Batting	AB	R	H	RBI	BB	SO	BA	OPS	Pit	Str	WPA	aLI	WPA+	WPA-	RE24	PO	A
Jamey Carroll SS	5	2	3	1	0	0	.372	.855	17	13	0.146	0.95	0.186	-0.040	2.1	1	4	SB
Jonathan Broxton P	0	0	0	0	0	0					0.000	0.00	0.000	0.000	0.0	0	0
Casey Blake 3B	5	0	1	0	0	1	.300	.841	18	12	-0.045	0.91	0.042	-0.087	-0.9	1	2	2B
Andre Ethier RF	4	0	1	0	1	0	.360	.869	21	12	-0.043	0.87	0.041	-0.084	-0.2	1	1
Matt Kemp CF	5	2	3	2	0	1	.444	1.226	20	11	0.147	1.01	0.176	-0.029	2.1	2	0	HRSB
Juan Uribe 2B-SS	4	0	1	1	1	1	.146	.459	19	10	0.151	0.83	0.173	-0.023	1.2	1	4	2B
James Loney 1B	5	1	2	0	0	0	.184	.477	10	7	-0.061	0.87	0.019	-0.081	-0.5	14	0
Jamie Hoffmann LF	3	0	0	0	0	1	.000	.000	10	9	-0.173	1.69	0.000	-0.173	-1.6	3	0
Tony Gwynn PH-LF	0	0	0	0	1	0	.296	.752	5	1	0.014	0.29	0.014	0.000	0.6	0	0
A.J. Ellis C	4	0	0	0	0	0	.125	.425	15	11	-0.089	0.89	0.000	-0.089	-1.2	4	2
Hiroki Kuroda P	1	0	0	0	1	0	.125	.347	11	4	0.001	0.91	0.028	-0.027	0.0	0	0
Mike MacDougal P	0	0	0	0	0	0					0.000	0.00	0.000	0.000	0.0	0	0
Xavier Paul PH	1	0	0	0	0	1	.300	.600	4	3	-0.015	0.64	0.000	-0.015	-0.1
Lance Cormier P	0	0	0	0	0	0	.000	.000			0.000	0.00	0.000	0.000	0.0	0	1
Aaron Miles PH-2B	1	0	0	0	0	0	.240	.549	3	3	-0.008	0.37	0.000	-0.008	-0.4	0	1
Team Totals	38	5	11	4	4	5	.289	.778	153	96	0.025	0.93	0.679	-0.656	1.0	27	15
Provided by <a href="http://www.baseball-reference.com/about/sharing.shtml?
utm_source=direct&utm_medium=Share&utm_campaign=ShareTool">Baseball-Reference.com
</a>: <a href="http://www.baseball-reference.com/boxes/LAN/LAN201104140.shtml?sr&utm_source=direct&utm_medium=Share&utm_campaign=ShareTool#LosAngelesDodgersbatting">View Original Table</a><br>
Generated 9/26/2011.
