# Supplementary material for: Hitting Is Contagious in Baseball: Evidence from Long Hitting Streaks
Source: PLoS One. 2012 Dec 12;7(12):e51367. doi: 10.1371/journal.pone.0051367 (PMC3520861; doi:10.1371/journal.pone.0051367)
Supplement: Dataset S1 — Box score data used in this research. The archive file contains one folder for each of the batting streaks, named according to streak batter, year and length of the streak. Individual game box score filenames indicate date of occurrence relative to the streak (beginning with characters “B” for before streak, “A” for after streak). Raw data were obtained from www.baseball-reference.com. (ZIP) [file pone.0051367.s001.zip › box_scores_PLoS/Andre_Ethier_2011_30/11_LAN201104150.csv]

Batting	AB	R	H	RBI	BB	SO	BA	OPS	Pit	Str	WPA	aLI	WPA+	WPA-	RE24	PO	A
Tony Gwynn LF	4	0	1	0	0	0	.290	.753	8	8	0.038	0.56	0.070	-0.032	0.5	0	0	2B
Casey Blake 3B	3	1	1	0	0	1	.304	.863	13	8	-0.029	0.97	0.047	-0.077	-0.3	0	2	2B
Blake Hawksworth P	0	0	0	0	0	0					0.000	0.00	0.000	0.000	0.0	0	0
Matt Guerrier P	0	0	0	0	0	0					0.000	0.00	0.000	0.000	0.0	0	0
Ivan DeJesus PH	1	0	0	0	0	0	.000	.111	4	2	-0.006	0.27	0.000	-0.006	-0.2
Lance Cormier P	0	0	0	0	0	0	.000	.000			0.000	0.00	0.000	0.000	0.0	1	1
Andre Ethier RF	3	1	1	0	1	0	.358	.867	12	6	0.106	1.01	0.154	-0.048	1.0	2	1
Matt Kemp CF	4	0	2	1	0	1	.449	1.208	15	10	0.029	0.87	0.067	-0.038	0.3	3	0
James Loney 1B	4	0	0	0	0	1	.170	.442	10	7	-0.072	0.97	0.000	-0.072	-0.8	9	1
Juan Uribe 2B-3B	4	0	1	0	0	1	.156	.462	18	13	-0.075	0.73	0.008	-0.084	-0.9	1	3
Rod Barajas C	4	0	0	0	0	1	.190	.632	18	12	-0.060	0.56	0.000	-0.060	-0.7	7	0
Jamey Carroll SS	4	0	1	0	0	2	.362	.826	20	14	0.001	0.48	0.032	-0.030	-0.1	2	1
Jon Garland P	1	0	0	0	0	0	.000	.000	1	1	-0.014	0.59	0.000	-0.014	-0.1	0	1
Kenley Jansen P	0	0	0	0	0	0					0.000	0.00	0.000	0.000	0.0	0	0
Marcus Thames PH	1	0	0	0	0	0	.222	.763	5	2	-0.029	1.29	0.000	-0.029	-0.3
Aaron Miles 2B	1	0	0	0	0	1	.231	.528	5	3	-0.005	0.19	0.000	-0.005	-0.1	2	2
Team Totals	34	2	7	1	1	8	.206	.493	129	86	-0.116	0.75	0.378	-0.495	-2.0	27	12
Provided by <a href="http://www.baseball-reference.com/about/sharing.shtml?
utm_source=direct&utm_medium=Share&utm_campaign=ShareTool">Baseball-Reference.com
</a>: <a href="http://www.baseball-reference.com/boxes/LAN/LAN201104150.shtml?sr&utm_source=direct&utm_medium=Share&utm_campaign=ShareTool#LosAngelesDodgersbatting">View Original Table</a><br>
Generated 9/26/2011.
