# Supplementary material for: Hitting Is Contagious in Baseball: Evidence from Long Hitting Streaks
Source: PLoS One. 2012 Dec 12;7(12):e51367. doi: 10.1371/journal.pone.0051367 (PMC3520861; doi:10.1371/journal.pone.0051367)
Supplement: Dataset S1 — Box score data used in this research. The archive file contains one folder for each of the batting streaks, named according to streak batter, year and length of the streak. Individual game box score filenames indicate date of occurrence relative to the streak (beginning with characters “B” for before streak, “A” for after streak). Raw data were obtained from www.baseball-reference.com. (ZIP) [file pone.0051367.s001.zip › box_scores_PLoS/Andre_Ethier_2011_30/12_LAN201104160.csv]

Batting	AB	R	H	RBI	BB	SO	BA	OPS	Pit	Str	WPA	aLI	WPA+	WPA-	RE24	PO	A
Tony Gwynn LF	4	0	1	0	0	0	.286	.724	13	8	0.001	0.57	0.036	-0.035	-0.1	2	1
Ramon Troncoso P	0	0	0	0	0	0					0.000	0.00	0.000	0.000	0.0	0	1
Marcus Thames PH	1	0	1	0	0	0	.263	.826	2	1	0.000	0.00	0.000	0.000	0.2
Casey Blake 3B	3	1	0	0	1	2	.269	.810	25	14	0.044	0.48	0.062	-0.018	0.5	0	1	HBP
Andre Ethier RF	4	1	3	0	0	0	.386	.944	11	6	0.073	0.94	0.095	-0.022	1.8	5	0	2�2B
Matt Kemp CF	4	0	2	1	0	0	.453	1.193	15	13	0.019	1.32	0.101	-0.082	0.3	1	0
Juan Uribe SS-2B-SS	4	0	0	0	0	1	.143	.426	8	7	-0.132	1.56	0.000	-0.132	-1.9	1	2
James Loney 1B	4	0	0	1	0	0	.158	.411	15	9	-0.033	1.15	0.017	-0.050	-0.8	5	0
Rod Barajas C	3	0	1	0	0	0	.200	.650	11	7	0.021	0.75	0.039	-0.019	-0.3	12	2	HBP
Aaron Miles 2B	2	0	0	0	0	0	.214	.491	6	6	-0.109	1.77	0.000	-0.109	-0.9	1	0	GDP
Mike MacDougal P	0	0	0	0	0	0					0.000	0.00	0.000	0.000	0.0	0	0
Kenley Jansen P	0	0	0	0	0	0					0.000	0.00	0.000	0.000	0.0	0	0
Ivan DeJesus PH-2B	2	0	1	0	0	1	.100	.282	8	5	0.009	0.13	0.010	-0.001	0.0	0	0
Clayton Kershaw P	1	0	0	0	0	0	.125	.250	3	2	-0.027	1.09	0.000	-0.027	-0.2	0	0
Jamey Carroll SS	2	0	0	0	0	0	.347	.793	9	5	-0.028	0.57	0.000	-0.028	-0.5	0	0
Xavier Paul LF	1	0	0	0	0	1	.273	.545	5	3	0.000	0.01	0.000	0.000	-0.1	0	1
Team Totals	35	2	9	2	1	5	.257	.630	131	86	-0.162	0.86	0.360	-0.523	-2.0	27	8
Provided by <a href="http://www.baseball-reference.com/about/sharing.shtml?
utm_source=direct&utm_medium=Share&utm_campaign=ShareTool">Baseball-Reference.com
</a>: <a href="http://www.baseball-reference.com/boxes/LAN/LAN201104160.shtml?sr&utm_source=direct&utm_medium=Share&utm_campaign=ShareTool#LosAngelesDodgersbatting">View Original Table</a><br>
Generated 9/26/2011.
