# Supplementary material for: Hitting Is Contagious in Baseball: Evidence from Long Hitting Streaks
Source: PLoS One. 2012 Dec 12;7(12):e51367. doi: 10.1371/journal.pone.0051367 (PMC3520861; doi:10.1371/journal.pone.0051367)
Supplement: Dataset S1 — Box score data used in this research. The archive file contains one folder for each of the batting streaks, named according to streak batter, year and length of the streak. Individual game box score filenames indicate date of occurrence relative to the streak (beginning with characters “B” for before streak, “A” for after streak). Raw data were obtained from www.baseball-reference.com. (ZIP) [file pone.0051367.s001.zip › box_scores_PLoS/Andre_Ethier_2011_30/13_LAN201104170.csv]

Batting	AB	R	H	RBI	BB	SO	BA	OPS	Pit	Str	WPA	aLI	WPA+	WPA-	RE24	PO	A
Tony Gwynn LF	4	0	0	0	0	0	.256	.652	16	8	-0.086	1.09	0.014	-0.099	-0.5	0	0
Jamey Carroll SS	4	0	1	0	0	0	.340	.771	13	10	-0.041	0.95	0.030	-0.071	-0.2	2	2
Andre Ethier RF	4	1	1	0	0	1	.377	.933	14	12	0.155	1.68	0.243	-0.088	-0.1	3	0	2B
Matt Kemp CF	4	1	3	2	0	0	.474	1.265	16	11	0.589	1.61	0.638	-0.050	1.5	1	0	HRCS
Juan Uribe 3B	3	0	1	0	0	2	.154	.440	10	8	-0.049	1.24	0.026	-0.074	-0.3	0	2
James Loney 1B	3	0	0	0	0	1	.150	.391	13	10	-0.099	1.39	0.000	-0.099	-0.7	8	0
Rod Barajas C	3	0	0	0	0	1	.188	.610	13	9	-0.079	1.05	0.000	-0.079	-0.6	11	1
Aaron Miles 2B	3	0	1	0	0	1	.226	.508	7	6	-0.011	0.87	0.032	-0.043	-0.1	2	2
Chad Billingsley P	1	0	0	0	0	0	.000	.167	11	6	-0.038	1.14	0.000	-0.038	-0.3	0	0	SH
Ivan DeJesus PH	1	0	0	0	0	0	.091	.258	4	3	-0.043	1.78	0.000	-0.043	-0.2
Jonathan Broxton P	0	0	0	0	0	0					0.000	0.00	0.000	0.000	0.0	0	0
Team Totals	30	2	7	2	0	6	.233	.600	117	83	0.298	1.27	0.983	-0.684	-1.5	27	7
Provided by <a href="http://www.baseball-reference.com/about/sharing.shtml?
utm_source=direct&utm_medium=Share&utm_campaign=ShareTool">Baseball-Reference.com
</a>: <a href="http://www.baseball-reference.com/boxes/LAN/LAN201104170.shtml?sr&utm_source=direct&utm_medium=Share&utm_campaign=ShareTool#LosAngelesDodgersbatting">View Original Table</a><br>
Generated 9/26/2011.
