# Supplementary material for: Hitting Is Contagious in Baseball: Evidence from Long Hitting Streaks
Source: PLoS One. 2012 Dec 12;7(12):e51367. doi: 10.1371/journal.pone.0051367 (PMC3520861; doi:10.1371/journal.pone.0051367)
Supplement: Dataset S1 — Box score data used in this research. The archive file contains one folder for each of the batting streaks, named according to streak batter, year and length of the streak. Individual game box score filenames indicate date of occurrence relative to the streak (beginning with characters “B” for before streak, “A” for after streak). Raw data were obtained from www.baseball-reference.com. (ZIP) [file pone.0051367.s001.zip › box_scores_PLoS/Andre_Ethier_2011_30/14_LAN201104180.csv]

Batting	AB	R	H	RBI	BB	SO	BA	OPS	Pit	Str	WPA	aLI	WPA+	WPA-	RE24	PO	A
Aaron Miles 2B	4	1	1	0	0	0	.229	.507	7	6	0.020	0.38	0.036	-0.016	-0.1	2	3
Casey Blake 3B	3	1	1	0	1	0	.276	.814	27	15	0.047	0.48	0.057	-0.010	0.5	1	2
Andre Ethier RF	4	0	1	0	0	0	.369	.907	11	9	-0.060	0.59	0.002	-0.062	-0.7	2	0
Matt Kemp CF	4	1	1	1	0	1	.459	1.217	10	7	0.084	0.67	0.101	-0.017	0.2	1	0
Juan Uribe SS	4	1	2	0	0	0	.179	.478	15	9	-0.013	0.52	0.012	-0.025	0.2	0	1
James Loney 1B	4	0	2	2	0	1	.172	.428	16	10	0.182	0.67	0.187	-0.005	2.0	8	0
Jerry Sands LF	3	0	1	1	0	2	.333	.917	18	11	0.025	0.32	0.028	-0.004	-0.1	4	0	2BSF
Rod Barajas C	3	0	1	0	1	0	.196	.627	14	8	-0.006	0.39	0.007	-0.014	-0.0	9	0	IW
Ted Lilly P	2	0	0	0	0	1	.000	.000	8	6	-0.040	0.83	0.000	-0.040	-0.9	0	1
Ivan DeJesus PH	1	0	0	0	0	1	.083	.237	5	3	-0.002	0.09	0.000	-0.002	-0.2
Matt Guerrier P	0	0	0	0	0	0					0.000	0.00	0.000	0.000	0.0	0	0
Marcus Thames PH	1	0	0	0	0	0	.250	.786	4	2	-0.002	0.09	0.000	-0.002	-0.5
Jonathan Broxton P	0	0	0	0	0	0					0.000	0.00	0.000	0.000	0.0	0	0
Team Totals	33	4	10	4	2	6	.303	.667	135	86	0.235	0.50	0.430	-0.197	0.5	27	7
Provided by <a href="http://www.baseball-reference.com/about/sharing.shtml?
utm_source=direct&utm_medium=Share&utm_campaign=ShareTool">Baseball-Reference.com
</a>: <a href="http://www.baseball-reference.com/boxes/LAN/LAN201104180.shtml?sr&utm_source=direct&utm_medium=Share&utm_campaign=ShareTool#LosAngelesDodgersbatting">View Original Table</a><br>
Generated 9/26/2011.
