# Supplementary material for: Hitting Is Contagious in Baseball: Evidence from Long Hitting Streaks
Source: PLoS One. 2012 Dec 12;7(12):e51367. doi: 10.1371/journal.pone.0051367 (PMC3520861; doi:10.1371/journal.pone.0051367)
Supplement: Dataset S1 — Box score data used in this research. The archive file contains one folder for each of the batting streaks, named according to streak batter, year and length of the streak. Individual game box score filenames indicate date of occurrence relative to the streak (beginning with characters “B” for before streak, “A” for after streak). Raw data were obtained from www.baseball-reference.com. (ZIP) [file pone.0051367.s001.zip › box_scores_PLoS/Andre_Ethier_2011_30/15_LAN201104190.csv]

Batting	AB	R	H	RBI	BB	SO	BA	OPS	Pit	Str	WPA	aLI	WPA+	WPA-	RE24	PO	A
Jamey Carroll SS	3	0	0	0	1	0	.321	.742	24	14	-0.028	1.75	0.048	-0.076	-0.4	3	1
Casey Blake 3B	4	0	0	0	0	2	.242	.723	26	16	-0.225	2.31	0.000	-0.225	-1.2	1	3
Andre Ethier RF	4	0	1	0	0	2	.362	.899	13	9	-0.076	1.11	0.022	-0.098	-0.2	0	0	2B
Matt Kemp CF	3	0	0	0	1	1	.438	1.170	19	8	-0.077	1.19	0.009	-0.087	-0.3	3	0	IW
Juan Uribe 2B	4	1	1	0	0	1	.183	.479	23	14	-0.022	1.27	0.067	-0.089	-0.3	1	4
Kenley Jansen P	0	0	0	0	0	0					0.000	0.00	0.000	0.000	0.0	0	0
Ramon Troncoso P	0	0	0	0	0	0					0.000	0.00	0.000	0.000	0.0	0	0
James Loney 1B	4	0	1	0	0	1	.176	.432	11	9	0.125	1.03	0.160	-0.035	0.5	11	1
Jerry Sands LF	4	0	1	1	0	0	.286	.821	21	14	0.034	1.37	0.086	-0.052	0.2	2	0	2B
A.J. Ellis C	3	0	1	0	1	1	.182	.539	18	10	0.063	1.22	0.120	-0.057	0.1	5	0
Hiroki Kuroda P	2	0	0	0	0	0	.100	.282	8	5	-0.085	1.27	0.000	-0.085	-0.6	0	1
Blake Hawksworth P	0	0	0	0	0	0					0.000	0.00	0.000	0.000	0.0	0	0
Marcus Thames PH	1	0	0	0	0	1	.238	.749	3	3	-0.149	4.32	0.000	-0.149	-0.7
Mike MacDougal P	0	0	0	0	0	0					0.000	0.00	0.000	0.000	0.0	0	0
Aaron Miles 2B	0	0	0	0	0	0	.229	.507			0.000	0.00	0.000	0.000	0.0	1	1
Team Totals	32	1	5	1	3	9	.156	.447	166	102	-0.440	1.48	0.512	-0.953	-3.0	27	11
Provided by <a href="http://www.baseball-reference.com/about/sharing.shtml?
utm_source=direct&utm_medium=Share&utm_campaign=ShareTool">Baseball-Reference.com
</a>: <a href="http://www.baseball-reference.com/boxes/LAN/LAN201104190.shtml?sr&utm_source=direct&utm_medium=Share&utm_campaign=ShareTool#LosAngelesDodgersbatting">View Original Table</a><br>
Generated 9/26/2011.
