# Supplementary material for: Hitting Is Contagious in Baseball: Evidence from Long Hitting Streaks
Source: PLoS One. 2012 Dec 12;7(12):e51367. doi: 10.1371/journal.pone.0051367 (PMC3520861; doi:10.1371/journal.pone.0051367)
Supplement: Dataset S1 — Box score data used in this research. The archive file contains one folder for each of the batting streaks, named according to streak batter, year and length of the streak. Individual game box score filenames indicate date of occurrence relative to the streak (beginning with characters “B” for before streak, “A” for after streak). Raw data were obtained from www.baseball-reference.com. (ZIP) [file pone.0051367.s001.zip › box_scores_PLoS/Andre_Ethier_2011_30/16_LAN201104200.csv]

Batting	AB	R	H	RBI	BB	SO	BA	OPS	Pit	Str	WPA	aLI	WPA+	WPA-	RE24	PO	A
Jamey Carroll SS	4	0	0	0	0	1	.300	.694	16	10	-0.049	0.51	0.000	-0.049	-1.2	2	3	GDP
Casey Blake 3B	4	2	2	0	0	1	.270	.750	15	9	0.037	0.34	0.042	-0.005	0.1	0	1
Andre Ethier RF	4	3	3	2	0	0	.384	.985	13	8	0.193	0.66	0.194	-0.001	2.7	0	0	HR2B
Matt Kemp CF	4	0	1	0	0	3	.426	1.132	19	13	-0.076	0.58	0.013	-0.089	-1.0	4	0	CS
Juan Uribe 2B	4	0	3	4	0	1	.219	.541	18	10	0.254	0.88	0.256	-0.003	3.5	5	1
James Loney 1B	4	0	1	0	0	1	.181	.436	13	10	0.005	0.22	0.013	-0.009	-0.5	9	0
Jerry Sands LF	4	0	0	0	0	1	.182	.530	16	10	-0.034	0.34	0.000	-0.034	-0.9	3	0
Rod Barajas C	3	0	1	0	1	2	.204	.642	15	10	-0.008	0.19	0.006	-0.015	0.1	4	1
Jon Garland P	2	1	0	0	1	1	.000	.250	12	5	0.007	0.26	0.016	-0.009	-0.3	0	3
Team Totals	33	6	11	6	2	11	.333	.826	137	85	0.329	0.45	0.540	-0.214	2.5	27	9
Provided by <a href="http://www.baseball-reference.com/about/sharing.shtml?
utm_source=direct&utm_medium=Share&utm_campaign=ShareTool">Baseball-Reference.com
</a>: <a href="http://www.baseball-reference.com/boxes/LAN/LAN201104200.shtml?sr&utm_source=direct&utm_medium=Share&utm_campaign=ShareTool#LosAngelesDodgersbatting">View Original Table</a><br>
Generated 9/26/2011.
