# Supplementary material for: Hitting Is Contagious in Baseball: Evidence from Long Hitting Streaks
Source: PLoS One. 2012 Dec 12;7(12):e51367. doi: 10.1371/journal.pone.0051367 (PMC3520861; doi:10.1371/journal.pone.0051367)
Supplement: Dataset S1 — Box score data used in this research. The archive file contains one folder for each of the batting streaks, named according to streak batter, year and length of the streak. Individual game box score filenames indicate date of occurrence relative to the streak (beginning with characters “B” for before streak, “A” for after streak). Raw data were obtained from www.baseball-reference.com. (ZIP) [file pone.0051367.s001.zip › box_scores_PLoS/Andre_Ethier_2011_30/17_LAN201104210.csv]

Batting	AB	R	H	RBI	BB	SO	BA	OPS	Pit	Str	WPA	aLI	WPA+	WPA-	RE24	PO	A
Tony Gwynn LF	3	0	1	0	0	0	.262	.653	11	7	-0.021	1.32	0.053	-0.074	-0.1	2	0	SB
Jerry Sands PH-LF	3	0	0	0	0	2	.143	.419	17	12	-0.260	3.24	0.000	-0.260	-0.8	1	0
Casey Blake 3B-1B	6	1	3	2	0	2	.302	.853	27	19	0.600	1.95	0.720	-0.120	1.5	3	0	HR
Andre Ethier RF	5	1	2	0	1	0	.385	.993	30	18	0.062	1.48	0.243	-0.180	0.4	2	0	2BCS
Matt Kemp CF	5	1	1	2	1	3	.411	1.132	21	15	0.149	1.71	0.329	-0.180	0.6	5	0	HR
Juan Uribe 2B-3B	4	1	1	1	1	2	.221	.593	28	18	0.128	1.45	0.228	-0.100	0.5	3	3	HR
James Loney 1B	4	0	0	0	0	2	.171	.414	15	13	-0.144	1.48	0.000	-0.144	-1.4	7	0
Jonathan Broxton P	0	0	0	0	0	0					0.000	0.00	0.000	0.000	0.0	0	0
Marcus Thames PH	1	0	0	0	0	1	.227	.715	4	3	-0.032	1.29	0.000	-0.032	-0.1
Matt Guerrier P	0	0	0	0	0	0					0.000	0.00	0.000	0.000	0.0	0	0
Rod Barajas C	4	0	0	0	0	0	.190	.610	14	10	-0.002	1.06	0.075	-0.076	-0.3	10	0	HBP
Ivan DeJesus PR	0	0	0	0	0	0	.083	.237			0.000	0.00	0.000	0.000	0.0
A.J. Ellis C	0	0	0	0	0	0	.182	.539			0.000	0.00	0.000	0.000	0.0	1	0
Jamey Carroll SS	3	1	1	0	1	0	.302	.702	15	7	0.176	2.15	0.219	-0.043	0.2	1	2	SH
Clayton Kershaw P	3	0	2	0	0	0	.273	.545	14	10	0.000	0.98	0.037	-0.037	0.1	0	2
Aaron Miles 2B	2	0	0	0	0	0	.216	.480	10	6	-0.208	4.29	0.000	-0.208	-0.7	1	1
Team Totals	43	5	11	5	4	12	.256	.822	206	138	0.448	1.77	1.904	-1.454	-0.1	36	8
Provided by <a href="http://www.baseball-reference.com/about/sharing.shtml?
utm_source=direct&utm_medium=Share&utm_campaign=ShareTool">Baseball-Reference.com
</a>: <a href="http://www.baseball-reference.com/boxes/LAN/LAN201104210.shtml?sr&utm_source=direct&utm_medium=Share&utm_campaign=ShareTool#LosAngelesDodgersbatting">View Original Table</a><br>
Generated 9/26/2011.
