# Supplementary material for: Hitting Is Contagious in Baseball: Evidence from Long Hitting Streaks
Source: PLoS One. 2012 Dec 12;7(12):e51367. doi: 10.1371/journal.pone.0051367 (PMC3520861; doi:10.1371/journal.pone.0051367)
Supplement: Dataset S1 — Box score data used in this research. The archive file contains one folder for each of the batting streaks, named according to streak batter, year and length of the streak. Individual game box score filenames indicate date of occurrence relative to the streak (beginning with characters “B” for before streak, “A” for after streak). Raw data were obtained from www.baseball-reference.com. (ZIP) [file pone.0051367.s001.zip › box_scores_PLoS/Andre_Ethier_2011_30/18_CHN201104220.csv]

Batting	AB	R	H	RBI	BB	SO	BA	OPS	Pit	Str	WPA	aLI	WPA+	WPA-	RE24	PO	A
Jamey Carroll SS	5	2	2	0	1	0	.309	.733	29	17	0.075	0.32	0.083	-0.009	0.2	2	5	2B
Casey Blake 3B	5	2	2	0	1	1	.313	.858	26	16	0.021	0.52	0.057	-0.036	0.3	0	3
Andre Ethier RF	2	1	1	1	2	0	.388	1.006	21	10	0.145	0.88	0.148	-0.002	1.8	1	0
Tony Gwynn PH-RF	2	0	1	1	0	1	.273	.668	7	5	0.000	0.01	0.000	0.000	0.9	0	0
Matt Kemp CF	4	1	1	0	2	2	.403	1.125	25	14	-0.104	0.66	0.005	-0.109	-0.4	3	0	2B
Juan Uribe 2B	4	2	2	4	0	1	.236	.652	22	13	0.086	0.72	0.128	-0.042	1.7	0	0	HRSF
Ivan DeJesus 2B	0	0	0	0	0	0	.083	.237			0.000	0.00	0.000	0.000	0.0	0	0
James Loney 1B	4	1	1	0	1	1	.175	.427	18	12	-0.003	0.45	0.022	-0.024	0.1	11	1
Jerry Sands LF	4	1	0	1	1	0	.111	.372	29	17	0.061	0.59	0.079	-0.019	-0.7	2	0	GDP
A.J. Ellis C	4	1	2	2	1	1	.267	.688	26	14	0.084	0.36	0.098	-0.014	1.4	8	0	CS
Chad Billingsley P	3	0	1	1	1	1	.125	.425	23	12	0.005	0.38	0.030	-0.025	0.7	0	2
Kenley Jansen P	0	0	0	0	0	0					0.000	0.00	0.000	0.000	0.0	0	0
Marcus Thames PH	1	1	1	2	0	0	.261	.900	4	2	0.001	0.01	0.001	0.000	1.9			HR
Lance Cormier P	0	0	0	0	0	0	.000	.000			0.000	0.00	0.000	0.000	0.0	0	0
Team Totals	38	12	14	12	10	8	.368	1.069	230	132	0.371	0.50	0.651	-0.280	7.9	27	11
Provided by <a href="http://www.baseball-reference.com/about/sharing.shtml?
utm_source=direct&utm_medium=Share&utm_campaign=ShareTool">Baseball-Reference.com
</a>: <a href="http://www.baseball-reference.com/boxes/CHN/CHN201104220.shtml?sr&utm_source=direct&utm_medium=Share&utm_campaign=ShareTool#LosAngelesDodgersbatting">View Original Table</a><br>
Generated 9/26/2011.
