# Supplementary material for: Hitting Is Contagious in Baseball: Evidence from Long Hitting Streaks
Source: PLoS One. 2012 Dec 12;7(12):e51367. doi: 10.1371/journal.pone.0051367 (PMC3520861; doi:10.1371/journal.pone.0051367)
Supplement: Dataset S1 — Box score data used in this research. The archive file contains one folder for each of the batting streaks, named according to streak batter, year and length of the streak. Individual game box score filenames indicate date of occurrence relative to the streak (beginning with characters “B” for before streak, “A” for after streak). Raw data were obtained from www.baseball-reference.com. (ZIP) [file pone.0051367.s001.zip › box_scores_PLoS/Andre_Ethier_2011_30/19_CHN201104230.csv]

Batting	AB	R	H	RBI	BB	SO	BA	OPS	Pit	Str	WPA	aLI	WPA+	WPA-	RE24	PO	A
Aaron Miles 2B	5	1	1	0	0	1	.214	.471	19	13	-0.121	1.02	0.028	-0.149	-0.8	3	0
Casey Blake 3B	3	3	2	2	2	1	.333	.963	20	9	0.180	0.97	0.184	-0.004	2.1	1	2	HR
Andre Ethier RF	4	0	1	2	1	1	.381	1.000	21	11	0.267	1.31	0.319	-0.052	1.7	2	0	2B
Matt Kemp CF	5	1	2	2	0	1	.402	1.143	18	12	0.120	1.28	0.224	-0.104	0.9	1	0	HR
Jerry Sands LF	4	1	1	0	1	2	.136	.427	26	16	0.016	0.94	0.105	-0.088	0.3	0	1	SB
James Loney 1B	5	0	0	0	0	0	.165	.403	20	13	-0.133	1.11	0.000	-0.133	-1.2	6	1
Rod Barajas C	5	1	1	2	0	2	.190	.642	15	12	0.142	1.02	0.211	-0.069	1.1	9	0	HR
Jamey Carroll SS	4	0	2	0	0	0	.319	.747	16	12	-0.014	0.67	0.029	-0.043	-0.3	2	4
Ted Lilly P	2	0	0	0	0	0	.000	.000	6	4	-0.053	0.95	0.000	-0.053	-0.4	0	0
Mike MacDougal P	0	0	0	0	0	0					0.000	0.00	0.000	0.000	0.0	0	0
Tony Gwynn PH	1	1	1	0	0	0	.289	.741	5	2	0.116	0.97	0.116	0.000	0.7			3B
Vicente Padilla P	0	0	0	0	0	0					0.000	0.00	0.000	0.000	0.0	0	0
Marcus Thames PH	1	0	0	0	0	0	.250	.863	1	1	-0.008	0.30	0.000	-0.008	-0.2
Matt Guerrier P	0	0	0	0	0	0					0.000	0.00	0.000	0.000	0.0	0	0
Blake Hawksworth P	0	0	0	0	0	0					0.000	0.00	0.000	0.000	0.0	0	0
Team Totals	39	8	11	8	4	8	.282	.939	167	105	0.512	1.02	1.216	-0.703	3.9	24	8
Provided by <a href="http://www.baseball-reference.com/about/sharing.shtml?
utm_source=direct&utm_medium=Share&utm_campaign=ShareTool">Baseball-Reference.com
</a>: <a href="http://www.baseball-reference.com/boxes/CHN/CHN201104230.shtml?sr&utm_source=direct&utm_medium=Share&utm_campaign=ShareTool#LosAngelesDodgersbatting">View Original Table</a><br>
Generated 9/26/2011.
