# Supplementary material for: Hitting Is Contagious in Baseball: Evidence from Long Hitting Streaks
Source: PLoS One. 2012 Dec 12;7(12):e51367. doi: 10.1371/journal.pone.0051367 (PMC3520861; doi:10.1371/journal.pone.0051367)
Supplement: Dataset S1 — Box score data used in this research. The archive file contains one folder for each of the batting streaks, named according to streak batter, year and length of the streak. Individual game box score filenames indicate date of occurrence relative to the streak (beginning with characters “B” for before streak, “A” for after streak). Raw data were obtained from www.baseball-reference.com. (ZIP) [file pone.0051367.s001.zip › box_scores_PLoS/Andre_Ethier_2011_30/20_CHN201104240.csv]

Batting	AB	R	H	RBI	BB	SO	BA	OPS	Pit	Str	WPA	aLI	WPA+	WPA-	RE24	PO	A
Aaron Miles 2B	5	1	3	1	0	0	.255	.590	12	10	0.155	0.45	0.158	-0.003	2.5	3	1	3B
Casey Blake 3B	2	1	0	0	2	0	.321	.956	16	6	-0.031	0.57	0.040	-0.071	-0.6	0	3	HBP2�GDP
Andre Ethier RF	5	1	2	1	0	1	.382	.989	20	12	0.029	0.59	0.058	-0.030	0.1	2	0
Matt Kemp CF	5	2	2	1	0	1	.402	1.135	17	12	0.096	0.47	0.104	-0.008	0.8	2	0	2B
Jerry Sands LF	4	1	1	1	1	1	.154	.503	25	16	0.071	0.46	0.096	-0.024	1.3	0	1	2B
James Loney 1B	5	0	1	2	0	0	.167	.403	21	14	0.053	0.41	0.068	-0.015	-0.9	10	0	GDP
Rod Barajas C	3	1	1	1	0	0	.197	.639	14	10	0.008	0.31	0.020	-0.012	-0.0	8	0	SF
Jamey Carroll SS	3	0	1	0	1	0	.320	.765	15	8	0.015	0.21	0.026	-0.011	0.5	2	3	2B
Hiroki Kuroda P	3	0	0	0	0	1	.077	.220	13	9	-0.023	0.38	0.005	-0.028	-0.4	0	1
Mike MacDougal P	0	0	0	0	0	0					0.000	0.00	0.000	0.000	0.0	0	0
Marcus Thames PH	1	0	0	0	0	0	.240	.829	5	4	-0.004	0.14	0.000	-0.004	-0.3
Blake Hawksworth P	0	0	0	0	0	0					0.000	0.00	0.000	0.000	0.0	0	0
Jonathan Broxton P	0	0	0	0	0	0					0.000	0.00	0.000	0.000	0.0	0	0
Team Totals	36	7	11	7	4	4	.306	.825	158	101	0.369	0.43	0.575	-0.206	2.9	27	9
Provided by <a href="http://www.baseball-reference.com/about/sharing.shtml?
utm_source=direct&utm_medium=Share&utm_campaign=ShareTool">Baseball-Reference.com
</a>: <a href="http://www.baseball-reference.com/boxes/CHN/CHN201104240.shtml?sr&utm_source=direct&utm_medium=Share&utm_campaign=ShareTool#LosAngelesDodgersbatting">View Original Table</a><br>
Generated 9/26/2011.
