# Supplementary material for: Hitting Is Contagious in Baseball: Evidence from Long Hitting Streaks
Source: PLoS One. 2012 Dec 12;7(12):e51367. doi: 10.1371/journal.pone.0051367 (PMC3520861; doi:10.1371/journal.pone.0051367)
Supplement: Dataset S1 — Box score data used in this research. The archive file contains one folder for each of the batting streaks, named according to streak batter, year and length of the streak. Individual game box score filenames indicate date of occurrence relative to the streak (beginning with characters “B” for before streak, “A” for after streak). Raw data were obtained from www.baseball-reference.com. (ZIP) [file pone.0051367.s001.zip › box_scores_PLoS/Andre_Ethier_2011_30/21_FLO201104250.csv]

Batting	AB	R	H	RBI	BB	SO	BA	OPS	Pit	Str	WPA	aLI	WPA+	WPA-	RE24	PO	A
Aaron Miles 3B	4	0	0	1	1	0	.235	.558	16	9	-0.016	1.27	0.026	-0.041	-0.3	2	3
Jamey Carroll SS	4	1	2	1	0	1	.329	.776	10	9	0.181	1.51	0.253	-0.072	0.8	0	2	SB
Andre Ethier RF	3	0	1	0	1	1	.380	.985	23	11	0.016	1.26	0.086	-0.071	0.2	4	0
Matt Kemp CF	4	1	1	0	0	0	.396	1.120	9	6	-0.120	1.30	0.062	-0.182	-0.8	5	1	2BGDP
Jerry Sands LF	4	0	3	1	0	0	.233	.661	14	8	0.175	1.10	0.203	-0.028	1.2	1	0	2BSB
James Loney 1B	4	0	1	1	0	1	.170	.407	13	9	-0.068	1.61	0.060	-0.128	-0.4	7	1
Rod Barajas C	3	0	0	0	0	2	.188	.612	14	10	0.013	1.39	0.072	-0.059	-0.1	4	0
Tony Gwynn PR	0	1	0	0	0	0	.289	.741			0.000	0.00	0.000	0.000	0.0
Dioner Navarro C	1	0	0	0	0	0	.000	.000	3	3	-0.026	0.59	0.000	-0.026	-0.5	1	0	GDP
Ivan DeJesus 2B	4	1	2	0	0	0	.188	.423	14	9	0.101	1.34	0.141	-0.040	0.4	1	0
Jon Garland P	1	0	0	0	0	0	.000	.200	7	6	-0.042	2.01	0.000	-0.042	-0.4	1	0	2�SH
Vicente Padilla P	0	0	0	0	0	0					0.000	0.00	0.000	0.000	0.0	0	1
Marcus Thames PH	1	0	0	0	0	0	.231	.798	3	2	-0.011	0.46	0.000	-0.011	-0.1
Jonathan Broxton P	0	0	0	0	0	0					0.000	0.00	0.000	0.000	0.0	0	0
Team Totals	33	4	10	4	2	5	.303	.706	126	82	0.203	1.35	0.903	-0.700	-0.2	26	8
Provided by <a href="http://www.baseball-reference.com/about/sharing.shtml?
utm_source=direct&utm_medium=Share&utm_campaign=ShareTool">Baseball-Reference.com
</a>: <a href="http://www.baseball-reference.com/boxes/FLO/FLO201104250.shtml?sr&utm_source=direct&utm_medium=Share&utm_campaign=ShareTool#LosAngelesDodgersbatting">View Original Table</a><br>
Generated 9/26/2011.
