# Supplementary material for: Hitting Is Contagious in Baseball: Evidence from Long Hitting Streaks
Source: PLoS One. 2012 Dec 12;7(12):e51367. doi: 10.1371/journal.pone.0051367 (PMC3520861; doi:10.1371/journal.pone.0051367)
Supplement: Dataset S1 — Box score data used in this research. The archive file contains one folder for each of the batting streaks, named according to streak batter, year and length of the streak. Individual game box score filenames indicate date of occurrence relative to the streak (beginning with characters “B” for before streak, “A” for after streak). Raw data were obtained from www.baseball-reference.com. (ZIP) [file pone.0051367.s001.zip › box_scores_PLoS/Andre_Ethier_2011_30/22_FLO201104260.csv]

Batting	AB	R	H	RBI	BB	SO	BA	OPS	Pit	Str	WPA	aLI	WPA+	WPA-	RE24	PO	A
Aaron Miles 3B	4	1	1	0	0	0	.236	.554	10	7	-0.029	1.24	0.061	-0.091	-0.1	0	1
Jamey Carroll SS	4	0	0	0	0	0	.313	.740	22	15	-0.066	1.02	0.000	-0.066	-0.6	0	3
Andre Ethier RF	3	0	1	1	1	2	.379	.991	16	7	0.038	1.23	0.085	-0.046	0.5	3	0	2B
Matt Kemp CF	4	0	0	0	0	1	.379	1.075	18	12	-0.137	1.34	0.000	-0.137	-1.1	0	0
Jerry Sands LF	4	1	1	0	0	2	.235	.672	13	9	-0.023	0.91	0.051	-0.075	-0.2	2	0	2B
James Loney 1B	4	0	4	0	0	0	.204	.470	17	12	0.214	1.12	0.214	0.000	1.6	9	1	SB
Rod Barajas C	3	0	0	1	0	1	.181	.585	8	8	-0.112	2.08	0.022	-0.134	-0.9	8	0	SF
Ivan DeJesus 2B	4	0	0	0	0	2	.150	.340	18	14	-0.141	1.40	0.000	-0.141	-1.1	1	2
Clayton Kershaw P	2	0	1	0	0	0	.308	.615	7	4	0.027	0.97	0.048	-0.021	0.2	1	1
Mike MacDougal P	0	0	0	0	0	0					0.000	0.00	0.000	0.000	0.0	0	0
Tony Gwynn PH	1	0	0	0	0	0	.283	.726	2	2	-0.033	1.31	0.000	-0.033	-0.2
Kenley Jansen P	0	0	0	0	0	0					0.000	0.00	0.000	0.000	0.0	0	0
Juan Uribe PH	1	0	0	0	0	0	.233	.644	2	1	-0.033	1.18	0.000	-0.033	-0.2
Team Totals	34	2	8	2	1	8	.235	.544	133	91	-0.295	1.27	0.481	-0.777	-2.2	24	8
Provided by <a href="http://www.baseball-reference.com/about/sharing.shtml?
utm_source=direct&utm_medium=Share&utm_campaign=ShareTool">Baseball-Reference.com
</a>: <a href="http://www.baseball-reference.com/boxes/FLO/FLO201104260.shtml?sr&utm_source=direct&utm_medium=Share&utm_campaign=ShareTool#LosAngelesDodgersbatting">View Original Table</a><br>
Generated 9/26/2011.
