# Supplementary material for: Hitting Is Contagious in Baseball: Evidence from Long Hitting Streaks
Source: PLoS One. 2012 Dec 12;7(12):e51367. doi: 10.1371/journal.pone.0051367 (PMC3520861; doi:10.1371/journal.pone.0051367)
Supplement: Dataset S1 — Box score data used in this research. The archive file contains one folder for each of the batting streaks, named according to streak batter, year and length of the streak. Individual game box score filenames indicate date of occurrence relative to the streak (beginning with characters “B” for before streak, “A” for after streak). Raw data were obtained from www.baseball-reference.com. (ZIP) [file pone.0051367.s001.zip › box_scores_PLoS/Andre_Ethier_2011_30/23_FLO201104270.csv]

Batting	AB	R	H	RBI	BB	SO	BA	OPS	Pit	Str	WPA	aLI	WPA+	WPA-	RE24	PO	A
Tony Gwynn LF	5	0	0	0	0	1	.255	.656	21	14	-0.174	1.37	0.000	-0.174	-1.1	1	0
Jamey Carroll SS	4	0	0	0	1	1	.299	.714	14	7	-0.102	1.33	0.013	-0.114	-0.7	2	6
Andre Ethier RF	5	2	2	1	0	1	.380	1.011	20	12	0.244	1.50	0.364	-0.120	0.5	1	0	HR
Matt Kemp CF	3	0	1	0	2	2	.378	1.072	28	14	0.140	1.20	0.175	-0.035	0.7	1	0
James Loney 1B	4	1	1	0	1	1	.206	.479	24	14	0.015	1.50	0.118	-0.103	0.0	14	0
Rod Barajas C	5	1	1	3	0	1	.182	.612	20	15	0.020	1.60	0.209	-0.189	1.4	7	0	HR
Aaron Miles 3B	3	1	1	0	1	0	.241	.572	18	8	0.205	1.88	0.241	-0.036	1.0	0	4
Ivan DeJesus 2B	3	0	1	0	0	0	.174	.382	8	6	-0.282	2.46	0.053	-0.335	-1.6	4	5	SHGDP
Chad Billingsley P	1	0	0	0	0	1	.111	.384	5	4	-0.036	1.29	0.000	-0.036	-0.3	0	0	SH
Juan Uribe PH	1	0	1	1	0	0	.243	.675	3	2	0.147	2.81	0.147	0.000	0.7			2B
Ted Lilly PR	0	0	0	0	0	0	.000	.000			0.000	0.00	0.000	0.000	0.0
Blake Hawksworth P	0	0	0	0	0	0					0.000	0.00	0.000	0.000	0.0	0	0
Marcus Thames PH	1	0	0	0	0	1	.222	.769	5	3	-0.057	2.27	0.000	-0.057	-0.2
Matt Guerrier P	0	0	0	0	0	0					0.000	0.00	0.000	0.000	0.0	0	0
Vicente Padilla P	0	0	0	0	0	0					0.000	0.00	0.000	0.000	0.0	0	0
Team Totals	35	5	8	5	5	9	.229	.754	166	99	0.120	1.60	1.320	-1.199	0.3	30	15
Provided by <a href="http://www.baseball-reference.com/about/sharing.shtml?
utm_source=direct&utm_medium=Share&utm_campaign=ShareTool">Baseball-Reference.com
</a>: <a href="http://www.baseball-reference.com/boxes/FLO/FLO201104270.shtml?sr&utm_source=direct&utm_medium=Share&utm_campaign=ShareTool#LosAngelesDodgersbatting">View Original Table</a><br>
Generated 9/26/2011.
