# Supplementary material for: Hitting Is Contagious in Baseball: Evidence from Long Hitting Streaks
Source: PLoS One. 2012 Dec 12;7(12):e51367. doi: 10.1371/journal.pone.0051367 (PMC3520861; doi:10.1371/journal.pone.0051367)
Supplement: Dataset S1 — Box score data used in this research. The archive file contains one folder for each of the batting streaks, named according to streak batter, year and length of the streak. Individual game box score filenames indicate date of occurrence relative to the streak (beginning with characters “B” for before streak, “A” for after streak). Raw data were obtained from www.baseball-reference.com. (ZIP) [file pone.0051367.s001.zip › box_scores_PLoS/Andre_Ethier_2011_30/24_LAN201104290.csv]

Batting	AB	R	H	RBI	BB	SO	BA	OPS	Pit	Str	WPA	aLI	WPA+	WPA-	RE24	PO	A
Jamey Carroll SS	5	1	2	0	0	0	.304	.730	23	17	-0.040	1.05	0.065	-0.104	-0.4	2	3	2B
Jerry Sands 1B-LF	4	0	0	0	1	1	.211	.621	18	9	-0.065	0.76	0.022	-0.087	-0.9	5	0	CS
Jonathan Broxton P	0	0	0	0	0	0					0.000	0.00	0.000	0.000	0.0	0	0
Andre Ethier RF	4	0	1	1	0	0	.375	1.002	12	8	0.025	0.70	0.048	-0.024	0.2	2	0	2B
Matt Kemp CF	4	1	1	1	0	0	.373	1.080	20	13	0.046	0.73	0.112	-0.066	0.4	1	0	HR
Juan Uribe 3B	4	1	2	1	0	1	.256	.742	13	8	0.118	0.61	0.155	-0.038	0.8	2	2	HR2B
Marcus Thames LF	2	0	0	0	1	1	.207	.741	12	7	-0.006	0.56	0.021	-0.027	-0.0	1	0
James Loney 1B	0	0	0	0	1	0	.206	.486	4	0	0.002	0.54	0.002	0.000	0.1	1	0	IW
Rod Barajas C	4	0	2	0	0	0	.198	.630	19	12	-0.019	0.63	0.021	-0.041	-0.4	7	1
Aaron Miles 2B	4	0	3	0	0	1	.274	.646	12	9	0.075	0.60	0.080	-0.005	0.7	5	2	2B
Ted Lilly P	2	0	0	0	0	1	.000	.000	6	4	-0.089	1.66	0.000	-0.089	-1.0	0	1
Russ Mitchell PH	0	0	0	0	1	0			7	3	0.010	1.78	0.010	0.000	0.2
Matt Guerrier P	0	0	0	0	0	0					0.000	0.00	0.000	0.000	0.0	0	0
Vicente Padilla P	0	0	0	0	0	0					0.000	0.00	0.000	0.000	0.0	0	0
Tony Gwynn PH-LF	1	0	0	0	0	1	.250	.643	4	3	-0.004	0.14	0.000	-0.004	-0.1	1	0
Team Totals	34	3	11	3	4	6	.324	1.012	150	93	0.053	0.78	0.536	-0.485	-0.5	27	9
Provided by <a href="http://www.baseball-reference.com/about/sharing.shtml?
utm_source=direct&utm_medium=Share&utm_campaign=ShareTool">Baseball-Reference.com
</a>: <a href="http://www.baseball-reference.com/boxes/LAN/LAN201104290.shtml?sr&utm_source=direct&utm_medium=Share&utm_campaign=ShareTool#LosAngelesDodgersbatting">View Original Table</a><br>
Generated 9/26/2011.
