# Supplementary material for: Hitting Is Contagious in Baseball: Evidence from Long Hitting Streaks
Source: PLoS One. 2012 Dec 12;7(12):e51367. doi: 10.1371/journal.pone.0051367 (PMC3520861; doi:10.1371/journal.pone.0051367)
Supplement: Dataset S1 — Box score data used in this research. The archive file contains one folder for each of the batting streaks, named according to streak batter, year and length of the streak. Individual game box score filenames indicate date of occurrence relative to the streak (beginning with characters “B” for before streak, “A” for after streak). Raw data were obtained from www.baseball-reference.com. (ZIP) [file pone.0051367.s001.zip › box_scores_PLoS/Andre_Ethier_2011_30/25_LAN201104300.csv]

Batting	AB	R	H	RBI	BB	SO	BA	OPS	Pit	Str	WPA	aLI	WPA+	WPA-	RE24	PO	A
Aaron Miles 2B	4	0	0	0	0	1	.258	.608	12	9	-0.144	1.34	0.000	-0.144	-1.0	0	3
Jerry Sands LF	4	0	0	0	0	2	.190	.565	14	10	-0.103	1.05	0.000	-0.103	-0.8	2	1
Andre Ethier RF	4	1	2	0	0	1	.380	1.002	9	8	0.021	0.71	0.057	-0.037	0.3	2	1
Matt Kemp CF	4	0	1	0	0	1	.368	1.059	18	11	-0.027	1.08	0.043	-0.070	-0.2	1	0
Juan Uribe 3B	3	0	0	0	1	0	.247	.723	13	7	-0.008	1.40	0.073	-0.081	0.1	1	2
James Loney 1B	3	0	1	1	0	0	.210	.489	18	10	-0.026	1.44	0.027	-0.053	-0.3	11	0	SF
Rod Barajas C	3	0	1	0	0	1	.202	.643	9	8	-0.011	1.10	0.051	-0.061	-0.4	7	0	2B
Russ Mitchell PR	0	1	0	0	0	0					0.000	0.00	0.000	0.000	0.0
Dioner Navarro C	1	0	1	0	0	0	.500	1.000	5	3	0.025	0.43	0.025	0.000	0.3	2	0
Jamey Carroll SS	3	0	0	0	0	1	.295	.714	14	10	-0.064	1.52	0.019	-0.083	-0.6	1	0	HBP
Hiroki Kuroda P	2	0	0	0	0	2	.067	.192	11	8	-0.040	0.83	0.000	-0.040	-0.3	0	3
Tony Gwynn PH	1	0	1	1	0	0	.264	.668	4	3	0.268	3.73	0.268	0.000	1.2
Matt Guerrier P	0	0	0	0	0	0					0.000	0.00	0.000	0.000	0.0	0	1
Kenley Jansen P	0	0	0	0	0	0					0.000	0.00	0.000	0.000	0.0	0	0
Marcus Thames PH	1	0	0	0	0	0	.200	.717	2	2	-0.014	0.50	0.000	-0.014	-0.3
Team Totals	33	2	7	2	1	9	.212	.492	129	89	-0.123	1.20	0.563	-0.686	-2.0	27	11
Provided by <a href="http://www.baseball-reference.com/about/sharing.shtml?
utm_source=direct&utm_medium=Share&utm_campaign=ShareTool">Baseball-Reference.com
</a>: <a href="http://www.baseball-reference.com/boxes/LAN/LAN201104300.shtml?sr&utm_source=direct&utm_medium=Share&utm_campaign=ShareTool#LosAngelesDodgersbatting">View Original Table</a><br>
Generated 9/26/2011.
