# Supplementary material for: Hitting Is Contagious in Baseball: Evidence from Long Hitting Streaks
Source: PLoS One. 2012 Dec 12;7(12):e51367. doi: 10.1371/journal.pone.0051367 (PMC3520861; doi:10.1371/journal.pone.0051367)
Supplement: Dataset S1 — Box score data used in this research. The archive file contains one folder for each of the batting streaks, named according to streak batter, year and length of the streak. Individual game box score filenames indicate date of occurrence relative to the streak (beginning with characters “B” for before streak, “A” for after streak). Raw data were obtained from www.baseball-reference.com. (ZIP) [file pone.0051367.s001.zip › box_scores_PLoS/Andre_Ethier_2011_30/26_LAN201105010.csv]

Batting	AB	R	H	RBI	BB	SO	BA	OPS	Pit	Str	WPA	aLI	WPA+	WPA-	RE24	PO	A
Tony Gwynn LF	3	0	0	0	1	0	.250	.645	14	7	-0.022	0.64	0.029	-0.051	-0.5	2	0
Aaron Miles 2B	4	0	1	0	0	1	.257	.602	9	9	-0.090	0.72	0.000	-0.090	-0.6	1	2	GDP
Andre Ethier RF	3	0	1	0	1	0	.378	.998	16	9	0.063	0.50	0.073	-0.010	0.3	1	0
Matt Kemp CF	4	0	2	0	0	2	.373	1.057	14	11	-0.019	1.00	0.043	-0.062	0.1	2	0
Juan Uribe 3B	4	0	0	0	0	0	.235	.690	10	7	-0.138	1.04	0.000	-0.138	-1.7	1	3	GDP
James Loney 1B	3	0	0	0	0	1	.204	.476	17	11	-0.053	0.69	0.000	-0.053	-0.5	10	1
Dioner Navarro C	3	0	0	0	0	0	.200	.400	10	6	-0.060	0.82	0.000	-0.060	-0.6	10	0
Jamey Carroll SS	3	0	1	0	0	0	.296	.722	21	14	0.017	0.51	0.040	-0.023	0.2	0	1	2B
Jon Garland P	1	0	0	0	0	1	.000	.167	6	4	-0.034	1.26	0.000	-0.034	-0.3	0	2
Ivan DeJesus PH	1	0	0	0	0	1	.167	.367	5	4	-0.024	0.98	0.000	-0.024	-0.2
Blake Hawksworth P	0	0	0	0	0	0					0.000	0.00	0.000	0.000	0.0	0	0
Marcus Thames PH	1	0	0	0	0	1	.194	.694	5	3	-0.007	0.26	0.000	-0.007	-0.1
Hong-Chih Kuo P	0	0	0	0	0	0					0.000	0.00	0.000	0.000	0.0	0	0
Mike MacDougal P	0	0	0	0	0	0					0.000	0.00	0.000	0.000	0.0	0	0
Lance Cormier P	0	0	0	0	0	0	.000	.000			0.000	0.00	0.000	0.000	0.0	0	1
Team Totals	30	0	5	0	2	7	.167	.419	127	85	-0.367	0.76	0.185	-0.552	-4.0	27	10
Provided by <a href="http://www.baseball-reference.com/about/sharing.shtml?
utm_source=direct&utm_medium=Share&utm_campaign=ShareTool">Baseball-Reference.com
</a>: <a href="http://www.baseball-reference.com/boxes/LAN/LAN201105010.shtml?sr&utm_source=direct&utm_medium=Share&utm_campaign=ShareTool#LosAngelesDodgersbatting">View Original Table
</a><br>Generated 9/27/2011.
