# Supplementary material for: Hitting Is Contagious in Baseball: Evidence from Long Hitting Streaks
Source: PLoS One. 2012 Dec 12;7(12):e51367. doi: 10.1371/journal.pone.0051367 (PMC3520861; doi:10.1371/journal.pone.0051367)
Supplement: Dataset S1 — Box score data used in this research. The archive file contains one folder for each of the batting streaks, named according to streak batter, year and length of the streak. Individual game box score filenames indicate date of occurrence relative to the streak (beginning with characters “B” for before streak, “A” for after streak). Raw data were obtained from www.baseball-reference.com. (ZIP) [file pone.0051367.s001.zip › box_scores_PLoS/Andre_Ethier_2011_30/27_LAN201105020.csv]

Batting	AB	R	H	RBI	BB	SO	BA	OPS	Pit	Str	WPA	aLI	WPA+	WPA-	RE24	PO	A
Jamey Carroll SS	4	1	0	0	0	1	.284	.695	14	8	-0.116	0.92	0.000	-0.116	-1.3	1	3
Jerry Sands 1B	4	1	1	2	0	0	.196	.581	18	12	0.151	0.71	0.182	-0.031	1.6	8	0	2B
Vicente Padilla P	0	0	0	0	0	0					0.000	0.00	0.000	0.000	0.0	0	0
Jonathan Broxton P	0	0	0	0	0	0					0.000	0.00	0.000	0.000	0.0	0	0
Andre Ethier RF	4	0	1	1	0	1	.374	.981	13	9	0.020	0.36	0.041	-0.022	0.5	2	0
Matt Kemp CF	4	1	1	0	0	1	.368	1.038	17	11	0.045	0.76	0.071	-0.026	0.0	1	0	SB
Juan Uribe 3B	4	1	2	1	0	0	.247	.715	11	6	0.105	0.56	0.120	-0.015	1.1	2	3	2B
Marcus Thames LF	3	0	0	0	0	1	.176	.634	12	8	-0.065	0.65	0.000	-0.065	-1.2	1	0	GDP
Tony Gwynn LF	0	0	0	0	0	0	.250	.645			0.000	0.00	0.000	0.000	0.0	1	0
Rod Barajas C	2	0	1	0	0	0	.209	.670	8	6	0.025	0.73	0.061	-0.036	0.4	6	0	2BHBP
Ivan DeJesus 2B	3	0	1	1	0	1	.185	.399	11	8	0.066	0.84	0.108	-0.043	0.3	2	3
Aaron Miles 2B	0	0	0	0	0	0	.257	.602			0.000	0.00	0.000	0.000	0.0	0	0
Clayton Kershaw P	2	1	0	0	0	1	.267	.533	9	8	0.026	0.94	0.046	-0.019	0.3	0	3
James Loney PH-1B	1	0	0	0	0	0	.202	.471	1	1	-0.004	0.18	0.000	-0.004	-0.2	3	0
Team Totals	31	5	7	5	0	6	.226	.573	114	77	0.253	0.69	0.629	-0.377	1.4	27	12
Provided by <a href="http://www.baseball-reference.com/about/sharing.shtml?
utm_source=direct&utm_medium=Share&utm_campaign=ShareTool">Baseball-Reference.com
</a>: <a href="http://www.baseball-reference.com/boxes/LAN/LAN201105020.shtml?sr&utm_source=direct&utm_medium=Share&utm_campaign=ShareTool#LosAngelesDodgersbatting">View Original Table</a><br>
Generated 9/27/2011.
