# Supplementary material for: Hitting Is Contagious in Baseball: Evidence from Long Hitting Streaks
Source: PLoS One. 2012 Dec 12;7(12):e51367. doi: 10.1371/journal.pone.0051367 (PMC3520861; doi:10.1371/journal.pone.0051367)
Supplement: Dataset S1 — Box score data used in this research. The archive file contains one folder for each of the batting streaks, named according to streak batter, year and length of the streak. Individual game box score filenames indicate date of occurrence relative to the streak (beginning with characters “B” for before streak, “A” for after streak). Raw data were obtained from www.baseball-reference.com. (ZIP) [file pone.0051367.s001.zip › box_scores_PLoS/Andre_Ethier_2011_30/28_LAN201105030.csv]

Batting	AB	R	H	RBI	BB	SO	BA	OPS	Pit	Str	WPA	aLI	WPA+	WPA-	RE24	PO	A
Jamey Carroll SS	3	1	1	0	1	1	.286	.700	12	7	0.033	1.10	0.088	-0.055	0.4	2	4
Jerry Sands LF	2	0	0	0	1	0	.188	.572	10	4	-0.021	1.51	0.056	-0.077	0.1	0	0	SH
Andre Ethier RF	4	0	1	0	0	0	.370	.966	21	14	-0.147	1.40	0.030	-0.177	-1.3	1	0	GDP
Matt Kemp CF	4	0	1	1	0	1	.364	1.021	15	11	0.100	1.26	0.189	-0.089	0.2	3	0	SB
Juan Uribe 3B	4	0	1	0	0	1	.247	.706	22	15	-0.041	0.88	0.024	-0.065	-0.5	1	1
James Loney 1B	4	0	1	0	0	0	.204	.472	22	15	0.010	1.16	0.080	-0.070	-0.2	8	0
Rod Barajas C	3	0	1	0	0	2	.213	.670	14	11	-0.018	1.33	0.047	-0.065	-0.1	9	3
Aaron Miles 2B	3	0	0	0	0	1	.247	.578	9	6	-0.167	1.65	0.000	-0.167	-1.2	3	0	GDP
Chad Billingsley P	2	0	0	0	0	0	.091	.322	8	6	-0.031	0.63	0.000	-0.031	-0.2	0	1
Jay Gibbons PH	1	0	0	0	0	1	.000	.000	10	7	-0.063	2.30	0.000	-0.063	-0.3
Matt Guerrier P	0	0	0	0	0	0					0.000	0.00	0.000	0.000	0.0	0	0
Jonathan Broxton P	0	0	0	0	0	0					0.000	0.00	0.000	0.000	0.0	0	0
Blake Hawksworth P	0	0	0	0	0	0					0.000	0.00	0.000	0.000	0.0	0	0
Team Totals	30	1	6	1	2	7	.200	.450	143	96	-0.345	1.26	0.514	-0.859	-3.0	27	9
Provided by <a href="http://www.baseball-reference.com/about/sharing.shtml?
utm_source=direct&utm_medium=Share&utm_campaign=ShareTool">Baseball-Reference.com
</a>: <a href="http://www.baseball-reference.com/boxes/LAN/LAN201105030.shtml?sr&utm_source=direct&utm_medium=Share&utm_campaign=ShareTool#LosAngelesDodgersbatting">View Original Table</a><br>
Generated 9/27/2011.
