# Supplementary material for: Hitting Is Contagious in Baseball: Evidence from Long Hitting Streaks
Source: PLoS One. 2012 Dec 12;7(12):e51367. doi: 10.1371/journal.pone.0051367 (PMC3520861; doi:10.1371/journal.pone.0051367)
Supplement: Dataset S1 — Box score data used in this research. The archive file contains one folder for each of the batting streaks, named according to streak batter, year and length of the streak. Individual game box score filenames indicate date of occurrence relative to the streak (beginning with characters “B” for before streak, “A” for after streak). Raw data were obtained from www.baseball-reference.com. (ZIP) [file pone.0051367.s001.zip › box_scores_PLoS/Andre_Ethier_2011_30/29_LAN201105040.csv]

Batting	AB	R	H	RBI	BB	SO	BA	OPS	Pit	Str	WPA	aLI	WPA+	WPA-	RE24	PO	A
Tony Gwynn LF	3	1	1	0	1	0	.254	.674	16	9	0.004	0.57	0.042	-0.038	0.5	4	1	2B
Aaron Miles 2B-3B	4	0	2	0	0	0	.260	.612	11	9	0.060	0.62	0.087	-0.027	0.8	2	1	2B
Jay Gibbons RF	3	0	0	1	0	2	.000	.000	20	13	-0.103	1.03	0.000	-0.103	-1.1	1	1	SF
Vicente Padilla P	0	0	0	0	0	0					0.000	0.00	0.000	0.000	0.0	0	0
Matt Kemp CF	4	0	0	0	0	1	.352	.989	20	10	-0.094	0.79	0.000	-0.094	-1.1	2	0	GDP
Juan Uribe SS	1	0	0	0	0	1	.245	.705	10	6	-0.008	0.71	0.015	-0.023	-0.1	2	2	HBP
Jamey Carroll SS	2	0	0	0	0	1	.280	.688	11	7	-0.019	0.39	0.000	-0.019	-0.4	1	0
James Loney 1B	4	0	2	0	0	0	.214	.490	9	7	-0.007	0.53	0.029	-0.036	0.0	5	1
Dioner Navarro C	4	0	1	0	0	0	.222	.444	12	7	-0.059	0.73	0.007	-0.066	-0.6	10	0
Russ Mitchell 3B-RF	3	0	0	0	0	1	.000	.250	13	10	-0.058	0.74	0.000	-0.058	-0.6	0	1
Ted Lilly P	2	0	0	0	0	0	.000	.000	4	3	-0.040	0.81	0.000	-0.040	-0.3	0	1
Hong-Chih Kuo P	0	0	0	0	0	0					0.000	0.00	0.000	0.000	0.0	0	0
Mike MacDougal P	0	0	0	0	0	0					0.000	0.00	0.000	0.000	0.0	0	0
Ivan DeJesus PH-2B	1	0	0	0	0	0	.179	.385	1	1	-0.013	0.51	0.000	-0.013	-0.2	0	1
Team Totals	31	1	6	1	1	6	.194	.493	127	82	-0.337	0.69	0.180	-0.517	-3.0	27	9
Provided by <a href="http://www.baseball-reference.com/about/sharing.shtml?
utm_source=direct&utm_medium=Share&utm_campaign=ShareTool">Baseball-Reference.com<
/a>: <a href="http://www.baseball-reference.com/boxes/LAN/LAN201105040.shtml?sr&utm_source=direct&utm_medium=Share&utm_campaign=ShareTool#LosAngelesDodgersbatting">View Original Table</a><br>
Generated 9/27/2011.
