# Supplementary material for: Hitting Is Contagious in Baseball: Evidence from Long Hitting Streaks
Source: PLoS One. 2012 Dec 12;7(12):e51367. doi: 10.1371/journal.pone.0051367 (PMC3520861; doi:10.1371/journal.pone.0051367)
Supplement: Dataset S1 — Box score data used in this research. The archive file contains one folder for each of the batting streaks, named according to streak batter, year and length of the streak. Individual game box score filenames indicate date of occurrence relative to the streak (beginning with characters “B” for before streak, “A” for after streak). Raw data were obtained from www.baseball-reference.com. (ZIP) [file pone.0051367.s001.zip › box_scores_PLoS/Andre_Ethier_2011_30/30_NYN201105060.csv]

Batting	AB	R	H	RBI	BB	SO	BA	OPS	Pit	Str	WPA	aLI	WPA+	WPA-	RE24	PO	A
Jamey Carroll SS	4	1	1	0	1	1	.279	.687	19	12	0.033	0.70	0.069	-0.036	0.2	1	2
Jerry Sands LF	4	1	1	0	0	1	.192	.566	16	10	-0.089	1.34	0.024	-0.113	-0.7	4	0
Blake Hawksworth P	0	0	0	0	0	0					0.000	0.00	0.000	0.000	0.0	0	0
Hong-Chih Kuo P	0	0	0	0	0	0					0.000	0.00	0.000	0.000	0.0	0	0
Kenley Jansen P	0	0	0	0	0	0					0.000	0.00	0.000	0.000	0.0	0	0
Jay Gibbons PH	1	0	1	0	0	0	.200	.367	2	2	0.036	0.51	0.036	0.000	0.5
Andre Ethier RF	5	0	3	0	0	0	.379	.974	15	9	0.195	1.24	0.244	-0.048	1.4	2	0
Matt Kemp CF	4	0	1	1	1	1	.349	.978	21	13	-0.003	1.56	0.082	-0.084	0.2	0	0	IW
Juan Uribe 3B	5	0	0	1	0	2	.232	.671	19	16	-0.086	1.70	0.031	-0.117	-1.2	1	1
James Loney 1B	3	0	1	0	1	0	.217	.500	20	13	-0.035	1.36	0.061	-0.096	-0.5	9	1
Rod Barajas C	4	1	2	1	0	1	.226	.715	20	13	0.074	1.44	0.158	-0.084	0.8	7	0	HR
Aaron Miles 2B	4	0	0	0	0	1	.247	.582	16	10	-0.109	1.18	0.000	-0.109	-1.0	0	2
Hiroki Kuroda P	2	0	0	0	1	1	.059	.217	18	10	-0.053	1.03	0.013	-0.065	-0.4	0	1
Tony Gwynn LF	1	0	0	0	0	0	.250	.664	5	3	-0.012	0.47	0.000	-0.012	-0.1	0	0
Team Totals	37	3	10	3	4	8	.270	.693	171	111	-0.049	1.23	0.718	-0.764	-1.0	24	7
Provided by <a href="http://www.baseball-reference.com/about/sharing.shtml?
utm_source=direct&utm_medium=Share&utm_campaign=ShareTool">Baseball-Reference.com
</a>: <a href="http://www.baseball-reference.com/boxes/NYN/NYN201105060.shtml?sr&utm_source=direct&utm_medium=Share&utm_campaign=ShareTool#LosAngelesDodgersbatting">View Original Table</a><br>
Generated 9/27/2011.
