# Supplementary material for: Hitting Is Contagious in Baseball: Evidence from Long Hitting Streaks
Source: PLoS One. 2012 Dec 12;7(12):e51367. doi: 10.1371/journal.pone.0051367 (PMC3520861; doi:10.1371/journal.pone.0051367)
Supplement: Dataset S1 — Box score data used in this research. The archive file contains one folder for each of the batting streaks, named according to streak batter, year and length of the streak. Individual game box score filenames indicate date of occurrence relative to the streak (beginning with characters “B” for before streak, “A” for after streak). Raw data were obtained from www.baseball-reference.com. (ZIP) [file pone.0051367.s001.zip › box_scores_PLoS/Andre_Ethier_2011_30/A100_LAN201108290.csv]

Batting	AB	R	H	RBI	BB	SO	BA	OPS	Pit	Str	WPA	aLI	WPA+	WPA-	RE24	PO	A
Justin Sellers SS	3	1	0	0	1	1	.263	.737	17	12	-0.012	0.49	0.022	-0.033	-0.4	2	7
James Loney 1B	4	1	2	2	0	1	.275	.705	15	9	0.155	0.51	0.175	-0.020	1.6	10	1	HR2B
Matt Kemp CF	2	1	0	0	2	1	.319	.962	14	5	0.013	0.43	0.024	-0.012	-0.0	1	0	SBIW
Juan Rivera LF	3	0	0	0	1	0	.262	.713	17	10	-0.013	0.52	0.009	-0.022	-0.6	2	0
Tony Gwynn LF	0	0	0	0	0	0	.261	.674			0.000	0.00	0.000	0.000	0.0	0	0
Andre Ethier RF	4	1	3	1	0	0	.290	.783	13	9	0.122	0.63	0.123	-0.002	1.4	4	0	2B
Aaron Miles 3B	4	0	0	0	0	0	.285	.681	7	5	-0.034	0.49	0.000	-0.034	-0.8	1	1
Rod Barajas C	2	0	0	1	0	1	.237	.729	11	6	0.002	0.63	0.023	-0.021	-0.2	5	0	SF
Jamey Carroll 2B	3	0	0	0	0	1	.291	.708	13	7	-0.020	0.26	0.000	-0.020	-0.4	2	3
Clayton Kershaw P	3	0	1	0	0	1	.226	.476	12	8	-0.020	0.42	0.007	-0.027	-0.1	0	1
Team Totals	28	4	6	4	4	6	.214	.696	119	71	0.193	0.49	0.383	-0.191	0.4	27	13
Provided by <a href="http://www.baseball-reference.com/about/sharing.shtml?
utm_source=direct&utm_medium=Share&utm_campaign=ShareTool">Baseball-Reference.com
</a>: <a href="http://www.baseball-reference.com/boxes/LAN/LAN201108290.shtml?sr&utm_source=direct&utm_medium=Share&utm_campaign=ShareTool#LosAngelesDodgersbatting">View Original Table</a><br>
Generated 9/28/2011.
