# Supplementary material for: Hitting Is Contagious in Baseball: Evidence from Long Hitting Streaks
Source: PLoS One. 2012 Dec 12;7(12):e51367. doi: 10.1371/journal.pone.0051367 (PMC3520861; doi:10.1371/journal.pone.0051367)
Supplement: Dataset S1 — Box score data used in this research. The archive file contains one folder for each of the batting streaks, named according to streak batter, year and length of the streak. Individual game box score filenames indicate date of occurrence relative to the streak (beginning with characters “B” for before streak, “A” for after streak). Raw data were obtained from www.baseball-reference.com. (ZIP) [file pone.0051367.s001.zip › box_scores_PLoS/Andre_Ethier_2011_30/A101_LAN201108300.csv]

Batting	AB	R	H	RBI	BB	SO	BA	OPS	Pit	Str	WPA	aLI	WPA+	WPA-	RE24	PO	A
Justin Sellers SS	3	0	0	1	1	1	.250	.707	20	11	-0.009	0.57	0.017	-0.026	-0.4	2	1	SF
James Loney 1B	4	1	0	0	1	0	.273	.701	20	10	-0.006	0.41	0.014	-0.020	-0.7	8	0	GDP
Matt Kemp CF	1	1	1	1	4	0	.321	.969	25	6	0.087	0.50	0.087	0.000	1.7	3	1	IW
Juan Rivera LF	4	1	0	1	1	0	.259	.707	17	7	0.020	0.52	0.052	-0.032	-0.3	3	0
Javy Guerra P	0	0	0	0	0	0					0.000	0.00	0.000	0.000	0.0	0	0
Andre Ethier RF	4	2	3	4	0	0	.294	.795	15	10	0.117	0.52	0.121	-0.004	3.9	3	0	HR
Aaron Miles 3B	2	1	1	0	2	0	.286	.686	13	5	0.054	0.41	0.064	-0.010	-0.3	0	1	CSGDP
A.J. Ellis C	3	0	1	0	1	1	.241	.675	18	10	-0.053	0.54	0.003	-0.056	-0.5	7	1
Jamey Carroll 2B	3	1	0	0	1	1	.289	.704	19	10	0.057	0.59	0.065	-0.007	-0.1	1	3
Hiroki Kuroda P	2	1	1	1	1	0	.098	.262	13	7	0.096	0.94	0.096	0.000	1.3	0	1
Matt Guerrier P	0	0	0	0	0	0					0.000	0.00	0.000	0.000	0.0	0	0
Kenley Jansen P	0	0	0	0	0	0					0.000	0.00	0.000	0.000	0.0	0	0
Trent Oeltjen PH	1	0	0	0	0	0	.236	.771	5	3	-0.002	0.09	0.000	-0.002	-0.2
Tony Gwynn LF	0	0	0	0	0	0	.261	.674			0.000	0.00	0.000	0.000	0.0	0	0
Team Totals	27	8	7	8	12	3	.259	.845	165	79	0.361	0.53	0.519	-0.157	4.4	27	8
Provided by <a href="http://www.baseball-reference.com/about/sharing.shtml?
utm_source=direct&utm_medium=Share&utm_campaign=ShareTool">Baseball-Reference.com
</a>: <a href="http://www.baseball-reference.com/boxes/LAN/LAN201108300.shtml?sr&utm_source=direct&utm_medium=Share&utm_campaign=ShareTool#LosAngelesDodgersbatting">View Original Table</a><br>
Generated 9/28/2011.
