# Supplementary material for: Hitting Is Contagious in Baseball: Evidence from Long Hitting Streaks
Source: PLoS One. 2012 Dec 12;7(12):e51367. doi: 10.1371/journal.pone.0051367 (PMC3520861; doi:10.1371/journal.pone.0051367)
Supplement: Dataset S1 — Box score data used in this research. The archive file contains one folder for each of the batting streaks, named according to streak batter, year and length of the streak. Individual game box score filenames indicate date of occurrence relative to the streak (beginning with characters “B” for before streak, “A” for after streak). Raw data were obtained from www.baseball-reference.com. (ZIP) [file pone.0051367.s001.zip › box_scores_PLoS/Andre_Ethier_2011_30/A102_LAN201108310.csv]

Batting	AB	R	H	RBI	BB	SO	BA	OPS	Pit	Str	WPA	aLI	WPA+	WPA-	RE24	PO	A
Justin Sellers SS	3	1	1	0	1	0	.254	.714	20	13	0.024	0.50	0.038	-0.015	0.2	1	2
Tony Gwynn LF	4	0	1	0	0	0	.261	.672	18	13	0.063	0.68	0.103	-0.039	0.4	3	0	CS
Matt Kemp CF	4	0	1	1	0	2	.320	.965	17	11	0.029	0.68	0.054	-0.025	0.0	5	1
Juan Rivera RF	3	0	0	0	0	0	.257	.702	14	8	-0.102	0.78	0.000	-0.102	-1.4	1	0	GDP
Mike MacDougal P	0	0	0	0	0	0					0.000	0.00	0.000	0.000	0.0	0	0
Andre Ethier PH	1	0	1	0	0	0	.295	.797	1	1	0.005	0.13	0.005	0.000	0.2
Javy Guerra P	0	0	0	0	0	0					0.000	0.00	0.000	0.000	0.0	0	1
Casey Blake 3B	4	1	1	0	0	2	.252	.713	14	10	-0.005	0.58	0.041	-0.046	-0.1	1	1	2B
James Loney 1B	3	1	2	1	1	0	.276	.706	16	11	0.085	0.51	0.091	-0.006	1.2	7	1
Rod Barajas C	4	1	2	2	0	1	.241	.748	16	9	0.178	0.73	0.202	-0.023	1.5	5	1	HR2B
Eugenio Velez 2B	2	0	0	0	0	1	.000	.063	5	4	-0.026	0.54	0.000	-0.026	-0.5	3	1
Jamey Carroll 2B	1	0	0	0	0	0	.288	.703	3	2	-0.018	0.47	0.000	-0.018	-0.4	0	1
Ted Lilly P	2	0	0	0	0	0	.083	.208	8	6	-0.019	0.39	0.000	-0.019	-0.3	0	0
Josh Lindblom P	0	0	0	0	0	0					0.000	0.00	0.000	0.000	0.0	0	0
Scott Elbert P	0	0	0	0	0	0					0.000	0.00	0.000	0.000	0.0	0	0
Trent Oeltjen RF	1	0	0	0	0	1	.232	.759	4	3	-0.014	0.52	0.000	-0.014	-0.3	1	0
Team Totals	32	4	9	4	2	7	.281	.761	136	91	0.200	0.60	0.534	-0.333	0.4	27	9
Provided by <a href="http://www.baseball-reference.com/about/sharing.shtml?
utm_source=direct&utm_medium=Share&utm_campaign=ShareTool">Baseball-Reference.com
</a>: <a href="http://www.baseball-reference.com/boxes/LAN/LAN201108310.shtml?sr&utm_source=direct&utm_medium=Share&utm_campaign=ShareTool#LosAngelesDodgersbatting">View Original Table</a><br>
Generated 9/28/2011.
