# Supplementary material for: Hitting Is Contagious in Baseball: Evidence from Long Hitting Streaks
Source: PLoS One. 2012 Dec 12;7(12):e51367. doi: 10.1371/journal.pone.0051367 (PMC3520861; doi:10.1371/journal.pone.0051367)
Supplement: Dataset S1 — Box score data used in this research. The archive file contains one folder for each of the batting streaks, named according to streak batter, year and length of the streak. Individual game box score filenames indicate date of occurrence relative to the streak (beginning with characters “B” for before streak, “A” for after streak). Raw data were obtained from www.baseball-reference.com. (ZIP) [file pone.0051367.s001.zip › box_scores_PLoS/Andre_Ethier_2011_30/A103_PIT201109010.csv]

Batting	AB	R	H	RBI	BB	SO	BA	OPS	Pit	Str	WPA	aLI	WPA+	WPA-	RE24	PO	A
Dee Gordon SS	5	1	2	2	0	0	.241	.539	14	13	0.035	0.54	0.066	-0.031	1.8	2	3	2B
James Loney 1B	5	1	2	0	0	1	.277	.709	22	15	0.030	0.71	0.084	-0.054	-0.1	9	2	2B
Matt Kemp CF	5	1	2	0	0	1	.321	.963	18	12	0.090	0.89	0.130	-0.040	0.5	3	0	SB
Andre Ethier RF	3	1	0	0	2	1	.293	.795	24	11	0.004	0.62	0.036	-0.032	-0.3	3	0	IW
Aaron Miles 3B	5	0	1	2	0	1	.285	.683	15	12	0.097	0.98	0.150	-0.054	0.6	0	3
Tony Gwynn LF	4	0	1	1	0	1	.260	.669	11	7	-0.009	0.72	0.063	-0.072	-0.5	1	0	CSSF
A.J. Ellis C	3	1	2	0	1	0	.263	.716	24	13	0.009	0.49	0.022	-0.013	0.3	6	0
Jamey Carroll 2B	3	1	1	0	0	0	.288	.704	15	11	-0.008	0.68	0.021	-0.029	0.2	2	4	HBP
Dana Eveland P	3	0	0	0	1	2	.000	.250	22	13	-0.058	0.85	0.014	-0.072	-0.4	1	2
Blake Hawksworth P	0	0	0	0	0	0	.000	.000			0.000	0.00	0.000	0.000	0.0	0	0
Kenley Jansen P	0	0	0	0	0	0					0.000	0.00	0.000	0.000	0.0	0	0
Team Totals	36	6	11	5	4	7	.306	.742	165	107	0.190	0.73	0.586	-0.397	1.9	27	14
Provided by <a href="http://www.baseball-reference.com/about/sharing.shtml?
utm_source=direct&utm_medium=Share&utm_campaign=ShareTool">Baseball-Reference.com
</a>: <a href="http://www.baseball-reference.com/boxes/PIT/PIT201109010.shtml?sr&utm_source=direct&utm_medium=Share&utm_campaign=ShareTool#LosAngelesDodgersbatting">View Original Table</a><br>
Generated 9/28/2011.
