# Supplementary material for: Hitting Is Contagious in Baseball: Evidence from Long Hitting Streaks
Source: PLoS One. 2012 Dec 12;7(12):e51367. doi: 10.1371/journal.pone.0051367 (PMC3520861; doi:10.1371/journal.pone.0051367)
Supplement: Dataset S1 — Box score data used in this research. The archive file contains one folder for each of the batting streaks, named according to streak batter, year and length of the streak. Individual game box score filenames indicate date of occurrence relative to the streak (beginning with characters “B” for before streak, “A” for after streak). Raw data were obtained from www.baseball-reference.com. (ZIP) [file pone.0051367.s001.zip › box_scores_PLoS/Andre_Ethier_2011_30/A104_ATL201109020.csv]

Batting	AB	R	H	RBI	BB	SO	BA	OPS	Pit	Str	WPA	aLI	WPA+	WPA-	RE24	PO	A
Dee Gordon SS	5	3	3	0	0	1	.256	.566	18	14	0.163	1.14	0.188	-0.025	1.6	2	2	2�SB
James Loney 1B	4	2	1	3	1	0	.277	.711	18	7	0.398	1.49	0.458	-0.060	2.0	6	0	2B
Matt Kemp CF	2	1	1	0	2	1	.321	.967	24	12	0.156	1.11	0.171	-0.015	1.6	3	1	SBCSHBPIW
Juan Rivera LF	3	0	2	3	1	1	.260	.708	14	9	0.183	1.82	0.206	-0.023	2.3	1	0	SB
Scott Elbert P	0	0	0	0	0	0					0.000	0.00	0.000	0.000	0.0	0	0
Mike MacDougal P	0	0	0	0	0	0					0.000	0.00	0.000	0.000	0.0	0	0
Trent Oeltjen PH	1	0	0	0	0	0	.228	.747	5	3	-0.002	0.06	0.000	-0.002	-0.1
Javy Guerra P	0	0	0	0	0	0					0.000	0.00	0.000	0.000	0.0	0	0
Andre Ethier RF	3	0	1	2	1	0	.294	.795	13	6	-0.022	1.99	0.141	-0.163	0.2	2	0
Aaron Miles 3B	3	0	0	0	1	0	.283	.679	20	13	-0.199	1.69	0.020	-0.219	-1.3	0	2	GDP
Rod Barajas C	4	0	0	0	0	3	.238	.737	16	12	-0.124	0.96	0.000	-0.124	-2.2	8	1	GDP
Justin Sellers 2B	4	1	1	0	0	1	.254	.702	14	9	0.006	0.55	0.039	-0.033	-0.3	4	5
Chad Billingsley P	2	0	0	0	0	2	.163	.512	8	6	-0.016	0.32	0.000	-0.016	-0.2	0	1
Hong-Chih Kuo P	0	0	0	0	0	0					0.000	0.00	0.000	0.000	0.0	0	0
Tony Gwynn PH-LF	2	1	1	0	0	0	.262	.671	7	4	0.057	0.96	0.061	-0.004	0.2	1	0
Team Totals	33	8	10	8	6	9	.303	.758	157	95	0.600	1.23	1.284	-0.684	3.9	27	12
Provided by <a href="http://www.baseball-reference.com/about/sharing.shtml?
utm_source=direct&utm_medium=Share&utm_campaign=ShareTool">Baseball-Reference.com
</a>: <a href="http://www.baseball-reference.com/boxes/ATL/ATL201109020.shtml?sr&utm_source=direct&utm_medium=Share&utm_campaign=ShareTool#LosAngelesDodgersbatting">View Original Table</a><br>
Generated 9/28/2011.
