# Supplementary material for: Hitting Is Contagious in Baseball: Evidence from Long Hitting Streaks
Source: PLoS One. 2012 Dec 12;7(12):e51367. doi: 10.1371/journal.pone.0051367 (PMC3520861; doi:10.1371/journal.pone.0051367)
Supplement: Dataset S1 — Box score data used in this research. The archive file contains one folder for each of the batting streaks, named according to streak batter, year and length of the streak. Individual game box score filenames indicate date of occurrence relative to the streak (beginning with characters “B” for before streak, “A” for after streak). Raw data were obtained from www.baseball-reference.com. (ZIP) [file pone.0051367.s001.zip › box_scores_PLoS/Andre_Ethier_2011_30/A105_ATL201109030.csv]

Batting	AB	R	H	RBI	BB	SO	BA	OPS	Pit	Str	WPA	aLI	WPA+	WPA-	RE24	PO	A
Justin Sellers SS	4	0	1	0	0	1	.254	.691	17	10	-0.007	1.25	0.069	-0.076	-0.3	3	2
Dee Gordon PR-SS	1	1	1	0	0	0	.262	.586	7	5	0.252	3.04	0.252	0.000	0.9	0	2	2B
James Loney 1B	3	0	2	0	0	0	.279	.717	11	9	0.019	1.55	0.056	-0.037	-0.1	7	3	2B2�SH
Matt Kemp CF	2	0	0	0	3	1	.320	.966	21	7	-0.061	1.96	0.048	-0.110	-0.4	3	0	CS2�IW
Juan Rivera RF	3	0	0	1	1	2	.258	.704	17	11	-0.068	2.54	0.185	-0.253	-1.1	3	0	CSSF
Javy Guerra P	0	0	0	0	0	0					0.000	0.00	0.000	0.000	0.0	0	0
Russ Mitchell 3B	4	0	2	0	0	1	.167	.586	15	9	-0.023	1.90	0.104	-0.128	0.2	0	0
Tony Gwynn LF	4	0	0	0	0	2	.259	.662	22	14	-0.212	1.75	0.000	-0.212	-1.4	1	0	GDP
A.J. Ellis C	3	1	1	1	1	1	.267	.772	22	10	0.083	1.52	0.174	-0.091	0.6	9	0	HR
Eugenio Velez PR	0	0	0	0	0	0	.000	.063			0.000	0.00	0.000	0.000	0.0
Rod Barajas C	0	0	0	0	0	0	.238	.737			0.000	0.00	0.000	0.000	0.0	2	0
Jamey Carroll 2B	4	0	1	0	0	1	.288	.702	17	11	-0.058	1.42	0.048	-0.106	-0.1	1	3
Nathan Eovaldi P	2	0	0	0	0	1	.091	.258	7	5	-0.069	1.48	0.000	-0.069	-0.6	0	1
Aaron Miles PH	1	0	0	0	0	1	.282	.677	4	3	-0.019	0.76	0.000	-0.019	-0.1
Scott Elbert P	0	0	0	0	0	0					0.000	0.00	0.000	0.000	0.0	0	0
Kenley Jansen P	0	0	0	0	0	0					0.000	0.00	0.000	0.000	0.0	0	0
Andre Ethier PH	1	0	0	0	0	1	.293	.793	4	3	-0.061	2.24	0.000	-0.061	-0.2
Hong-Chih Kuo P	0	0	0	0	0	0					0.000	0.00	0.000	0.000	0.0	1	0
Mike MacDougal P	0	0	0	0	0	0					0.000	0.00	0.000	0.000	0.0	0	0
Trent Oeltjen RF	0	0	0	0	0	0	.228	.747			0.000	0.00	0.000	0.000	0.0	0	0
Team Totals	32	2	8	2	5	12	.250	.748	164	97	-0.224	1.80	0.936	-1.162	-2.6	30	11
Provided by <a href="http://www.baseball-reference.com/about/sharing.shtml?
utm_source=direct&utm_medium=Share&utm_campaign=ShareTool">Baseball-Reference.com
</a>: <a href="http://www.baseball-reference.com/boxes/ATL/ATL201109030.shtml?sr&utm_source=direct&utm_medium=Share&utm_campaign=ShareTool#LosAngelesDodgersbatting">View Original Table</a><br>
Generated 9/28/2011.
