# Supplementary material for: Hitting Is Contagious in Baseball: Evidence from Long Hitting Streaks
Source: PLoS One. 2012 Dec 12;7(12):e51367. doi: 10.1371/journal.pone.0051367 (PMC3520861; doi:10.1371/journal.pone.0051367)
Supplement: Dataset S1 — Box score data used in this research. The archive file contains one folder for each of the batting streaks, named according to streak batter, year and length of the streak. Individual game box score filenames indicate date of occurrence relative to the streak (beginning with characters “B” for before streak, “A” for after streak). Raw data were obtained from www.baseball-reference.com. (ZIP) [file pone.0051367.s001.zip › box_scores_PLoS/Andre_Ethier_2011_30/A106_ATL201109040.csv]

Batting	AB	R	H	RBI	BB	SO	BA	OPS	Pit	Str	WPA	aLI	WPA+	WPA-	RE24	PO	A
Dee Gordon SS	5	1	3	0	0	0	.276	.618	19	17	0.053	1.19	0.116	-0.063	1.4	1	1	2BSB
James Loney 1B	4	0	0	0	1	3	.277	.713	20	11	-0.122	1.05	0.024	-0.146	-1.5	2	1
Matt Kemp CF	3	1	1	3	1	2	.320	.971	18	8	0.243	1.18	0.285	-0.042	2.0	4	0	HRIW
Juan Rivera LF	4	0	0	0	0	1	.256	.697	20	10	-0.060	0.64	0.000	-0.060	-1.1	1	0
Tony Gwynn LF	0	0	0	0	0	0	.259	.662			0.000	0.00	0.000	0.000	0.0	0	0
Andre Ethier RF	4	0	0	0	0	0	.290	.787	11	7	-0.104	1.03	0.000	-0.104	-1.1	2	0
Aaron Miles 3B	4	0	1	0	0	1	.282	.676	18	11	0.094	1.31	0.127	-0.033	0.0	1	1
Rod Barajas C	2	0	0	0	1	0	.236	.734	18	9	0.056	0.83	0.074	-0.017	0.3	12	0
Justin Sellers 2B	3	0	0	0	0	0	.243	.673	12	8	-0.270	1.46	0.010	-0.280	-1.3	3	0	HBPGDP
Josh Lindblom P	0	0	0	0	0	0					0.000	0.00	0.000	0.000	0.0	0	0
Scott Elbert P	0	0	0	0	0	0					0.000	0.00	0.000	0.000	0.0	0	0
Blake Hawksworth P	0	0	0	0	0	0	.000	.000			0.000	0.00	0.000	0.000	0.0	0	0
Clayton Kershaw P	3	1	2	0	0	1	.246	.515	10	8	0.037	0.81	0.059	-0.022	0.4	0	1
Jamey Carroll 2B	1	0	0	0	0	0	.287	.700	5	3	-0.056	2.26	0.000	-0.056	-0.2	0	0
Team Totals	33	3	7	3	3	8	.212	.631	151	92	-0.129	1.07	0.695	-0.823	-1.1	26	4
Provided by <a href="http://www.baseball-reference.com/about/sharing.shtml?
utm_source=direct&utm_medium=Share&utm_campaign=ShareTool">Baseball-Reference.com
</a>: <a href="http://www.baseball-reference.com/boxes/ATL/ATL201109040.shtml?sr&utm_source=direct&utm_medium=Share&utm_campaign=ShareTool#LosAngelesDodgersbatting">View Original Table</a><br>
Generated 9/28/2011.
