# Supplementary material for: Hitting Is Contagious in Baseball: Evidence from Long Hitting Streaks
Source: PLoS One. 2012 Dec 12;7(12):e51367. doi: 10.1371/journal.pone.0051367 (PMC3520861; doi:10.1371/journal.pone.0051367)
Supplement: Dataset S1 — Box score data used in this research. The archive file contains one folder for each of the batting streaks, named according to streak batter, year and length of the streak. Individual game box score filenames indicate date of occurrence relative to the streak (beginning with characters “B” for before streak, “A” for after streak). Raw data were obtained from www.baseball-reference.com. (ZIP) [file pone.0051367.s001.zip › box_scores_PLoS/Andre_Ethier_2011_30/A107_WAS201109050.csv]

Batting	AB	R	H	RBI	BB	SO	BA	OPS	Pit	Str	WPA	aLI	WPA+	WPA-	RE24	PO	A
Dee Gordon SS	5	0	0	0	0	3	.265	.594	16	13	-0.087	0.72	0.000	-0.087	-1.3	1	2
Jamey Carroll 2B	4	1	1	0	0	1	.287	.701	18	10	-0.002	0.56	0.041	-0.043	-0.2	0	2	2B
Josh Lindblom P	0	0	0	0	0	0					0.000	0.00	0.000	0.000	0.0	0	0
Ramon Troncoso P	0	0	0	0	0	0	.000	.000			0.000	0.00	0.000	0.000	0.0	0	0
Matt Kemp CF	4	0	1	1	0	2	.320	.970	18	13	0.067	0.67	0.102	-0.036	0.5	1	0	2B
Juan Rivera RF	3	0	1	0	1	0	.256	.698	20	12	0.030	0.66	0.063	-0.033	0.1	1	0
Aaron Miles 3B	3	0	1	0	1	0	.282	.677	25	14	0.042	0.95	0.071	-0.029	0.3	0	1
Russ Mitchell 1B	2	0	0	0	0	1	.156	.552	10	8	-0.153	1.86	0.000	-0.153	-1.5	4	0	GDP
James Loney PH-1B	2	0	1	0	0	0	.278	.714	5	4	0.020	0.38	0.021	-0.001	-0.0	3	0
Tony Gwynn LF	4	0	0	0	0	1	.255	.653	11	8	-0.087	0.85	0.000	-0.087	-1.1	2	0
A.J. Ellis C	4	1	2	0	0	0	.281	.801	21	14	-0.009	0.48	0.026	-0.034	0.2	11	1	2B
Hiroki Kuroda P	2	0	1	0	0	0	.113	.289	7	5	0.017	0.44	0.025	-0.008	0.2	0	1
Justin Sellers PH-2B	2	0	1	1	0	0	.250	.694	5	5	-0.022	0.53	0.001	-0.023	0.7	1	0	2B
Team Totals	35	2	9	2	2	8	.257	.669	156	106	-0.184	0.72	0.350	-0.534	-2.1	24	7
Provided by <a href="http://www.baseball-reference.com/about/sharing.shtml?
utm_source=direct&utm_medium=Share&utm_campaign=ShareTool">Baseball-Reference.com
</a>: <a href="http://www.baseball-reference.com/boxes/WAS/WAS201109050.shtml?sr&utm_source=direct&utm_medium=Share&utm_campaign=ShareTool#LosAngelesDodgersbatting">View Original Table</a><br>
Generated 9/28/2011.
